# Supplementary material for: MIRTFnet: Analysis of miRNA Regulated Transcription Factors
Source: PLoS One. 2011 Aug 17;6(8):e22519. doi: 10.1371/journal.pone.0022519 (PMC3157336; doi:10.1371/journal.pone.0022519)
Supplement: File S2 — miRNA-target associations. The File S2 contains the transfecting miRNA target genes including TFs, kinases and other differentially regulated miRNA target genes. For more details see File S1. (CSV) [file pone.0022519.s002.csv]

miRNA	Target	Gene-ID	FoldChange	Databases-resource	Experiment-ID	Dataset-ID	Pvalue	PvalueKStest	Cell Line	Time point	Type
hsa-miR-155	ADAM10	102	-1.36407316872268	|pita|	pub19053	pub19053-1	7.7057060732244e-10	0.0582466688255118	hela	8hr	0
hsa-miR-155	ADRB2	154	-1.53080677953578	|pita|	pub19053	pub19053-1	7.7057060732244e-10	0.0582466688255118	hela	8hr	0
hsa-miR-155	ARFIP1	27236	-1.23137563472868	|Tarbase|pita|	pub19053	pub19053-1	7.7057060732244e-10	0.0582466688255118	hela	8hr	0
hsa-miR-155	AUH	549	-1.40633638496374	|pita|	pub19053	pub19053-1	7.7057060732244e-10	0.0582466688255118	hela	8hr	0
hsa-miR-155	BCAT1	586	1.91496345201736	|pictar|pita|targetscan|	pub19053	pub19053-1	7.7057060732244e-10	0.0582466688255118	hela	8hr	0
hsa-miR-155	BIRC3	330	-1.45855784698007	|pita|	pub19053	pub19053-1	7.7057060732244e-10	0.0582466688255118	hela	8hr	0
hsa-miR-155	BNC2	54796	-1.29741826857622	|pita|targetscan|	pub19053	pub19053-1	7.7057060732244e-10	0.0582466688255118	hela	8hr	0
hsa-miR-155	C1orf24	116496	1.87770090132178	|pita|	pub19053	pub19053-1	7.7057060732244e-10	0.0582466688255118	hela	8hr	0
hsa-miR-155	C5orf23	79614	-1.154304399783	|pita|	pub19053	pub19053-1	7.7057060732244e-10	0.0582466688255118	hela	8hr	0
hsa-miR-155	CA2	760	-1.8651244434959	|pita|	pub19053	pub19053-1	7.7057060732244e-10	0.0582466688255118	hela	8hr	0
hsa-miR-155	CADPS2	93664	2.01287955212846	|pita|	pub19053	pub19053-1	7.7057060732244e-10	0.0582466688255118	hela	8hr	0
hsa-miR-155	Candidate of metasta	26471	2.36371037002695	|miRSel|	pub19053	pub19053-1	7.7057060732244e-10	0.0582466688255118	hela	8hr	0
hsa-miR-155	CDK2	1017	-0.731764498230823	|pita|	pub19053	pub19053-1	7.7057060732244e-10	0.0582466688255118	hela	8hr	3
hsa-miR-155	CDK9	1025	-0.351785457907256	|pita|	pub19053	pub19053-1	7.7057060732244e-10	0.0582466688255118	hela	8hr	3
hsa-miR-155	CDKN2B	1030	-1.22446585410862	|pita|	pub19053	pub19053-1	7.7057060732244e-10	0.0582466688255118	hela	8hr	2
hsa-miR-155	CENTA2	55803	1.05211474752332	|pita|	pub19053	pub19053-1	7.7057060732244e-10	0.0582466688255118	hela	8hr	0
hsa-miR-155	CLDN1	9076	-1.5563081207686	|Tarbase|pita|targetscan|	pub19053	pub19053-1	7.7057060732244e-10	0.0582466688255118	hela	8hr	0
hsa-miR-155	CREB1	1385	-0.43808071603562	|pita|	pub19053	pub19053-1	7.7057060732244e-10	0.0582466688255118	hela	8hr	1
hsa-miR-155	CSNK1A1	1452	-0.10142165173985	|pictar|pita|	pub19053	pub19053-1	7.7057060732244e-10	0.0582466688255118	hela	8hr	3
hsa-miR-155	CSRP2	1466	1.17281044492216	|pita|	pub19053	pub19053-1	7.7057060732244e-10	0.0582466688255118	hela	8hr	0
hsa-miR-155	CYP24A1	1591	-2.04509102758592	|pita|	pub19053	pub19053-1	7.7057060732244e-10	0.0582466688255118	hela	8hr	0
hsa-miR-155	DCAMKL1	9201	1.05135214038705	|pita|	pub19053	pub19053-1	7.7057060732244e-10	0.0582466688255118	hela	8hr	2
hsa-miR-155	DDIT4	54541	1.5757183932481	|pita|	pub19053	pub19053-1	7.7057060732244e-10	0.0582466688255118	hela	8hr	0
hsa-miR-155	DET1	55070	-1.11046696225052	|pita|targetscan|	pub19053	pub19053-1	7.7057060732244e-10	0.0582466688255118	hela	8hr	0
hsa-miR-155	E2F1	1869	0.219780011503415	|pita|	pub19053	pub19053-1	7.7057060732244e-10	0.0582466688255118	hela	8hr	1
hsa-miR-155	EDN1	1906	-1.67426775356071	miR2Disease|miRSel|	pub19053	pub19053-1	7.7057060732244e-10	0.0582466688255118	hela	8hr	0
hsa-miR-155	FBLN5	10516	-2.43383966933339	|pita|	pub19053	pub19053-1	7.7057060732244e-10	0.0582466688255118	hela	8hr	0
hsa-miR-155	FIBCD1	84929	-1.43341812120686	|pita|	pub19053	pub19053-1	7.7057060732244e-10	0.0582466688255118	hela	8hr	0
hsa-miR-155	FOS	2353	-1.8600745173804	|miRSel|pita|targetscan|	pub19053	pub19053-1	7.7057060732244e-10	0.0582466688255118	hela	8hr	1
hsa-miR-155	FOXF1	2294	1.89600899857086	|pita|	pub19053	pub19053-1	7.7057060732244e-10	0.0582466688255118	hela	8hr	0
hsa-miR-155	FOXI1	2299	0.0941369458261105	|pita|	pub19053	pub19053-1	7.7057060732244e-10	0.0582466688255118	hela	8hr	1
hsa-miR-155	GABPA	2551	-0.114850868537105	|pita|	pub19053	pub19053-1	7.7057060732244e-10	0.0582466688255118	hela	8hr	1
hsa-miR-155	GARS	2617	1.1221702478067	|pita|	pub19053	pub19053-1	7.7057060732244e-10	0.0582466688255118	hela	8hr	0
hsa-miR-155	GDA	9615	-1.43674811175285	|pita|	pub19053	pub19053-1	7.7057060732244e-10	0.0582466688255118	hela	8hr	0
hsa-miR-155	GLIS3	169792	-1.03459215215773	|pita|	pub19053	pub19053-1	7.7057060732244e-10	0.0582466688255118	hela	8hr	0
hsa-miR-155	GPM6A	2823	-1.09311109828718	|pita|	pub19053	pub19053-1	7.7057060732244e-10	0.0582466688255118	hela	8hr	0
hsa-miR-155	HINT3	135114	-1.12328975262243	|pita|	pub19053	pub19053-1	7.7057060732244e-10	0.0582466688255118	hela	8hr	0
hsa-miR-155	HIPK1	204851	-0.180520351958954	|pita|	pub19053	pub19053-1	7.7057060732244e-10	0.0582466688255118	hela	8hr	3
hsa-miR-155	HLF	3131	0.0310940461490932	|pita|	pub19053	pub19053-1	7.7057060732244e-10	0.0582466688255118	hela	8hr	1
hsa-miR-155	HOXA9	3205	1.43456656343715	|pita|	pub19053	pub19053-1	7.7057060732244e-10	0.0582466688255118	hela	8hr	0
hsa-miR-155	HS6ST3	266722	1.38227030437862	|pita|	pub19053	pub19053-1	7.7057060732244e-10	0.0582466688255118	hela	8hr	0
hsa-miR-155	IL6	3569	-1.80539752768293	|miRSel|pita|	pub19053	pub19053-1	7.7057060732244e-10	0.0582466688255118	hela	8hr	0
hsa-miR-155	ITGA6	3655	-1.53883285632635	|pita|	pub19053	pub19053-1	7.7057060732244e-10	0.0582466688255118	hela	8hr	0
hsa-miR-155	JAK2	3717	-1.21732593590194	|pita|	pub19053	pub19053-1	7.7057060732244e-10	0.0582466688255118	hela	8hr	2
hsa-miR-155	LPHN2	23266	-1.44697879455012	|pita|	pub19053	pub19053-1	7.7057060732244e-10	0.0582466688255118	hela	8hr	0
hsa-miR-155	MAFB	9935	0.31139330982957	|pita|targetscan|	pub19053	pub19053-1	7.7057060732244e-10	0.0582466688255118	hela	8hr	1
hsa-miR-155	MAMDC2	256691	-2.57683986332477	|pita|	pub19053	pub19053-1	7.7057060732244e-10	0.0582466688255118	hela	8hr	0
hsa-miR-155	MAP3K8	1326	-0.942027166326565	|pita|	pub19053	pub19053-1	7.7057060732244e-10	0.0582466688255118	hela	8hr	3
hsa-miR-155	MAPK1	5594	-0.488732092504866	|miRSel|pita|	pub19053	pub19053-1	7.7057060732244e-10	0.0582466688255118	hela	8hr	3
hsa-miR-155	MAPK9	5601	-0.257641728269273	|pita|	pub19053	pub19053-1	7.7057060732244e-10	0.0582466688255118	hela	8hr	3
hsa-miR-155	MET	4233	-1.25850811796623	|Tarbase|pita|	pub19053	pub19053-1	7.7057060732244e-10	0.0582466688255118	hela	8hr	0
hsa-miR-155	MFAP3L	9848	-1.33284586352936	|pita|	pub19053	pub19053-1	7.7057060732244e-10	0.0582466688255118	hela	8hr	0
hsa-miR-155	MFAP5	8076	-3.12327010245782	|pita|	pub19053	pub19053-1	7.7057060732244e-10	0.0582466688255118	hela	8hr	0
hsa-miR-155	MYBL1	4603	-1.39414831874213	|pita|targetscan|	pub19053	pub19053-1	7.7057060732244e-10	0.0582466688255118	hela	8hr	0
hsa-miR-155	NFKB1	4790	-0.3832915908235	|miRSel|	pub19053	pub19053-1	7.7057060732244e-10	0.0582466688255118	hela	8hr	1
hsa-miR-155	NOG	9241	-1.22965302709803	|pita|	pub19053	pub19053-1	7.7057060732244e-10	0.0582466688255118	hela	8hr	0
hsa-miR-155	NPTX1	4884	2.12661359427149	|pita|	pub19053	pub19053-1	7.7057060732244e-10	0.0582466688255118	hela	8hr	0
hsa-miR-155	NR3C1	2908	0.0835064630309898	|pita|	pub19053	pub19053-1	7.7057060732244e-10	0.0582466688255118	hela	8hr	1
hsa-miR-155	NR4A2	4929	1.23613916599428	|pita|	pub19053	pub19053-1	7.7057060732244e-10	0.0582466688255118	hela	8hr	0
hsa-miR-155	OSMR	9180	-1.43053626306395	|pita|	pub19053	pub19053-1	7.7057060732244e-10	0.0582466688255118	hela	8hr	0
hsa-miR-155	PCDH7	5099	-1.18789113862153	|pita|	pub19053	pub19053-1	7.7057060732244e-10	0.0582466688255118	hela	8hr	0
hsa-miR-155	PCDHA9	9752	-1.69931843369779	|pita|	pub19053	pub19053-1	7.7057060732244e-10	0.0582466688255118	hela	8hr	0
hsa-miR-155	PCDHAC1	56135	-1.20756882136746	|pita|	pub19053	pub19053-1	7.7057060732244e-10	0.0582466688255118	hela	8hr	0
hsa-miR-155	PDE1A	5136	1.46802167594617	|pita|	pub19053	pub19053-1	7.7057060732244e-10	0.0582466688255118	hela	8hr	0
hsa-miR-155	PICALM	8301	-1.36358973257042	|Tarbase|pita|	pub19053	pub19053-1	7.7057060732244e-10	0.0582466688255118	hela	8hr	0
hsa-miR-155	PLAG1	5324	1.27597973799959	|pictar|pita|	pub19053	pub19053-1	7.7057060732244e-10	0.0582466688255118	hela	8hr	0
hsa-miR-155	PLCXD3	345557	-1.82682956660912	|pita|	pub19053	pub19053-1	7.7057060732244e-10	0.0582466688255118	hela	8hr	0
hsa-miR-155	PPAP2B	8613	-1.36206346324056	|pita|	pub19053	pub19053-1	7.7057060732244e-10	0.0582466688255118	hela	8hr	0
hsa-miR-155	PPL	5493	-1.19802074405802	|Tarbase|	pub19053	pub19053-1	7.7057060732244e-10	0.0582466688255118	hela	8hr	0
hsa-miR-155	PPM1E	22843	1.50693929146623	|pita|	pub19053	pub19053-1	7.7057060732244e-10	0.0582466688255118	hela	8hr	0
hsa-miR-155	PRKCA	5578	-0.33478041663341	|pita|	pub19053	pub19053-1	7.7057060732244e-10	0.0582466688255118	hela	8hr	3
hsa-miR-155	PRKDC	5591	-0.100697384689924	|pita|	pub19053	pub19053-1	7.7057060732244e-10	0.0582466688255118	hela	8hr	3
hsa-miR-155	PRKG1	5592	-0.155314479599571	|pita|	pub19053	pub19053-1	7.7057060732244e-10	0.0582466688255118	hela	8hr	3
hsa-miR-155	PTGS2	5743	1.24593388109374	|miRSel|pita|	pub19053	pub19053-1	7.7057060732244e-10	0.0582466688255118	hela	8hr	0
hsa-miR-155	PTK2	5747	-0.117574414064926	|pita|	pub19053	pub19053-1	7.7057060732244e-10	0.0582466688255118	hela	8hr	3
hsa-miR-155	RERG	85004	1.69286651911701	|pita|	pub19053	pub19053-1	7.7057060732244e-10	0.0582466688255118	hela	8hr	0
hsa-miR-155	RIMS1	22999	-1.06628916716864	|pita|	pub19053	pub19053-1	7.7057060732244e-10	0.0582466688255118	hela	8hr	0
hsa-miR-155	RIPK1	8737	-0.255343975462955	|miRSel|	pub19053	pub19053-1	7.7057060732244e-10	0.0582466688255118	hela	8hr	3
hsa-miR-155	RPS6KA3	6197	-0.167296456293225	|pita|targetscan|	pub19053	pub19053-1	7.7057060732244e-10	0.0582466688255118	hela	8hr	3
hsa-miR-155	SCG5	6447	-1.03695828409814	|pita|	pub19053	pub19053-1	7.7057060732244e-10	0.0582466688255118	hela	8hr	0
hsa-miR-155	SEMA3C	10512	-1.73243132268415	|pita|	pub19053	pub19053-1	7.7057060732244e-10	0.0582466688255118	hela	8hr	0
hsa-miR-155	SESN2	83667	1.735438504654	|pita|	pub19053	pub19053-1	7.7057060732244e-10	0.0582466688255118	hela	8hr	0
hsa-miR-155	SH3BGRL3	83442	-1.28421049297894	|pita|	pub19053	pub19053-1	7.7057060732244e-10	0.0582466688255118	hela	8hr	0
hsa-miR-155	SH3RF2	153769	-1.52575072181623	|pita|	pub19053	pub19053-1	7.7057060732244e-10	0.0582466688255118	hela	8hr	0
hsa-miR-155	SLC39A10	57181	-1.05351722234814	|pita|targetscan|	pub19053	pub19053-1	7.7057060732244e-10	0.0582466688255118	hela	8hr	0
hsa-miR-155	SNAP23	8773	-1.39893099644992	|pita|	pub19053	pub19053-1	7.7057060732244e-10	0.0582466688255118	hela	8hr	0
hsa-miR-155	SOX9	6662	-1.36782271585945	|pita|	pub19053	pub19053-1	7.7057060732244e-10	0.0582466688255118	hela	8hr	1
hsa-miR-155	SP1	6667	-0.2345049314728	|miRSel|pita|targetscan|	pub19053	pub19053-1	7.7057060732244e-10	0.0582466688255118	hela	8hr	1
hsa-miR-155	SPI1	6688	-0.26128687461709	|pita|targetscan|	pub19053	pub19053-1	7.7057060732244e-10	0.0582466688255118	hela	8hr	1
hsa-miR-155	SRF	6722	-0.370057600368625	|pita|	pub19053	pub19053-1	7.7057060732244e-10	0.0582466688255118	hela	8hr	1
hsa-miR-155	TAF12	6883	-1.08496998366129	|pita|	pub19053	pub19053-1	7.7057060732244e-10	0.0582466688255118	hela	8hr	0
hsa-miR-155	TFAP2A	7020	-0.199685215556984	|pita|	pub19053	pub19053-1	7.7057060732244e-10	0.0582466688255118	hela	8hr	1
hsa-miR-155	THBS1	7057	-1.5904862229803	|pita|	pub19053	pub19053-1	7.7057060732244e-10	0.0582466688255118	hela	8hr	0
hsa-miR-155	TLR4	7099	-1.41188449320946	|miRSel|pita|	pub19053	pub19053-1	7.7057060732244e-10	0.0582466688255118	hela	8hr	0
hsa-miR-155	TMED2	10959	-1.28433477647149	|pita|	pub19053	pub19053-1	7.7057060732244e-10	0.0582466688255118	hela	8hr	0
hsa-miR-155	TMTC2	160335	-1.17859852658147	|pita|	pub19053	pub19053-1	7.7057060732244e-10	0.0582466688255118	hela	8hr	0
hsa-miR-155	TNFAIP6	7130	-1.24588896749004	|pita|	pub19053	pub19053-1	7.7057060732244e-10	0.0582466688255118	hela	8hr	0
hsa-miR-155	TP53RK	112858	-0.0818809174457053	|pita|	pub19053	pub19053-1	7.7057060732244e-10	0.0582466688255118	hela	8hr	3
hsa-miR-155	TPK1	27010	-1.04328535986028	|pita|	pub19053	pub19053-1	7.7057060732244e-10	0.0582466688255118	hela	8hr	2
hsa-miR-155	UGCG	7357	-1.20294777834405	|pita|	pub19053	pub19053-1	7.7057060732244e-10	0.0582466688255118	hela	8hr	0
hsa-miR-155	UNC5D	137970	2.26086263024305	|pita|	pub19053	pub19053-1	7.7057060732244e-10	0.0582466688255118	hela	8hr	0
hsa-miR-155	VAMP3	9341	-1.08204028588462	|Tarbase|pita|	pub19053	pub19053-1	7.7057060732244e-10	0.0582466688255118	hela	8hr	0
hsa-miR-155	ZDHHC2	51201	-1.11123351760576	|pita|	pub19053	pub19053-1	7.7057060732244e-10	0.0582466688255118	hela	8hr	0
hsa-miR-155	ZNF185	7739	-1.0608348170463	|pita|	pub19053	pub19053-1	7.7057060732244e-10	0.0582466688255118	hela	8hr	0
hsa-miR-155	ZNF6	7552	1.77876068655504	|pita|	pub19053	pub19053-1	7.7057060732244e-10	0.0582466688255118	hela	8hr	0
hsa-miR-155	ZNF623	9831	1.17994528382063	|pita|	pub19053	pub19053-1	7.7057060732244e-10	0.0582466688255118	hela	8hr	0
hsa-miR-155	ZNF785	146540	1.25613541417248	|pita|	pub19053	pub19053-1	7.7057060732244e-10	0.0582466688255118	hela	8hr	0
hsa-miR-155	ACTB	60	-1.0605009502821	|pita|	pub19053	pub19053-2	1.77635683940025e-15	0.119806131002914	hela	32hr	0
hsa-miR-155	ADAM10	102	-1.30886052864138	|pita|	pub19053	pub19053-2	1.77635683940025e-15	0.119806131002914	hela	32hr	0
hsa-miR-155	ADD3	120	-1.79131900092495	|pictar|pita|	pub19053	pub19053-2	1.77635683940025e-15	0.119806131002914	hela	32hr	0
hsa-miR-155	ADRB2	154	-1.32153926038787	|pita|	pub19053	pub19053-2	1.77635683940025e-15	0.119806131002914	hela	32hr	0
hsa-miR-155	AGTRAP	57085	-1.93856568135026	|pita|targetscan|	pub19053	pub19053-2	1.77635683940025e-15	0.119806131002914	hela	32hr	0
hsa-miR-155	AKAP2	11217	-1.47281931183806	|pita|	pub19053	pub19053-2	1.77635683940025e-15	0.119806131002914	hela	32hr	2
hsa-miR-155	ARFIP1	27236	-1.52610423129424	|Tarbase|pita|	pub19053	pub19053-2	1.77635683940025e-15	0.119806131002914	hela	32hr	0
hsa-miR-155	ARL2BP	23568	-1.26898288478878	|pita|	pub19053	pub19053-2	1.77635683940025e-15	0.119806131002914	hela	32hr	0
hsa-miR-155	ASPH	444	-1.42026418420035	|pita|	pub19053	pub19053-2	1.77635683940025e-15	0.119806131002914	hela	32hr	0
hsa-miR-155	ATP10D	57205	-1.22414891043598	|pita|	pub19053	pub19053-2	1.77635683940025e-15	0.119806131002914	hela	32hr	0
hsa-miR-155	ATP6V1C1	528	-1.50717036735633	|Tarbase|pita|	pub19053	pub19053-2	1.77635683940025e-15	0.119806131002914	hela	32hr	0
hsa-miR-155	ATP6V1G1	9550	-1.46656030304186	|pita|targetscan|	pub19053	pub19053-2	1.77635683940025e-15	0.119806131002914	hela	32hr	0
hsa-miR-155	BCAT1	586	1.09438545819618	|pictar|pita|targetscan|	pub19053	pub19053-2	1.77635683940025e-15	0.119806131002914	hela	32hr	0
hsa-miR-155	BET1	10282	-1.68914375166269	|Tarbase|pita|	pub19053	pub19053-2	1.77635683940025e-15	0.119806131002914	hela	32hr	0
hsa-miR-155	BICD2	23299	-1.67328354022817	|pita|	pub19053	pub19053-2	1.77635683940025e-15	0.119806131002914	hela	32hr	0
hsa-miR-155	BIRC3	330	-1.22526819727073	|pita|	pub19053	pub19053-2	1.77635683940025e-15	0.119806131002914	hela	32hr	0
hsa-miR-155	BNC2	54796	-1.03455013745391	|pita|targetscan|	pub19053	pub19053-2	1.77635683940025e-15	0.119806131002914	hela	32hr	0
hsa-miR-155	C14orf142	84520	-1.09670349990868	|pita|	pub19053	pub19053-2	1.77635683940025e-15	0.119806131002914	hela	32hr	0
hsa-miR-155	C1orf103	55791	-1.17322478338121	|pita|	pub19053	pub19053-2	1.77635683940025e-15	0.119806131002914	hela	32hr	0
hsa-miR-155	C1orf22	80267	-1.60755281994914	|pita|	pub19053	pub19053-2	1.77635683940025e-15	0.119806131002914	hela	32hr	0
hsa-miR-155	C20orf108	116151	-1.0604969404688	|pita|	pub19053	pub19053-2	1.77635683940025e-15	0.119806131002914	hela	32hr	0
hsa-miR-155	C4orf19	55286	-1.2938956813516	|pita|	pub19053	pub19053-2	1.77635683940025e-15	0.119806131002914	hela	32hr	0
hsa-miR-155	C9orf150	286343	-1.50370284129541	|pita|	pub19053	pub19053-2	1.77635683940025e-15	0.119806131002914	hela	32hr	0
hsa-miR-155	CA2	760	-1.20598158595905	|pita|	pub19053	pub19053-2	1.77635683940025e-15	0.119806131002914	hela	32hr	0
hsa-miR-155	CADPS2	93664	1.79295822259348	|pita|	pub19053	pub19053-2	1.77635683940025e-15	0.119806131002914	hela	32hr	0
hsa-miR-155	CALU	813	-1.38993389578361	|pita|	pub19053	pub19053-2	1.77635683940025e-15	0.119806131002914	hela	32hr	0
hsa-miR-155	Candidate of metasta	26471	1.0221056338643	|miRSel|	pub19053	pub19053-2	1.77635683940025e-15	0.119806131002914	hela	32hr	0
hsa-miR-155	CAPN7	23473	-1.16209736395339	|pita|	pub19053	pub19053-2	1.77635683940025e-15	0.119806131002914	hela	32hr	0
hsa-miR-155	CBFB	865	-2.27431346944664	|Tarbase|pita|	pub19053	pub19053-2	1.77635683940025e-15	0.119806131002914	hela	32hr	1
hsa-miR-155	CCNE2	9134	-1.30711905960559	|pita|	pub19053	pub19053-2	1.77635683940025e-15	0.119806131002914	hela	32hr	0
hsa-miR-155	CCT2	10576	-1.20618546665141	|pita|	pub19053	pub19053-2	1.77635683940025e-15	0.119806131002914	hela	32hr	0
hsa-miR-155	CDC37	11140	-1.01971862420392	|pita|	pub19053	pub19053-2	1.77635683940025e-15	0.119806131002914	hela	32hr	0
hsa-miR-155	CDK2	1017	-1.07909758864233	|pita|	pub19053	pub19053-2	1.77635683940025e-15	0.119806131002914	hela	32hr	0
hsa-miR-155	CDK6	1021	-1.08064201819906	|pita|	pub19053	pub19053-2	1.77635683940025e-15	0.119806131002914	hela	32hr	2
hsa-miR-155	CDK9	1025	-0.38479097992529	|pita|	pub19053	pub19053-2	1.77635683940025e-15	0.119806131002914	hela	32hr	3
hsa-miR-155	CDKN2B	1030	-2.01240037446598	|pita|	pub19053	pub19053-2	1.77635683940025e-15	0.119806131002914	hela	32hr	2
hsa-miR-155	CDV3	55573	-1.19039762267309	|pita|	pub19053	pub19053-2	1.77635683940025e-15	0.119806131002914	hela	32hr	0
hsa-miR-155	CFL2	1073	-1.91503494222862	|pita|	pub19053	pub19053-2	1.77635683940025e-15	0.119806131002914	hela	32hr	0
hsa-miR-155	CHST2	9435	1.06874396951278	|pita|	pub19053	pub19053-2	1.77635683940025e-15	0.119806131002914	hela	32hr	0
hsa-miR-155	CITED2	10370	-1.18660956051486	|pita|	pub19053	pub19053-2	1.77635683940025e-15	0.119806131002914	hela	32hr	0
hsa-miR-155	CLDN1	9076	-2.74475587665509	|Tarbase|pita|targetscan|	pub19053	pub19053-2	1.77635683940025e-15	0.119806131002914	hela	32hr	0
hsa-miR-155	CNIH	10175	-1.057443070127	|pictar|pita|	pub19053	pub19053-2	1.77635683940025e-15	0.119806131002914	hela	32hr	0
hsa-miR-155	CPNE3	8895	-1.07481213242795	|pita|	pub19053	pub19053-2	1.77635683940025e-15	0.119806131002914	hela	32hr	0
hsa-miR-155	CREB1	1385	-1.06481424194046	|pita|	pub19053	pub19053-2	1.77635683940025e-15	0.119806131002914	hela	32hr	1
hsa-miR-155	CREG2	200407	1.0583584712203	|pita|	pub19053	pub19053-2	1.77635683940025e-15	0.119806131002914	hela	32hr	0
hsa-miR-155	CRK	1398	-1.07760031349078	|pita|	pub19053	pub19053-2	1.77635683940025e-15	0.119806131002914	hela	32hr	0
hsa-miR-155	CSNK1A1	1452	-0.941016882955366	|pictar|pita|	pub19053	pub19053-2	1.77635683940025e-15	0.119806131002914	hela	32hr	3
hsa-miR-155	CTNND1	1500	-1.16384470769975	|pita|	pub19053	pub19053-2	1.77635683940025e-15	0.119806131002914	hela	32hr	0
hsa-miR-155	CYLN2	7461	1.31752110959268	|pita|	pub19053	pub19053-2	1.77635683940025e-15	0.119806131002914	hela	32hr	0
hsa-miR-155	CYP1B1	1545	-1.00331270520763	|pita|	pub19053	pub19053-2	1.77635683940025e-15	0.119806131002914	hela	32hr	0
hsa-miR-155	CYR61	3491	-1.98842626956458	|pita|	pub19053	pub19053-2	1.77635683940025e-15	0.119806131002914	hela	32hr	0
hsa-miR-155	DCAMKL1	9201	2.58077157155097	|pita|	pub19053	pub19053-2	1.77635683940025e-15	0.119806131002914	hela	32hr	2
hsa-miR-155	DCBLD2	131566	-1.00121496772621	|pita|	pub19053	pub19053-2	1.77635683940025e-15	0.119806131002914	hela	32hr	0
hsa-miR-155	DEGS1	8560	-1.01907217182359	|pita|	pub19053	pub19053-2	1.77635683940025e-15	0.119806131002914	hela	32hr	0
hsa-miR-155	DET1	55070	-1.19897832606038	|pita|targetscan|	pub19053	pub19053-2	1.77635683940025e-15	0.119806131002914	hela	32hr	0
hsa-miR-155	DHX40	79665	-1.23819666952941	|Tarbase|pita|targetscan|	pub19053	pub19053-2	1.77635683940025e-15	0.119806131002914	hela	32hr	0
hsa-miR-155	DNAJB1	3337	-1.26524680988949	|Tarbase|pita|targetscan|	pub19053	pub19053-2	1.77635683940025e-15	0.119806131002914	hela	32hr	0
hsa-miR-155	DNTTIP1	116092	-1.11045642122502	|pita|	pub19053	pub19053-2	1.77635683940025e-15	0.119806131002914	hela	32hr	0
hsa-miR-155	DSG2	1829	-2.77993871288172	|Tarbase|	pub19053	pub19053-2	1.77635683940025e-15	0.119806131002914	hela	32hr	0
hsa-miR-155	E2F1	1869	0.284098166758103	|pita|	pub19053	pub19053-2	1.77635683940025e-15	0.119806131002914	hela	32hr	1
hsa-miR-155	EDN1	1906	-1.53209227809433	miR2Disease|miRSel|	pub19053	pub19053-2	1.77635683940025e-15	0.119806131002914	hela	32hr	0
hsa-miR-155	ELK3	2004	-1.04470298849295	|pita|	pub19053	pub19053-2	1.77635683940025e-15	0.119806131002914	hela	32hr	0
hsa-miR-155	ENTH	9685	-1.20725864713517	|pita|	pub19053	pub19053-2	1.77635683940025e-15	0.119806131002914	hela	32hr	0
hsa-miR-155	EREG	2069	1.01985732724324	|pita|	pub19053	pub19053-2	1.77635683940025e-15	0.119806131002914	hela	32hr	0
hsa-miR-155	ERLIN1	10613	-1.48423172151975	|pita|	pub19053	pub19053-2	1.77635683940025e-15	0.119806131002914	hela	32hr	0
hsa-miR-155	ERRFI1	54206	-1.26257268317959	|pita|	pub19053	pub19053-2	1.77635683940025e-15	0.119806131002914	hela	32hr	0
hsa-miR-155	EXOC5	10640	-1.09835396657475	|pita|	pub19053	pub19053-2	1.77635683940025e-15	0.119806131002914	hela	32hr	0
hsa-miR-155	F3	2152	-1.75489161357478	|pita|	pub19053	pub19053-2	1.77635683940025e-15	0.119806131002914	hela	32hr	0
hsa-miR-155	FAM105A	54491	-2.03843135661505	|pita|targetscan|	pub19053	pub19053-2	1.77635683940025e-15	0.119806131002914	hela	32hr	0
hsa-miR-155	FAM29A	54801	-1.66641603341218	|pita|targetscan|	pub19053	pub19053-2	1.77635683940025e-15	0.119806131002914	hela	32hr	0
hsa-miR-155	FAM60A	58516	-1.24705821760685	|pita|	pub19053	pub19053-2	1.77635683940025e-15	0.119806131002914	hela	32hr	0
hsa-miR-155	FBLN5	10516	-2.33725201210229	|pita|	pub19053	pub19053-2	1.77635683940025e-15	0.119806131002914	hela	32hr	0
hsa-miR-155	FEM1C	56929	-1.1009318536833	|pita|	pub19053	pub19053-2	1.77635683940025e-15	0.119806131002914	hela	32hr	0
hsa-miR-155	FHL1	2273	-1.75322543110759	|pita|	pub19053	pub19053-2	1.77635683940025e-15	0.119806131002914	hela	32hr	0
hsa-miR-155	FKBP1A	2280	-1.57997575469726	|pita|	pub19053	pub19053-2	1.77635683940025e-15	0.119806131002914	hela	32hr	0
hsa-miR-155	FLJ23235	80008	-1.00868118033942	|pita|	pub19053	pub19053-2	1.77635683940025e-15	0.119806131002914	hela	32hr	0
hsa-miR-155	FLJ37562	134553	-1.11040949557712	|pita|	pub19053	pub19053-2	1.77635683940025e-15	0.119806131002914	hela	32hr	0
hsa-miR-155	FLJ38984	127703	1.04295843031563	|pita|	pub19053	pub19053-2	1.77635683940025e-15	0.119806131002914	hela	32hr	0
hsa-miR-155	FLJ40432	151195	-1.00383431003924	|pita|	pub19053	pub19053-2	1.77635683940025e-15	0.119806131002914	hela	32hr	0
hsa-miR-155	FLNC	2318	1.27386747259828	|pita|	pub19053	pub19053-2	1.77635683940025e-15	0.119806131002914	hela	32hr	0
hsa-miR-155	FOS	2353	-1.99174139377997	|miRSel|pita|targetscan|	pub19053	pub19053-2	1.77635683940025e-15	0.119806131002914	hela	32hr	1
hsa-miR-155	FOXF1	2294	1.65114937033866	|pita|	pub19053	pub19053-2	1.77635683940025e-15	0.119806131002914	hela	32hr	0
hsa-miR-155	FOXO3	2309	-1.03876604527235	|miRSel|pita|	pub19053	pub19053-2	1.77635683940025e-15	0.119806131002914	hela	32hr	1
hsa-miR-155	FRMD6	122786	-1.01265502155203	|pita|	pub19053	pub19053-2	1.77635683940025e-15	0.119806131002914	hela	32hr	0
hsa-miR-155	FYTTD1	84248	-1.11314772347457	|pita|	pub19053	pub19053-2	1.77635683940025e-15	0.119806131002914	hela	32hr	0
hsa-miR-155	FZD1	8321	-1.02996619370332	|pita|	pub19053	pub19053-2	1.77635683940025e-15	0.119806131002914	hela	32hr	0
hsa-miR-155	FZD6	8323	-1.20836471600878	|pita|	pub19053	pub19053-2	1.77635683940025e-15	0.119806131002914	hela	32hr	0
hsa-miR-155	GABPA	2551	-0.313713455367345	|pita|	pub19053	pub19053-2	1.77635683940025e-15	0.119806131002914	hela	32hr	1
hsa-miR-155	GBA2	57704	-1.34448231342028	|pita|	pub19053	pub19053-2	1.77635683940025e-15	0.119806131002914	hela	32hr	0
hsa-miR-155	GDA	9615	-1.86906924268404	|pita|	pub19053	pub19053-2	1.77635683940025e-15	0.119806131002914	hela	32hr	0
hsa-miR-155	GDI2	2665	-1.0885103987619	|pita|	pub19053	pub19053-2	1.77635683940025e-15	0.119806131002914	hela	32hr	0
hsa-miR-155	GLT25D1	79709	-1.21483026954867	|pita|	pub19053	pub19053-2	1.77635683940025e-15	0.119806131002914	hela	32hr	0
hsa-miR-155	GNA13	10672	-1.68083461408106	|Tarbase|pita|	pub19053	pub19053-2	1.77635683940025e-15	0.119806131002914	hela	32hr	0
hsa-miR-155	GNL3L	54552	-1.01817073632229	|pita|	pub19053	pub19053-2	1.77635683940025e-15	0.119806131002914	hela	32hr	0
hsa-miR-155	GPM6A	2823	-1.09672164178025	|pita|	pub19053	pub19053-2	1.77635683940025e-15	0.119806131002914	hela	32hr	0
hsa-miR-155	GSTM4	2948	-1.1551187808738	|pita|	pub19053	pub19053-2	1.77635683940025e-15	0.119806131002914	hela	32hr	0
hsa-miR-155	HIF1AN	55662	1.0108939110107	|pita|	pub19053	pub19053-2	1.77635683940025e-15	0.119806131002914	hela	32hr	0
hsa-miR-155	HIPK1	204851	-0.974698630921947	|pita|	pub19053	pub19053-2	1.77635683940025e-15	0.119806131002914	hela	32hr	3
hsa-miR-155	HOP	10963	-2.04434243884704	|pita|	pub19053	pub19053-2	1.77635683940025e-15	0.119806131002914	hela	32hr	0
hsa-miR-155	HOXA5	3202	1.17521313027247	|pita|	pub19053	pub19053-2	1.77635683940025e-15	0.119806131002914	hela	32hr	0
hsa-miR-155	HOXA9	3205	1.88223190313155	|pita|	pub19053	pub19053-2	1.77635683940025e-15	0.119806131002914	hela	32hr	0
hsa-miR-155	HS6ST3	266722	1.65744530653062	|pita|	pub19053	pub19053-2	1.77635683940025e-15	0.119806131002914	hela	32hr	0
hsa-miR-155	IGF2R	3482	-1.02265445633803	|pita|	pub19053	pub19053-2	1.77635683940025e-15	0.119806131002914	hela	32hr	0
hsa-miR-155	IKIP	121457	-1.05580402277481	|pita|targetscan|	pub19053	pub19053-2	1.77635683940025e-15	0.119806131002914	hela	32hr	0
hsa-miR-155	IL6	3569	-1.07779077910353	|miRSel|pita|	pub19053	pub19053-2	1.77635683940025e-15	0.119806131002914	hela	32hr	0
hsa-miR-155	IL7	3574	-1.09877954341104	|pita|	pub19053	pub19053-2	1.77635683940025e-15	0.119806131002914	hela	32hr	0
hsa-miR-155	INPP5A	3632	-1.7667788050919	|pita|	pub19053	pub19053-2	1.77635683940025e-15	0.119806131002914	hela	32hr	0
hsa-miR-155	IRXL1	283078	-1.14953596843979	|pita|	pub19053	pub19053-2	1.77635683940025e-15	0.119806131002914	hela	32hr	0
hsa-miR-155	ITGA6	3655	-1.38284647052748	|pita|	pub19053	pub19053-2	1.77635683940025e-15	0.119806131002914	hela	32hr	0
hsa-miR-155	JAK2	3717	-1.13870322883163	|pita|	pub19053	pub19053-2	1.77635683940025e-15	0.119806131002914	hela	32hr	2
hsa-miR-155	KCNK2	3776	-1.27801189994885	|pita|	pub19053	pub19053-2	1.77635683940025e-15	0.119806131002914	hela	32hr	0
hsa-miR-155	KCTD3	51133	-1.34052029283069	|pita|	pub19053	pub19053-2	1.77635683940025e-15	0.119806131002914	hela	32hr	0
hsa-miR-155	KCTD5	54442	-1.15491422236387	|pita|	pub19053	pub19053-2	1.77635683940025e-15	0.119806131002914	hela	32hr	0
hsa-miR-155	KIAA0256	9728	1.31553697565475	|pita|	pub19053	pub19053-2	1.77635683940025e-15	0.119806131002914	hela	32hr	0
hsa-miR-155	KIAA0286	23306	-1.74199244388545	|pita|	pub19053	pub19053-2	1.77635683940025e-15	0.119806131002914	hela	32hr	0
hsa-miR-155	KIAA1377	57562	1.03889826108439	|pita|	pub19053	pub19053-2	1.77635683940025e-15	0.119806131002914	hela	32hr	0
hsa-miR-155	KLHL5	51088	-1.22335125366027	|pita|	pub19053	pub19053-2	1.77635683940025e-15	0.119806131002914	hela	32hr	0
hsa-miR-155	KPNA1	3836	-1.56167248713379	|pictar|pita|targetscan|	pub19053	pub19053-2	1.77635683940025e-15	0.119806131002914	hela	32hr	0
hsa-miR-155	LCOR	84458	1.22248942372299	|pita|	pub19053	pub19053-2	1.77635683940025e-15	0.119806131002914	hela	32hr	0
hsa-miR-155	LIFR	3977	-1.08231414385473	|pita|	pub19053	pub19053-2	1.77635683940025e-15	0.119806131002914	hela	32hr	0
hsa-miR-155	LIN7C	55327	-1.09445085183035	|pita|	pub19053	pub19053-2	1.77635683940025e-15	0.119806131002914	hela	32hr	0
hsa-miR-155	LIPG	9388	-1.45901650907036	|pita|	pub19053	pub19053-2	1.77635683940025e-15	0.119806131002914	hela	32hr	0
hsa-miR-155	LOX	4015	-1.2391288751418	|pita|	pub19053	pub19053-2	1.77635683940025e-15	0.119806131002914	hela	32hr	0
hsa-miR-155	LPL	4023	-1.03123266257657	|Tarbase|pita|	pub19053	pub19053-2	1.77635683940025e-15	0.119806131002914	hela	32hr	0
hsa-miR-155	MAFB	9935	-0.0520396594934776	|pita|targetscan|	pub19053	pub19053-2	1.77635683940025e-15	0.119806131002914	hela	32hr	1
hsa-miR-155	MAL2	114569	-1.37124219393205	|pita|	pub19053	pub19053-2	1.77635683940025e-15	0.119806131002914	hela	32hr	0
hsa-miR-155	MAMDC2	256691	-1.62752986326622	|pita|	pub19053	pub19053-2	1.77635683940025e-15	0.119806131002914	hela	32hr	0
hsa-miR-155	MAP3K7IP2	23118	-1.63895619940092	miR2Disease|miRSel|pictar|pita	pub19053	pub19053-2	1.77635683940025e-15	0.119806131002914	hela	32hr	2
hsa-miR-155	MAPK1	5594	-0.278848251094689	|miRSel|pita|	pub19053	pub19053-2	1.77635683940025e-15	0.119806131002914	hela	32hr	3
hsa-miR-155	MAPK8	5599	-0.072864774711955	|miRSel|	pub19053	pub19053-2	1.77635683940025e-15	0.119806131002914	hela	32hr	3
hsa-miR-155	MARCH6	10299	-1.58551119930102	|pita|	pub19053	pub19053-2	1.77635683940025e-15	0.119806131002914	hela	32hr	0
hsa-miR-155	MARCKS	4082	-1.04381080034087	|pita|	pub19053	pub19053-2	1.77635683940025e-15	0.119806131002914	hela	32hr	2
hsa-miR-155	MET	4233	-1.7954697683044	|Tarbase|pita|	pub19053	pub19053-2	1.77635683940025e-15	0.119806131002914	hela	32hr	0
hsa-miR-155	MFAP5	8076	-2.88955845956263	|pita|	pub19053	pub19053-2	1.77635683940025e-15	0.119806131002914	hela	32hr	0
hsa-miR-155	MLSTD2	84188	-1.83722359167574	|Tarbase|pictar|pita|targetsca	pub19053	pub19053-2	1.77635683940025e-15	0.119806131002914	hela	32hr	0
hsa-miR-155	MOCS2	4338	-1.84392127080677	|pita|	pub19053	pub19053-2	1.77635683940025e-15	0.119806131002914	hela	32hr	0
hsa-miR-155	MRPS10	55173	-1.04789282213631	|pita|	pub19053	pub19053-2	1.77635683940025e-15	0.119806131002914	hela	32hr	0
hsa-miR-155	MYB	4602	-0.0361768832411124	|pictar|pita|targetscan|	pub19053	pub19053-2	1.77635683940025e-15	0.119806131002914	hela	32hr	1
hsa-miR-155	MYBL1	4603	-1.31502832844844	|pita|targetscan|	pub19053	pub19053-2	1.77635683940025e-15	0.119806131002914	hela	32hr	0
hsa-miR-155	MYCN	4613	-0.0388753711794782	|pita|	pub19053	pub19053-2	1.77635683940025e-15	0.119806131002914	hela	32hr	1
hsa-miR-155	MYH9	4627	-1.08286162633208	|pita|	pub19053	pub19053-2	1.77635683940025e-15	0.119806131002914	hela	32hr	0
hsa-miR-155	NAP1L5	266812	1.42909579280357	|pita|	pub19053	pub19053-2	1.77635683940025e-15	0.119806131002914	hela	32hr	0
hsa-miR-155	NCBP1	4686	-1.02022824343228	|pita|	pub19053	pub19053-2	1.77635683940025e-15	0.119806131002914	hela	32hr	0
hsa-miR-155	NECAP1	25977	-1.06675380026742	|pita|	pub19053	pub19053-2	1.77635683940025e-15	0.119806131002914	hela	32hr	0
hsa-miR-155	NFIB	4781	-1.36145305952733	|pita|	pub19053	pub19053-2	1.77635683940025e-15	0.119806131002914	hela	32hr	0
hsa-miR-155	NIPA1	123606	-1.16317820553276	|pita|	pub19053	pub19053-2	1.77635683940025e-15	0.119806131002914	hela	32hr	0
hsa-miR-155	NOG	9241	-1.37927992269934	|pita|	pub19053	pub19053-2	1.77635683940025e-15	0.119806131002914	hela	32hr	0
hsa-miR-155	NPTX1	4884	1.16004870479436	|pita|	pub19053	pub19053-2	1.77635683940025e-15	0.119806131002914	hela	32hr	0
hsa-miR-155	NR1D2	9975	-2.10828858445118	|pita|	pub19053	pub19053-2	1.77635683940025e-15	0.119806131002914	hela	32hr	0
hsa-miR-155	NXT2	55916	-1.20989986169297	|pita|	pub19053	pub19053-2	1.77635683940025e-15	0.119806131002914	hela	32hr	0
hsa-miR-155	OSMR	9180	-2.24024479503315	|pita|	pub19053	pub19053-2	1.77635683940025e-15	0.119806131002914	hela	32hr	0
hsa-miR-155	OSTM1	28962	-1.20562316042356	|pita|	pub19053	pub19053-2	1.77635683940025e-15	0.119806131002914	hela	32hr	0
hsa-miR-155	PALM2	114299	-1.04818258123183	|pita|targetscan|	pub19053	pub19053-2	1.77635683940025e-15	0.119806131002914	hela	32hr	0
hsa-miR-155	PCDH7	5099	-1.27711611067136	|pita|	pub19053	pub19053-2	1.77635683940025e-15	0.119806131002914	hela	32hr	0
hsa-miR-155	PCDHA9	9752	-1.68142826169208	|pita|	pub19053	pub19053-2	1.77635683940025e-15	0.119806131002914	hela	32hr	0
hsa-miR-155	PCDHAC1	56135	-1.08626985412345	|pita|	pub19053	pub19053-2	1.77635683940025e-15	0.119806131002914	hela	32hr	0
hsa-miR-155	PDE1A	5136	1.30858522366436	|pita|	pub19053	pub19053-2	1.77635683940025e-15	0.119806131002914	hela	32hr	0
hsa-miR-155	PDE3A	5139	-1.22364248480298	|Tarbase|pita|	pub19053	pub19053-2	1.77635683940025e-15	0.119806131002914	hela	32hr	0
hsa-miR-155	PDLIM5	10611	-1.18055136021485	|Tarbase|pita|	pub19053	pub19053-2	1.77635683940025e-15	0.119806131002914	hela	32hr	0
hsa-miR-155	PDP2	57546	-1.07633670922968	|pita|	pub19053	pub19053-2	1.77635683940025e-15	0.119806131002914	hela	32hr	0
hsa-miR-155	PICALM	8301	-2.80199728142677	|Tarbase|pita|	pub19053	pub19053-2	1.77635683940025e-15	0.119806131002914	hela	32hr	0
hsa-miR-155	PLAG1	5324	1.66000440699118	|pictar|pita|	pub19053	pub19053-2	1.77635683940025e-15	0.119806131002914	hela	32hr	0
hsa-miR-155	PLEKHA3	65977	-1.0155073790825	|pita|	pub19053	pub19053-2	1.77635683940025e-15	0.119806131002914	hela	32hr	0
hsa-miR-155	PODXL	5420	-1.23436502402895	|Tarbase|pita|	pub19053	pub19053-2	1.77635683940025e-15	0.119806131002914	hela	32hr	0
hsa-miR-155	POLE3	54107	-2.44945166985458	|Tarbase|pita|	pub19053	pub19053-2	1.77635683940025e-15	0.119806131002914	hela	32hr	0
hsa-miR-155	PPAP2B	8613	-1.27693844803152	|pita|	pub19053	pub19053-2	1.77635683940025e-15	0.119806131002914	hela	32hr	0
hsa-miR-155	PPL	5493	-1.35487137090058	|Tarbase|	pub19053	pub19053-2	1.77635683940025e-15	0.119806131002914	hela	32hr	0
hsa-miR-155	PPM1E	22843	1.77133669225193	|pita|	pub19053	pub19053-2	1.77635683940025e-15	0.119806131002914	hela	32hr	0
hsa-miR-155	PPP5C	5536	-1.04897926482525	|Tarbase|	pub19053	pub19053-2	1.77635683940025e-15	0.119806131002914	hela	32hr	0
hsa-miR-155	PPTC7	160760	-1.15206831296911	|pita|	pub19053	pub19053-2	1.77635683940025e-15	0.119806131002914	hela	32hr	0
hsa-miR-155	PRKCA	5578	-0.247414121981577	|pita|	pub19053	pub19053-2	1.77635683940025e-15	0.119806131002914	hela	32hr	3
hsa-miR-155	PRKCI	5584	-1.29096920463372	|Tarbase|pita|	pub19053	pub19053-2	1.77635683940025e-15	0.119806131002914	hela	32hr	2
hsa-miR-155	PRKDC	5591	-0.443543727987314	|pita|	pub19053	pub19053-2	1.77635683940025e-15	0.119806131002914	hela	32hr	3
hsa-miR-155	PRKG1	5592	-0.23806996386235	|pita|	pub19053	pub19053-2	1.77635683940025e-15	0.119806131002914	hela	32hr	3
hsa-miR-155	PSAT1	29968	-1.72820838914047	|pita|	pub19053	pub19053-2	1.77635683940025e-15	0.119806131002914	hela	32hr	0
hsa-miR-155	PTGER2	5732	-1.18506799932721	|pita|	pub19053	pub19053-2	1.77635683940025e-15	0.119806131002914	hela	32hr	0
hsa-miR-155	PTGS2	5743	1.3470820305893	|miRSel|pita|	pub19053	pub19053-2	1.77635683940025e-15	0.119806131002914	hela	32hr	0
hsa-miR-155	PTK9	5756	-1.10760860091312	|pita|	pub19053	pub19053-2	1.77635683940025e-15	0.119806131002914	hela	32hr	0
hsa-miR-155	PTPN12	5782	-1.4470244310733	|pita|	pub19053	pub19053-2	1.77635683940025e-15	0.119806131002914	hela	32hr	0
hsa-miR-155	RAB11FIP2	22841	-1.18791809188358	|pictar|pita|targetscan|	pub19053	pub19053-2	1.77635683940025e-15	0.119806131002914	hela	32hr	0
hsa-miR-155	RAB23	51715	-1.64861213193027	|Tarbase|pita|	pub19053	pub19053-2	1.77635683940025e-15	0.119806131002914	hela	32hr	0
hsa-miR-155	RAB34	83871	-1.21369908256783	|Tarbase|pictar|pita|targetsca	pub19053	pub19053-2	1.77635683940025e-15	0.119806131002914	hela	32hr	0
hsa-miR-155	RAB5C	5878	-1.04283879466547	|Tarbase|pita|targetscan|	pub19053	pub19053-2	1.77635683940025e-15	0.119806131002914	hela	32hr	0
hsa-miR-155	RAP2A	5911	-1.17318656850908	|pita|	pub19053	pub19053-2	1.77635683940025e-15	0.119806131002914	hela	32hr	0
hsa-miR-155	RBM4B	83759	-1.07296930791875	|pita|	pub19053	pub19053-2	1.77635683940025e-15	0.119806131002914	hela	32hr	0
hsa-miR-155	RC3H2	54542	-1.18302572935686	|pita|	pub19053	pub19053-2	1.77635683940025e-15	0.119806131002914	hela	32hr	0
hsa-miR-155	RCN2	5955	-1.69712839967649	|Tarbase|pictar|pita|	pub19053	pub19053-2	1.77635683940025e-15	0.119806131002914	hela	32hr	0
hsa-miR-155	RFK	55312	-2.27032764659046	|pita|	pub19053	pub19053-2	1.77635683940025e-15	0.119806131002914	hela	32hr	2
hsa-miR-155	RHOA	387	-1.11710851208306	miR2Disease|miRSel|	pub19053	pub19053-2	1.77635683940025e-15	0.119806131002914	hela	32hr	0
hsa-miR-155	RHOBTB3	22836	-1.13839429448821	|pita|	pub19053	pub19053-2	1.77635683940025e-15	0.119806131002914	hela	32hr	0
hsa-miR-155	RIMS1	22999	-1.28730760495343	|pita|	pub19053	pub19053-2	1.77635683940025e-15	0.119806131002914	hela	32hr	0
hsa-miR-155	RKHD3	84206	-1.07176723449616	|pita|	pub19053	pub19053-2	1.77635683940025e-15	0.119806131002914	hela	32hr	0
hsa-miR-155	RND3	390	-1.0455467465657	|pita|	pub19053	pub19053-2	1.77635683940025e-15	0.119806131002914	hela	32hr	0
hsa-miR-155	RPS6KA3	6197	-0.590225755341533	|pita|targetscan|	pub19053	pub19053-2	1.77635683940025e-15	0.119806131002914	hela	32hr	3
hsa-miR-155	RUNX3	864	1.33179711079002	|pita|	pub19053	pub19053-2	1.77635683940025e-15	0.119806131002914	hela	32hr	0
hsa-miR-155	SCAMP1	9522	-1.15519348648157	|Tarbase|pita|	pub19053	pub19053-2	1.77635683940025e-15	0.119806131002914	hela	32hr	0
hsa-miR-155	SDCBP	6386	-1.41435072679935	|Tarbase|pictar|pita|targetsca	pub19053	pub19053-2	1.77635683940025e-15	0.119806131002914	hela	32hr	0
hsa-miR-155	SEMA3C	10512	-2.15138724106827	|pita|	pub19053	pub19053-2	1.77635683940025e-15	0.119806131002914	hela	32hr	0
hsa-miR-155	SETD7	80854	-1.3605677465793	|pita|	pub19053	pub19053-2	1.77635683940025e-15	0.119806131002914	hela	32hr	0
hsa-miR-155	SGK	6446	-0.362705533251001	|pita|	pub19053	pub19053-2	1.77635683940025e-15	0.119806131002914	hela	32hr	3
hsa-miR-155	SGPP1	81537	-1.26747793269298	|pita|	pub19053	pub19053-2	1.77635683940025e-15	0.119806131002914	hela	32hr	0
hsa-miR-155	SH3BP4	23677	-1.11855795285055	|Tarbase|pita|	pub19053	pub19053-2	1.77635683940025e-15	0.119806131002914	hela	32hr	0
hsa-miR-155	SHC4	399694	1.24148853138988	|pita|	pub19053	pub19053-2	1.77635683940025e-15	0.119806131002914	hela	32hr	0
hsa-miR-155	SLC39A10	57181	-1.21155790722452	|pita|targetscan|	pub19053	pub19053-2	1.77635683940025e-15	0.119806131002914	hela	32hr	0
hsa-miR-155	SMAD5	4090	-1.28559531035656	|miRSel|pita|	pub19053	pub19053-2	1.77635683940025e-15	0.119806131002914	hela	32hr	0
hsa-miR-155	SNAP23	8773	-2.4752473937679	|pita|	pub19053	pub19053-2	1.77635683940025e-15	0.119806131002914	hela	32hr	0
hsa-miR-155	SOX17	64321	-0.68200061869877	|pita|	pub19053	pub19053-2	1.77635683940025e-15	0.119806131002914	hela	32hr	1
hsa-miR-155	SOX9	6662	-1.27965627723555	|pita|	pub19053	pub19053-2	1.77635683940025e-15	0.119806131002914	hela	32hr	1
hsa-miR-155	SP1	6667	-0.895903351419491	|miRSel|pita|targetscan|	pub19053	pub19053-2	1.77635683940025e-15	0.119806131002914	hela	32hr	1
hsa-miR-155	SPI1	6688	0.131284509671126	|pita|targetscan|	pub19053	pub19053-2	1.77635683940025e-15	0.119806131002914	hela	32hr	1
hsa-miR-155	SPIRE1	56907	-1.052722712719	|pita|	pub19053	pub19053-2	1.77635683940025e-15	0.119806131002914	hela	32hr	0
hsa-miR-155	SPRED1	161742	-1.47565509612986	|pictar|pita|	pub19053	pub19053-2	1.77635683940025e-15	0.119806131002914	hela	32hr	0
hsa-miR-155	STK38L	23012	-1.15980476879004	|pita|	pub19053	pub19053-2	1.77635683940025e-15	0.119806131002914	hela	32hr	2
hsa-miR-155	STX16	8675	-1.31452501291688	|pita|	pub19053	pub19053-2	1.77635683940025e-15	0.119806131002914	hela	32hr	0
hsa-miR-155	SURB7	9412	-1.11712097157812	|pita|	pub19053	pub19053-2	1.77635683940025e-15	0.119806131002914	hela	32hr	0
hsa-miR-155	TAF12	6883	-2.07949924842811	|pita|	pub19053	pub19053-2	1.77635683940025e-15	0.119806131002914	hela	32hr	0
hsa-miR-155	TGFBR2	7048	-1.27794931337311	|pita|targetscan|	pub19053	pub19053-2	1.77635683940025e-15	0.119806131002914	hela	32hr	0
hsa-miR-155	THBS1	7057	-2.28555026117144	|pita|	pub19053	pub19053-2	1.77635683940025e-15	0.119806131002914	hela	32hr	0
hsa-miR-155	TLN1	7094	-1.28583046937906	|pita|	pub19053	pub19053-2	1.77635683940025e-15	0.119806131002914	hela	32hr	0
hsa-miR-155	TLOC1	7095	1.0344947490247	|pita|	pub19053	pub19053-2	1.77635683940025e-15	0.119806131002914	hela	32hr	0
hsa-miR-155	TLR4	7099	-1.41658631195057	|miRSel|pita|	pub19053	pub19053-2	1.77635683940025e-15	0.119806131002914	hela	32hr	0
hsa-miR-155	TMED2	10959	-2.45897401221811	|pita|	pub19053	pub19053-2	1.77635683940025e-15	0.119806131002914	hela	32hr	0
hsa-miR-155	TMEM123	114908	-1.59659202326017	|pita|	pub19053	pub19053-2	1.77635683940025e-15	0.119806131002914	hela	32hr	0
hsa-miR-155	TMTC2	160335	-1.90469729736979	|pita|	pub19053	pub19053-2	1.77635683940025e-15	0.119806131002914	hela	32hr	0
hsa-miR-155	TNFAIP6	7130	-1.44459232679323	|pita|	pub19053	pub19053-2	1.77635683940025e-15	0.119806131002914	hela	32hr	0
hsa-miR-155	TPD52	7163	-1.45335830058463	|pita|	pub19053	pub19053-2	1.77635683940025e-15	0.119806131002914	hela	32hr	0
hsa-miR-155	TPRKB	51002	-1.22280363229541	|pita|	pub19053	pub19053-2	1.77635683940025e-15	0.119806131002914	hela	32hr	0
hsa-miR-155	TRAM1	23471	-1.62146177029098	|Tarbase|pita|	pub19053	pub19053-2	1.77635683940025e-15	0.119806131002914	hela	32hr	0
hsa-miR-155	TRIM23	373	-1.21246844137511	|pita|	pub19053	pub19053-2	1.77635683940025e-15	0.119806131002914	hela	32hr	0
hsa-miR-155	TRIP13	9319	-1.07213961826565	|Tarbase|pita|	pub19053	pub19053-2	1.77635683940025e-15	0.119806131002914	hela	32hr	0
hsa-miR-155	TRPA1	8989	1.28274381202898	|pita|	pub19053	pub19053-2	1.77635683940025e-15	0.119806131002914	hela	32hr	0
hsa-miR-155	TXNDC1	81542	-1.07485992166571	|pita|	pub19053	pub19053-2	1.77635683940025e-15	0.119806131002914	hela	32hr	0
hsa-miR-155	TXNDC12	51060	-1.19118058734048	|Tarbase|pita|	pub19053	pub19053-2	1.77635683940025e-15	0.119806131002914	hela	32hr	0
hsa-miR-155	TXNRD1	7296	-2.05870126341245	|Tarbase|pita|	pub19053	pub19053-2	1.77635683940025e-15	0.119806131002914	hela	32hr	0
hsa-miR-155	UBQLN1	29979	-1.06982453971622	|pictar|pita|	pub19053	pub19053-2	1.77635683940025e-15	0.119806131002914	hela	32hr	0
hsa-miR-155	UGCG	7357	-1.18006660406732	|pita|	pub19053	pub19053-2	1.77635683940025e-15	0.119806131002914	hela	32hr	0
hsa-miR-155	UNC5D	137970	2.86284428558057	|pita|	pub19053	pub19053-2	1.77635683940025e-15	0.119806131002914	hela	32hr	0
hsa-miR-155	VAMP3	9341	-2.69167636908815	|Tarbase|pita|	pub19053	pub19053-2	1.77635683940025e-15	0.119806131002914	hela	32hr	0
hsa-miR-155	WDFY1	57590	-1.41270721234112	|Tarbase|pita|	pub19053	pub19053-2	1.77635683940025e-15	0.119806131002914	hela	32hr	0
hsa-miR-155	WEE1	7465	-1.34572095089417	|pictar|pita|targetscan|	pub19053	pub19053-2	1.77635683940025e-15	0.119806131002914	hela	32hr	0
hsa-miR-155	XPO7	23039	-1.60877649411803	|pita|	pub19053	pub19053-2	1.77635683940025e-15	0.119806131002914	hela	32hr	0
hsa-miR-155	YTHDF3	253943	-1.00682741214029	|pita|	pub19053	pub19053-2	1.77635683940025e-15	0.119806131002914	hela	32hr	0
hsa-miR-155	YWHAE	7531	-1.46997714388076	|pictar|pita|targetscan|	pub19053	pub19053-2	1.77635683940025e-15	0.119806131002914	hela	32hr	0
hsa-miR-155	YWHAZ	7534	-1.46066913366341	|pictar|pita|targetscan|	pub19053	pub19053-2	1.77635683940025e-15	0.119806131002914	hela	32hr	0
hsa-miR-155	ZEB1	6935	-1.03579976789401	|pita|	pub19053	pub19053-2	1.77635683940025e-15	0.119806131002914	hela	32hr	1
hsa-miR-155	ZMYND11	10771	-1.19076085889789	|pita|	pub19053	pub19053-2	1.77635683940025e-15	0.119806131002914	hela	32hr	0
hsa-miR-155	ZNF143	7702	-0.198835609142902	|pita|	pub19053	pub19053-2	1.77635683940025e-15	0.119806131002914	hela	32hr	1
hsa-miR-155	ZNF148	7707	-1.11153842137345	|pita|	pub19053	pub19053-2	1.77635683940025e-15	0.119806131002914	hela	32hr	1
hsa-miR-155	ZNF302	55900	1.04094296769976	|pita|	pub19053	pub19053-2	1.77635683940025e-15	0.119806131002914	hela	32hr	0
hsa-miR-155	ZNF6	7552	1.97792912306822	|pita|	pub19053	pub19053-2	1.77635683940025e-15	0.119806131002914	hela	32hr	0
hsa-miR-155	ZWILCH	55055	-1.147440812927	|pita|	pub19053	pub19053-2	1.77635683940025e-15	0.119806131002914	hela	32hr	0
hsa-miR-16	ABL1	25	-0.75544888771555	|pita|	pub19053	pub19053-3	1.11759893328678e-05	8.51215815206331e-06	hela	8hr	3
hsa-miR-16	ACLY	47	-1.0032852965085	|pita|	pub19053	pub19053-3	1.11759893328678e-05	8.51215815206331e-06	hela	8hr	0
hsa-miR-16	ADAM10	102	-1.41420090278085	|pita|	pub19053	pub19053-3	1.11759893328678e-05	8.51215815206331e-06	hela	8hr	0
hsa-miR-16	ADAMTS1	9510	-1.65152938589429	|pita|targetscan|	pub19053	pub19053-3	1.11759893328678e-05	8.51215815206331e-06	hela	8hr	0
hsa-miR-16	ADORA2B	136	-1.3583172190709	|pita|	pub19053	pub19053-3	1.11759893328678e-05	8.51215815206331e-06	hela	8hr	0
hsa-miR-16	ADRB2	154	-1.4760481399246	|pictar|pita|targetscan|	pub19053	pub19053-3	1.11759893328678e-05	8.51215815206331e-06	hela	8hr	0
hsa-miR-16	ANK3	288	1.10983657544553	|pita|	pub19053	pub19053-3	1.11759893328678e-05	8.51215815206331e-06	hela	8hr	0
hsa-miR-16	ANLN	54443	-1.89161191506648	|pita|targetscan|	pub19053	pub19053-3	1.11759893328678e-05	8.51215815206331e-06	hela	8hr	0
hsa-miR-16	ANXA3	306	-1.3847421522776	|pita|	pub19053	pub19053-3	1.11759893328678e-05	8.51215815206331e-06	hela	8hr	0
hsa-miR-16	AOX1	316	-2.19190895207525	|pita|	pub19053	pub19053-3	1.11759893328678e-05	8.51215815206331e-06	hela	8hr	0
hsa-miR-16	AP1S3	130340	-1.02841863274656	|pita|targetscan|	pub19053	pub19053-3	1.11759893328678e-05	8.51215815206331e-06	hela	8hr	0
hsa-miR-16	ARHGDIA	396	-1.28673557850327	|Tarbase|pictar|pita|targetsca	pub19053	pub19053-3	1.11759893328678e-05	8.51215815206331e-06	hela	8hr	0
hsa-miR-16	ARHGDIB	397	-1.16859522222177	|pita|	pub19053	pub19053-3	1.11759893328678e-05	8.51215815206331e-06	hela	8hr	0
hsa-miR-16	ATF3	467	-1.182751614469	|pita|	pub19053	pub19053-3	1.11759893328678e-05	8.51215815206331e-06	hela	8hr	1
hsa-miR-16	B3GNT2	10678	-1.23640598340332	|pita|	pub19053	pub19053-3	1.11759893328678e-05	8.51215815206331e-06	hela	8hr	0
hsa-miR-16	BCAT1	586	1.76693715340648	|pita|	pub19053	pub19053-3	1.11759893328678e-05	8.51215815206331e-06	hela	8hr	0
hsa-miR-16	BGN	633	1.41932299198959	|pita|	pub19053	pub19053-3	1.11759893328678e-05	8.51215815206331e-06	hela	8hr	0
hsa-miR-16	BHLHB2	8553	-1.6301671287276	|pita|	pub19053	pub19053-3	1.11759893328678e-05	8.51215815206331e-06	hela	8hr	0
hsa-miR-16	BTBD14A	138151	-1.01127819766082	|pita|	pub19053	pub19053-3	1.11759893328678e-05	8.51215815206331e-06	hela	8hr	0
hsa-miR-16	C10orf56	219654	1.08322639034459	|pita|	pub19053	pub19053-3	1.11759893328678e-05	8.51215815206331e-06	hela	8hr	0
hsa-miR-16	C14orf147	171546	1.16519493165578	|pita|	pub19053	pub19053-3	1.11759893328678e-05	8.51215815206331e-06	hela	8hr	0
hsa-miR-16	C3orf21	152002	1.16664058232365	|pita|	pub19053	pub19053-3	1.11759893328678e-05	8.51215815206331e-06	hela	8hr	0
hsa-miR-16	C4orf19	55286	-1.06573024264771	|pita|	pub19053	pub19053-3	1.11759893328678e-05	8.51215815206331e-06	hela	8hr	0
hsa-miR-16	C4orf25	285489	1.69375953403929	|pita|	pub19053	pub19053-3	1.11759893328678e-05	8.51215815206331e-06	hela	8hr	0
hsa-miR-16	C5orf23	79614	-1.112043456244	|pita|	pub19053	pub19053-3	1.11759893328678e-05	8.51215815206331e-06	hela	8hr	0
hsa-miR-16	C9orf150	286343	-1.57580559047147	|pictar|pita|targetscan|	pub19053	pub19053-3	1.11759893328678e-05	8.51215815206331e-06	hela	8hr	0
hsa-miR-16	CA2	760	-1.94589514835199	|pita|	pub19053	pub19053-3	1.11759893328678e-05	8.51215815206331e-06	hela	8hr	0
hsa-miR-16	CADPS2	93664	1.70356176854532	|pita|	pub19053	pub19053-3	1.11759893328678e-05	8.51215815206331e-06	hela	8hr	0
hsa-miR-16	CD46	4179	-1.11326087730122	|pita|	pub19053	pub19053-3	1.11759893328678e-05	8.51215815206331e-06	hela	8hr	0
hsa-miR-16	CDC37L1	55664	-1.31413773118524	|pictar|pita|targetscan|	pub19053	pub19053-3	1.11759893328678e-05	8.51215815206331e-06	hela	8hr	0
hsa-miR-16	CDKN2A	1029	-0.1902212401916	|pita|	pub19053	pub19053-3	1.11759893328678e-05	8.51215815206331e-06	hela	8hr	3
hsa-miR-16	CDKN2B	1030	-1.37791488621045	|pita|	pub19053	pub19053-3	1.11759893328678e-05	8.51215815206331e-06	hela	8hr	2
hsa-miR-16	CFL2	1073	-1.00804850001792	|miRecords|pita|	pub19053	pub19053-3	1.11759893328678e-05	8.51215815206331e-06	hela	8hr	0
hsa-miR-16	CHRNA5	1138	-1.11500160708725	|pita|	pub19053	pub19053-3	1.11759893328678e-05	8.51215815206331e-06	hela	8hr	0
hsa-miR-16	CHUK	1147	-0.34630974873575	|miRSel|pita|	pub19053	pub19053-3	1.11759893328678e-05	8.51215815206331e-06	hela	8hr	3
hsa-miR-16	CLDN1	9076	-1.38885446578912	|pita|	pub19053	pub19053-3	1.11759893328678e-05	8.51215815206331e-06	hela	8hr	0
hsa-miR-16	COL3A1	1281	1.0811697310465	|pita|	pub19053	pub19053-3	1.11759893328678e-05	8.51215815206331e-06	hela	8hr	0
hsa-miR-16	CREB1	1385	-0.770263914273388	|pita|	pub19053	pub19053-3	1.11759893328678e-05	8.51215815206331e-06	hela	8hr	1
hsa-miR-16	CREG2	200407	1.0029047915727	|pita|	pub19053	pub19053-3	1.11759893328678e-05	8.51215815206331e-06	hela	8hr	0
hsa-miR-16	CRTC3	64784	1.44467710354947	|pita|targetscan|	pub19053	pub19053-3	1.11759893328678e-05	8.51215815206331e-06	hela	8hr	0
hsa-miR-16	CSDC2	27254	1.0107748152755	|pita|	pub19053	pub19053-3	1.11759893328678e-05	8.51215815206331e-06	hela	8hr	0
hsa-miR-16	CSNK2A1	1457	-0.241510665857285	|pita|	pub19053	pub19053-3	1.11759893328678e-05	8.51215815206331e-06	hela	8hr	3
hsa-miR-16	CXCL3	2921	-1.13236624911879	|pita|	pub19053	pub19053-3	1.11759893328678e-05	8.51215815206331e-06	hela	8hr	0
hsa-miR-16	DAPK1	1612	-1.27974045773845	|pita|	pub19053	pub19053-3	1.11759893328678e-05	8.51215815206331e-06	hela	8hr	2
hsa-miR-16	DCBLD2	131566	-1.05993683254116	|pita|targetscan|	pub19053	pub19053-3	1.11759893328678e-05	8.51215815206331e-06	hela	8hr	0
hsa-miR-16	DHCR24	1718	1.04166341276072	|pita|	pub19053	pub19053-3	1.11759893328678e-05	8.51215815206331e-06	hela	8hr	0
hsa-miR-16	DIRAS3	9077	-1.45183433785691	|pita|	pub19053	pub19053-3	1.11759893328678e-05	8.51215815206331e-06	hela	8hr	0
hsa-miR-16	DNAJB6	10049	-1.05335834425417	|pita|	pub19053	pub19053-3	1.11759893328678e-05	8.51215815206331e-06	hela	8hr	0
hsa-miR-16	DPYSL3	1809	-1.25720831553109	|pita|	pub19053	pub19053-3	1.11759893328678e-05	8.51215815206331e-06	hela	8hr	0
hsa-miR-16	DSC3	1825	-1.28020734983368	|pita|	pub19053	pub19053-3	1.11759893328678e-05	8.51215815206331e-06	hela	8hr	0
hsa-miR-16	DUSP5	1847	-1.16322619918895	|pita|	pub19053	pub19053-3	1.11759893328678e-05	8.51215815206331e-06	hela	8hr	0
hsa-miR-16	E2F1	1869	0.66142590686467	|miRSel|	pub19053	pub19053-3	1.11759893328678e-05	8.51215815206331e-06	hela	8hr	1
hsa-miR-16	EPB41L2	2037	-1.02535856752867	|pita|	pub19053	pub19053-3	1.11759893328678e-05	8.51215815206331e-06	hela	8hr	0
hsa-miR-16	EPHA7	2045	-2.21777998767974	|pictar|pita|targetscan|	pub19053	pub19053-3	1.11759893328678e-05	8.51215815206331e-06	hela	8hr	0
hsa-miR-16	ERLIN1	10613	-1.45166187127899	|pita|	pub19053	pub19053-3	1.11759893328678e-05	8.51215815206331e-06	hela	8hr	0
hsa-miR-16	FADS1	3992	1.11896377870287	|pita|	pub19053	pub19053-3	1.11759893328678e-05	8.51215815206331e-06	hela	8hr	0
hsa-miR-16	FADS2	9415	1.03396772412658	|pita|	pub19053	pub19053-3	1.11759893328678e-05	8.51215815206331e-06	hela	8hr	0
hsa-miR-16	FAM101B	359845	1.75350708027042	|pita|targetscan|	pub19053	pub19053-3	1.11759893328678e-05	8.51215815206331e-06	hela	8hr	0
hsa-miR-16	FAM59A	64762	1.13008268448207	|pita|targetscan|	pub19053	pub19053-3	1.11759893328678e-05	8.51215815206331e-06	hela	8hr	0
hsa-miR-16	FDFT1	2222	1.23303248672542	|pita|	pub19053	pub19053-3	1.11759893328678e-05	8.51215815206331e-06	hela	8hr	0
hsa-miR-16	FEM1C	56929	-1.2171761384553	|pita|	pub19053	pub19053-3	1.11759893328678e-05	8.51215815206331e-06	hela	8hr	0
hsa-miR-16	FHL1	2273	-1.01203818870983	|pita|	pub19053	pub19053-3	1.11759893328678e-05	8.51215815206331e-06	hela	8hr	0
hsa-miR-16	FIBCD1	84929	-1.57409577813542	|pita|	pub19053	pub19053-3	1.11759893328678e-05	8.51215815206331e-06	hela	8hr	0
hsa-miR-16	FKBP10	60681	1.46904253321423	|pita|	pub19053	pub19053-3	1.11759893328678e-05	8.51215815206331e-06	hela	8hr	0
hsa-miR-16	FKBP1A	2280	-1.42598232571233	|pita|targetscan|	pub19053	pub19053-3	1.11759893328678e-05	8.51215815206331e-06	hela	8hr	0
hsa-miR-16	FLJ16008	339761	1.06437983629735	|pita|	pub19053	pub19053-3	1.11759893328678e-05	8.51215815206331e-06	hela	8hr	0
hsa-miR-16	FLNB	2317	-1.06560412599656	|pita|	pub19053	pub19053-3	1.11759893328678e-05	8.51215815206331e-06	hela	8hr	0
hsa-miR-16	FOSL1	8061	-1.54888658113946	|pictar|pita|targetscan|	pub19053	pub19053-3	1.11759893328678e-05	8.51215815206331e-06	hela	8hr	1
hsa-miR-16	FOXF1	2294	1.31929673620429	|pita|	pub19053	pub19053-3	1.11759893328678e-05	8.51215815206331e-06	hela	8hr	0
hsa-miR-16	FRMD6	122786	-1.11544760675423	|pita|	pub19053	pub19053-3	1.11759893328678e-05	8.51215815206331e-06	hela	8hr	0
hsa-miR-16	FZD10	11211	1.35919833982169	|pictar|	pub19053	pub19053-3	1.11759893328678e-05	8.51215815206331e-06	hela	8hr	0
hsa-miR-16	GAN	8139	-1.00497716942122	|pictar|pita|	pub19053	pub19053-3	1.11759893328678e-05	8.51215815206331e-06	hela	8hr	0
hsa-miR-16	GDA	9615	-1.6000584419105	|pita|	pub19053	pub19053-3	1.11759893328678e-05	8.51215815206331e-06	hela	8hr	0
hsa-miR-16	GFM2	84340	-1.23049730108868	|pita|	pub19053	pub19053-3	1.11759893328678e-05	8.51215815206331e-06	hela	8hr	0
hsa-miR-16	GFPT1	2673	-1.01944621405982	|Tarbase|pita|	pub19053	pub19053-3	1.11759893328678e-05	8.51215815206331e-06	hela	8hr	0
hsa-miR-16	GLS	2744	-1.04630011351481	|pita|	pub19053	pub19053-3	1.11759893328678e-05	8.51215815206331e-06	hela	8hr	0
hsa-miR-16	GPR64	10149	-1.83590561000593	|pita|	pub19053	pub19053-3	1.11759893328678e-05	8.51215815206331e-06	hela	8hr	0
hsa-miR-16	GPRASP1	9737	1.02436475427516	|pita|	pub19053	pub19053-3	1.11759893328678e-05	8.51215815206331e-06	hela	8hr	0
hsa-miR-16	HOP	10963	-1.34677061821483	|pita|	pub19053	pub19053-3	1.11759893328678e-05	8.51215815206331e-06	hela	8hr	0
hsa-miR-16	HOXA7	3204	1.0078334151675	|pita|	pub19053	pub19053-3	1.11759893328678e-05	8.51215815206331e-06	hela	8hr	0
hsa-miR-16	HS6ST3	266722	1.61678804319046	|pita|	pub19053	pub19053-3	1.11759893328678e-05	8.51215815206331e-06	hela	8hr	0
hsa-miR-16	HSPA4L	22824	-1.01871705204414	|pictar|pita|targetscan|	pub19053	pub19053-3	1.11759893328678e-05	8.51215815206331e-06	hela	8hr	0
hsa-miR-16	IKBKB	3551	-0.323238538503167	|pita|targetscan|	pub19053	pub19053-3	1.11759893328678e-05	8.51215815206331e-06	hela	8hr	3
hsa-miR-16	ITGA2	3673	-1.33304344904098	|Tarbase|pictar|pita|	pub19053	pub19053-3	1.11759893328678e-05	8.51215815206331e-06	hela	8hr	0
hsa-miR-16	JAK2	3717	-1.22088547462455	|pita|	pub19053	pub19053-3	1.11759893328678e-05	8.51215815206331e-06	hela	8hr	2
hsa-miR-16	KIAA1370	56204	-1.28499474950035	|pita|	pub19053	pub19053-3	1.11759893328678e-05	8.51215815206331e-06	hela	8hr	0
hsa-miR-16	KLHL4	56062	-1.09253849907916	|pita|	pub19053	pub19053-3	1.11759893328678e-05	8.51215815206331e-06	hela	8hr	0
hsa-miR-16	LAMP3	27074	-3.0999695106924	|pita|	pub19053	pub19053-3	1.11759893328678e-05	8.51215815206331e-06	hela	8hr	0
hsa-miR-16	LCN2	3934	-2.48378557530546	|pita|	pub19053	pub19053-3	1.11759893328678e-05	8.51215815206331e-06	hela	8hr	0
hsa-miR-16	LMAN1	3998	-1.47381246457497	|pita|	pub19053	pub19053-3	1.11759893328678e-05	8.51215815206331e-06	hela	8hr	0
hsa-miR-16	LOC57228	57228	-1.44779385113886	|pita|	pub19053	pub19053-3	1.11759893328678e-05	8.51215815206331e-06	hela	8hr	0
hsa-miR-16	LPGAT1	9926	1.24636241043536	|pita|	pub19053	pub19053-3	1.11759893328678e-05	8.51215815206331e-06	hela	8hr	0
hsa-miR-16	LPHN2	23266	-1.03440827246098	|pictar|pita|targetscan|	pub19053	pub19053-3	1.11759893328678e-05	8.51215815206331e-06	hela	8hr	0
hsa-miR-16	MAFB	9935	1.11034026679015	|pita|	pub19053	pub19053-3	1.11759893328678e-05	8.51215815206331e-06	hela	8hr	1
hsa-miR-16	MAMDC2	256691	-2.27848886140138	|pita|	pub19053	pub19053-3	1.11759893328678e-05	8.51215815206331e-06	hela	8hr	0
hsa-miR-16	MAP2K1	5604	-1.04660012107132	|pictar|pita|targetscan|	pub19053	pub19053-3	1.11759893328678e-05	8.51215815206331e-06	hela	8hr	2
hsa-miR-16	MAP3K7	6885	-0.693970166641892	|pita|targetscan|	pub19053	pub19053-3	1.11759893328678e-05	8.51215815206331e-06	hela	8hr	3
hsa-miR-16	MAPK1	5594	-0.503301063341676	|pita|	pub19053	pub19053-3	1.11759893328678e-05	8.51215815206331e-06	hela	8hr	3
hsa-miR-16	MAPK14	1432	-0.47472426430024	|pita|	pub19053	pub19053-3	1.11759893328678e-05	8.51215815206331e-06	hela	8hr	3
hsa-miR-16	MAPK8	5599	-0.290976586139815	|pita|	pub19053	pub19053-3	1.11759893328678e-05	8.51215815206331e-06	hela	8hr	3
hsa-miR-16	MAPKAPK2	9261	-0.593305742155067	|pita|	pub19053	pub19053-3	1.11759893328678e-05	8.51215815206331e-06	hela	8hr	3
hsa-miR-16	MAPRE1	22919	-1.05579546039882	|pictar|pita|targetscan|	pub19053	pub19053-3	1.11759893328678e-05	8.51215815206331e-06	hela	8hr	0
hsa-miR-16	MARS2	92935	-1.36683671076525	|pita|	pub19053	pub19053-3	1.11759893328678e-05	8.51215815206331e-06	hela	8hr	0
hsa-miR-16	MFAP3L	9848	-1.13586994319227	|pita|	pub19053	pub19053-3	1.11759893328678e-05	8.51215815206331e-06	hela	8hr	0
hsa-miR-16	MFAP5	8076	-2.22976199930874	|pita|targetscan|	pub19053	pub19053-3	1.11759893328678e-05	8.51215815206331e-06	hela	8hr	0
hsa-miR-16	MTRR	4552	-1.08153137959953	|pita|	pub19053	pub19053-3	1.11759893328678e-05	8.51215815206331e-06	hela	8hr	0
hsa-miR-16	MYBL1	4603	-1.49725495771587	|pita|targetscan|	pub19053	pub19053-3	1.11759893328678e-05	8.51215815206331e-06	hela	8hr	0
hsa-miR-16	NAB1	4664	-1.05404878231824	|pita|	pub19053	pub19053-3	1.11759893328678e-05	8.51215815206331e-06	hela	8hr	0
hsa-miR-16	NHLH1	4807	0.21580079843543	|pita|	pub19053	pub19053-3	1.11759893328678e-05	8.51215815206331e-06	hela	8hr	1
hsa-miR-16	NONO	4841	-1.0022862523546	|pita|	pub19053	pub19053-3	1.11759893328678e-05	8.51215815206331e-06	hela	8hr	0
hsa-miR-16	NPR3	4883	-1.36256207065221	|Tarbase|pita|	pub19053	pub19053-3	1.11759893328678e-05	8.51215815206331e-06	hela	8hr	0
hsa-miR-16	NPTX1	4884	1.675441431058	|pita|	pub19053	pub19053-3	1.11759893328678e-05	8.51215815206331e-06	hela	8hr	0
hsa-miR-16	NTN4	59277	-1.35685632925032	|pita|	pub19053	pub19053-3	1.11759893328678e-05	8.51215815206331e-06	hela	8hr	0
hsa-miR-16	ODZ2	57451	1.48966395893664	|pita|targetscan|	pub19053	pub19053-3	1.11759893328678e-05	8.51215815206331e-06	hela	8hr	0
hsa-miR-16	OSMR	9180	-2.59408324867956	|pita|	pub19053	pub19053-3	1.11759893328678e-05	8.51215815206331e-06	hela	8hr	0
hsa-miR-16	PAX2	5076	-0.121171962808225	|pita|targetscan|	pub19053	pub19053-3	1.11759893328678e-05	8.51215815206331e-06	hela	8hr	1
hsa-miR-16	PCDHA1	56147	-1.72670487056106	|targetscan|	pub19053	pub19053-3	1.11759893328678e-05	8.51215815206331e-06	hela	8hr	0
hsa-miR-16	PCDHA10	56139	-1.30149955506012	|pictar|targetscan|	pub19053	pub19053-3	1.11759893328678e-05	8.51215815206331e-06	hela	8hr	0
hsa-miR-16	PCDHA11	56138	-1.72670487056106	|pictar|targetscan|	pub19053	pub19053-3	1.11759893328678e-05	8.51215815206331e-06	hela	8hr	0
hsa-miR-16	PCDHA12	56137	-1.72670487056106	|pictar|targetscan|	pub19053	pub19053-3	1.11759893328678e-05	8.51215815206331e-06	hela	8hr	0
hsa-miR-16	PCDHA13	56136	-1.72670487056106	|pictar|targetscan|	pub19053	pub19053-3	1.11759893328678e-05	8.51215815206331e-06	hela	8hr	0
hsa-miR-16	PCDHA2	56146	-1.07562716445673	|pictar|targetscan|	pub19053	pub19053-3	1.11759893328678e-05	8.51215815206331e-06	hela	8hr	0
hsa-miR-16	PCDHA3	56145	-1.28529828571752	|targetscan|	pub19053	pub19053-3	1.11759893328678e-05	8.51215815206331e-06	hela	8hr	0
hsa-miR-16	PCDHA4	56144	-1.72670487056106	|pictar|targetscan|	pub19053	pub19053-3	1.11759893328678e-05	8.51215815206331e-06	hela	8hr	0
hsa-miR-16	PCDHA5	56143	-1.25538745328146	|pictar|targetscan|	pub19053	pub19053-3	1.11759893328678e-05	8.51215815206331e-06	hela	8hr	0
hsa-miR-16	PCDHA6	56142	-1.29342065388724	|pictar|targetscan|	pub19053	pub19053-3	1.11759893328678e-05	8.51215815206331e-06	hela	8hr	0
hsa-miR-16	PCDHA7	56141	-1.72670487056106	|pictar|targetscan|	pub19053	pub19053-3	1.11759893328678e-05	8.51215815206331e-06	hela	8hr	0
hsa-miR-16	PCDHA8	56140	-1.72670487056106	|targetscan|	pub19053	pub19053-3	1.11759893328678e-05	8.51215815206331e-06	hela	8hr	0
hsa-miR-16	PCDHA9	9752	-1.41243828629923	|pictar|	pub19053	pub19053-3	1.11759893328678e-05	8.51215815206331e-06	hela	8hr	0
hsa-miR-16	PCDHAC2	56134	-1.38863612606432	|pictar|targetscan|	pub19053	pub19053-3	1.11759893328678e-05	8.51215815206331e-06	hela	8hr	0
hsa-miR-16	PCSK9	255738	1.74906369841852	|pita|	pub19053	pub19053-3	1.11759893328678e-05	8.51215815206331e-06	hela	8hr	0
hsa-miR-16	PDE10A	10846	-1.09291413632299	|pita|	pub19053	pub19053-3	1.11759893328678e-05	8.51215815206331e-06	hela	8hr	0
hsa-miR-16	PDGFC	56034	-1.8754944873086	|pita|	pub19053	pub19053-3	1.11759893328678e-05	8.51215815206331e-06	hela	8hr	0
hsa-miR-16	PHLDA1	22822	-1.39404424619638	|pita|	pub19053	pub19053-3	1.11759893328678e-05	8.51215815206331e-06	hela	8hr	0
hsa-miR-16	PLAG1	5324	1.27032887335426	|pictar|pita|targetscan|	pub19053	pub19053-3	1.11759893328678e-05	8.51215815206331e-06	hela	8hr	0
hsa-miR-16	PLEC1	5339	-1.21563901995363	|pita|	pub19053	pub19053-3	1.11759893328678e-05	8.51215815206331e-06	hela	8hr	0
hsa-miR-16	PLSCR4	57088	-1.48395079242071	|pita|	pub19053	pub19053-3	1.11759893328678e-05	8.51215815206331e-06	hela	8hr	0
hsa-miR-16	POLR3F	10621	-1.05036790738802	|pita|targetscan|	pub19053	pub19053-3	1.11759893328678e-05	8.51215815206331e-06	hela	8hr	0
hsa-miR-16	PPAP2B	8613	-1.57344007371728	|pita|targetscan|	pub19053	pub19053-3	1.11759893328678e-05	8.51215815206331e-06	hela	8hr	0
hsa-miR-16	PPM1E	22843	1.13187596179302	|pictar|pita|	pub19053	pub19053-3	1.11759893328678e-05	8.51215815206331e-06	hela	8hr	0
hsa-miR-16	PPM2C	54704	-1.1582845149921	|pita|	pub19053	pub19053-3	1.11759893328678e-05	8.51215815206331e-06	hela	8hr	0
hsa-miR-16	PRKACA	5566	-0.37837150701485	|pita|	pub19053	pub19053-3	1.11759893328678e-05	8.51215815206331e-06	hela	8hr	3
hsa-miR-16	PRKG1	5592	-0.30911643066272	|pita|targetscan|	pub19053	pub19053-3	1.11759893328678e-05	8.51215815206331e-06	hela	8hr	3
hsa-miR-16	PRSS23	11098	-1.09786756315555	|pita|	pub19053	pub19053-3	1.11759893328678e-05	8.51215815206331e-06	hela	8hr	0
hsa-miR-16	PTBP2	58155	-1.26447251370086	|pita|	pub19053	pub19053-3	1.11759893328678e-05	8.51215815206331e-06	hela	8hr	0
hsa-miR-16	RAB3B	5865	-1.15527522425403	|pita|	pub19053	pub19053-3	1.11759893328678e-05	8.51215815206331e-06	hela	8hr	0
hsa-miR-16	RFWD3	55159	1.07804147914355	|pita|targetscan|	pub19053	pub19053-3	1.11759893328678e-05	8.51215815206331e-06	hela	8hr	0
hsa-miR-16	RHOA	387	-1.12060254107491	|pita|	pub19053	pub19053-3	1.11759893328678e-05	8.51215815206331e-06	hela	8hr	0
hsa-miR-16	RIPK4	54101	-1.22627641083641	|pita|	pub19053	pub19053-3	1.11759893328678e-05	8.51215815206331e-06	hela	8hr	2
hsa-miR-16	RNF150	57484	1.18015640087148	|pita|	pub19053	pub19053-3	1.11759893328678e-05	8.51215815206331e-06	hela	8hr	0
hsa-miR-16	RPS6KA3	6197	-0.699015145842125	|pita|targetscan|	pub19053	pub19053-3	1.11759893328678e-05	8.51215815206331e-06	hela	8hr	3
hsa-miR-16	SCOC	60592	-1.01047823788604	|pictar|pita|targetscan|	pub19053	pub19053-3	1.11759893328678e-05	8.51215815206331e-06	hela	8hr	0
hsa-miR-16	SELS	55829	-1.0501286063726	|pita|	pub19053	pub19053-3	1.11759893328678e-05	8.51215815206331e-06	hela	8hr	0
hsa-miR-16	SEMA3C	10512	-1.19474363868944	|pita|	pub19053	pub19053-3	1.11759893328678e-05	8.51215815206331e-06	hela	8hr	0
hsa-miR-16	SEPW1	6415	-1.08035892208627	|pita|	pub19053	pub19053-3	1.11759893328678e-05	8.51215815206331e-06	hela	8hr	0
hsa-miR-16	SERPINE1	5054	-1.12212999730729	|pita|	pub19053	pub19053-3	1.11759893328678e-05	8.51215815206331e-06	hela	8hr	0
hsa-miR-16	SGK1	6446	-0.8445610152871	|pictar|pita|targetscan|	pub19053	pub19053-3	1.11759893328678e-05	8.51215815206331e-06	hela	8hr	3
hsa-miR-16	SLC12A8	84561	1.13464472729793	|pita|	pub19053	pub19053-3	1.11759893328678e-05	8.51215815206331e-06	hela	8hr	0
hsa-miR-16	SLC16A14	151473	-1.45674534021018	|pita|	pub19053	pub19053-3	1.11759893328678e-05	8.51215815206331e-06	hela	8hr	0
hsa-miR-16	SLC1A1	6505	-1.88293745984276	|pita|	pub19053	pub19053-3	1.11759893328678e-05	8.51215815206331e-06	hela	8hr	0
hsa-miR-16	SLC39A10	57181	-1.21882397924534	|pita|targetscan|	pub19053	pub19053-3	1.11759893328678e-05	8.51215815206331e-06	hela	8hr	0
hsa-miR-16	SNAP23	8773	-1.21793425015196	|pita|	pub19053	pub19053-3	1.11759893328678e-05	8.51215815206331e-06	hela	8hr	0
hsa-miR-16	SOX17	64321	-0.0524400089644202	|pita|	pub19053	pub19053-3	1.11759893328678e-05	8.51215815206331e-06	hela	8hr	1
hsa-miR-16	SP1	6667	-0.41988904694544	|pita|	pub19053	pub19053-3	1.11759893328678e-05	8.51215815206331e-06	hela	8hr	1
hsa-miR-16	SPRY2	10253	-1.29194572890459	|pita|	pub19053	pub19053-3	1.11759893328678e-05	8.51215815206331e-06	hela	8hr	0
hsa-miR-16	SPTLC1	10558	-1.05427779376068	|Tarbase|pictar|pita|targetsca	pub19053	pub19053-3	1.11759893328678e-05	8.51215815206331e-06	hela	8hr	0
hsa-miR-16	SS18	6760	-1.14825538306921	|pita|	pub19053	pub19053-3	1.11759893328678e-05	8.51215815206331e-06	hela	8hr	0
hsa-miR-16	STX16	8675	-1.00616199566138	|pita|	pub19053	pub19053-3	1.11759893328678e-05	8.51215815206331e-06	hela	8hr	0
hsa-miR-16	SURB7	9412	-1.09203253348526	|pita|	pub19053	pub19053-3	1.11759893328678e-05	8.51215815206331e-06	hela	8hr	0
hsa-miR-16	SV2A	9900	1.52229597474087	|pita|	pub19053	pub19053-3	1.11759893328678e-05	8.51215815206331e-06	hela	8hr	0
hsa-miR-16	TLR4	7099	-1.35030970900281	|pita|	pub19053	pub19053-3	1.11759893328678e-05	8.51215815206331e-06	hela	8hr	0
hsa-miR-16	TM9SF4	9777	-1.12055220815956	|pita|	pub19053	pub19053-3	1.11759893328678e-05	8.51215815206331e-06	hela	8hr	0
hsa-miR-16	TMEM46	387914	-1.57353839045462	|pita|	pub19053	pub19053-3	1.11759893328678e-05	8.51215815206331e-06	hela	8hr	0
hsa-miR-16	TNFSF9	8744	-1.01382911153237	|Tarbase|pita|	pub19053	pub19053-3	1.11759893328678e-05	8.51215815206331e-06	hela	8hr	0
hsa-miR-16	TPK1	27010	-1.02083480449357	|pita|	pub19053	pub19053-3	1.11759893328678e-05	8.51215815206331e-06	hela	8hr	2
hsa-miR-16	TSPAN8	7103	-1.15316323898144	|pita|	pub19053	pub19053-3	1.11759893328678e-05	8.51215815206331e-06	hela	8hr	0
hsa-miR-16	TUBA1A	7846	1.3230691331202	|pictar|pita|targetscan|	pub19053	pub19053-3	1.11759893328678e-05	8.51215815206331e-06	hela	8hr	0
hsa-miR-16	UNC5D	137970	2.80541520319817	|pita|	pub19053	pub19053-3	1.11759893328678e-05	8.51215815206331e-06	hela	8hr	0
hsa-miR-16	VAMP3	9341	-1.31842058309423	|pita|	pub19053	pub19053-3	1.11759893328678e-05	8.51215815206331e-06	hela	8hr	0
hsa-miR-16	WDR25	79446	1.43501792252696	|pita|	pub19053	pub19053-3	1.11759893328678e-05	8.51215815206331e-06	hela	8hr	0
hsa-miR-16	WEE1	7465	-1.16131994058444	|pictar|pita|targetscan|	pub19053	pub19053-3	1.11759893328678e-05	8.51215815206331e-06	hela	8hr	0
hsa-miR-16	XPO7	23039	-1.04031815912698	|pita|targetscan|	pub19053	pub19053-3	1.11759893328678e-05	8.51215815206331e-06	hela	8hr	0
hsa-miR-16	XRN2	22803	-1.33430704856505	|pita|	pub19053	pub19053-3	1.11759893328678e-05	8.51215815206331e-06	hela	8hr	0
hsa-miR-16	YRDC	79693	-1.01675126791306	|pita|	pub19053	pub19053-3	1.11759893328678e-05	8.51215815206331e-06	hela	8hr	0
hsa-miR-16	YWHAE	7531	-1.07104627400803	|pita|	pub19053	pub19053-3	1.11759893328678e-05	8.51215815206331e-06	hela	8hr	0
hsa-miR-16	YWHAH	7533	-1.4892332029059	|pictar|pita|targetscan|	pub19053	pub19053-3	1.11759893328678e-05	8.51215815206331e-06	hela	8hr	0
hsa-miR-16	YWHAZ	7534	-1.13534041355299	|pita|	pub19053	pub19053-3	1.11759893328678e-05	8.51215815206331e-06	hela	8hr	0
hsa-miR-16	ZNF423	23090	-2.73852459743645	|pictar|pita|targetscan|	pub19053	pub19053-3	1.11759893328678e-05	8.51215815206331e-06	hela	8hr	1
hsa-miR-16	ZNF431	170959	1.45787947240914	|pita|	pub19053	pub19053-3	1.11759893328678e-05	8.51215815206331e-06	hela	8hr	0
hsa-miR-16	ZNF623	9831	1.12797988163046	|pita|	pub19053	pub19053-3	1.11759893328678e-05	8.51215815206331e-06	hela	8hr	0
hsa-miR-16	ZNF785	146540	1.21774476175612	|pita|	pub19053	pub19053-3	1.11759893328678e-05	8.51215815206331e-06	hela	8hr	0
hsa-miR-16	ABCE1	6059	-1.00367185013892	|pita|	pub19053	pub19053-4	1.11568709826315e-09	6.38268654804907e-08	hela	32hr	0
hsa-miR-16	ABL1	25	-0.358890863490009	|pita|	pub19053	pub19053-4	1.11568709826315e-09	6.38268654804907e-08	hela	32hr	3
hsa-miR-16	ACTC1	70	2.52797988549537	|pita|	pub19053	pub19053-4	1.11568709826315e-09	6.38268654804907e-08	hela	32hr	0
hsa-miR-16	ADORA2B	136	-1.2329214226509	|pita|	pub19053	pub19053-4	1.11568709826315e-09	6.38268654804907e-08	hela	32hr	0
hsa-miR-16	ADRA2A	150	1.01387520799088	|pita|	pub19053	pub19053-4	1.11568709826315e-09	6.38268654804907e-08	hela	32hr	0
hsa-miR-16	ADRB2	154	-1.13939111141576	|pictar|pita|targetscan|	pub19053	pub19053-4	1.11568709826315e-09	6.38268654804907e-08	hela	32hr	0
hsa-miR-16	AIM1	202	-1.59208187861697	|pita|	pub19053	pub19053-4	1.11568709826315e-09	6.38268654804907e-08	hela	32hr	0
hsa-miR-16	ALDH1A3	220	-1.42438714076622	|pita|	pub19053	pub19053-4	1.11568709826315e-09	6.38268654804907e-08	hela	32hr	0
hsa-miR-16	ALDH5A1	7915	1.19257573337018	|pita|	pub19053	pub19053-4	1.11568709826315e-09	6.38268654804907e-08	hela	32hr	0
hsa-miR-16	ALKBH6	84964	1.02240361966641	|pita|	pub19053	pub19053-4	1.11568709826315e-09	6.38268654804907e-08	hela	32hr	0
hsa-miR-16	ALS2CR4	65062	1.05557079636626	|pita|	pub19053	pub19053-4	1.11568709826315e-09	6.38268654804907e-08	hela	32hr	0
hsa-miR-16	AMMECR1	9949	-1.03556664129294	|pita|targetscan|	pub19053	pub19053-4	1.11568709826315e-09	6.38268654804907e-08	hela	32hr	0
hsa-miR-16	ANLN	54443	-1.87368210381932	|pita|targetscan|	pub19053	pub19053-4	1.11568709826315e-09	6.38268654804907e-08	hela	32hr	0
hsa-miR-16	AOX1	316	-1.41053281000476	|pita|	pub19053	pub19053-4	1.11568709826315e-09	6.38268654804907e-08	hela	32hr	0
hsa-miR-16	APOBEC3B	9582	1.59367334694109	|pita|	pub19053	pub19053-4	1.11568709826315e-09	6.38268654804907e-08	hela	32hr	0
hsa-miR-16	APPBP1	8883	-1.11584366481901	|pita|	pub19053	pub19053-4	1.11568709826315e-09	6.38268654804907e-08	hela	32hr	0
hsa-miR-16	ARHGAP12	94134	-1.14242438935612	|pictar|pita|	pub19053	pub19053-4	1.11568709826315e-09	6.38268654804907e-08	hela	32hr	0
hsa-miR-16	ARHGAP18	93663	-1.3925421899909	|pita|	pub19053	pub19053-4	1.11568709826315e-09	6.38268654804907e-08	hela	32hr	0
hsa-miR-16	ARHGAP5	394	-1.01102806129043	|pita|targetscan|	pub19053	pub19053-4	1.11568709826315e-09	6.38268654804907e-08	hela	32hr	0
hsa-miR-16	ARHGDIA	396	-2.20536990395557	|Tarbase|pictar|pita|targetsca	pub19053	pub19053-4	1.11568709826315e-09	6.38268654804907e-08	hela	32hr	0
hsa-miR-16	ARL2	402	-1.95220532214489	|pictar|pita|targetscan|	pub19053	pub19053-4	1.11568709826315e-09	6.38268654804907e-08	hela	32hr	0
hsa-miR-16	ARNT	405	0.71310949658208	|pita|	pub19053	pub19053-4	1.11568709826315e-09	6.38268654804907e-08	hela	32hr	1
hsa-miR-16	ASCC3	10973	-1.07835184086992	|pita|	pub19053	pub19053-4	1.11568709826315e-09	6.38268654804907e-08	hela	32hr	0
hsa-miR-16	ASNSD1	54529	-1.4127084321353	|pita|	pub19053	pub19053-4	1.11568709826315e-09	6.38268654804907e-08	hela	32hr	0
hsa-miR-16	ATG9A	79065	-1.51521975166242	|Tarbase|pita|targetscan|	pub19053	pub19053-4	1.11568709826315e-09	6.38268654804907e-08	hela	32hr	0
hsa-miR-16	ATP2B1	490	-1.14192409213073	|pita|	pub19053	pub19053-4	1.11568709826315e-09	6.38268654804907e-08	hela	32hr	0
hsa-miR-16	BCAS2	10286	-1.05797302562372	|pita|	pub19053	pub19053-4	1.11568709826315e-09	6.38268654804907e-08	hela	32hr	0
hsa-miR-16	BCAT1	586	1.00055550788368	|pita|	pub19053	pub19053-4	1.11568709826315e-09	6.38268654804907e-08	hela	32hr	0
hsa-miR-16	BIRC6	57448	-1.06244052197717	|pita|	pub19053	pub19053-4	1.11568709826315e-09	6.38268654804907e-08	hela	32hr	0
hsa-miR-16	BMF	90427	1.481907775668	|pita|	pub19053	pub19053-4	1.11568709826315e-09	6.38268654804907e-08	hela	32hr	0
hsa-miR-16	BNIP2	663	-1.01387306830808	|pita|	pub19053	pub19053-4	1.11568709826315e-09	6.38268654804907e-08	hela	32hr	0
hsa-miR-16	BTBD14A	138151	-1.72578142554342	|pita|	pub19053	pub19053-4	1.11568709826315e-09	6.38268654804907e-08	hela	32hr	0
hsa-miR-16	BTBD3	22903	1.2213901741322	|pita|	pub19053	pub19053-4	1.11568709826315e-09	6.38268654804907e-08	hela	32hr	0
hsa-miR-16	BTN3A2	11118	1.30551705292213	|pita|	pub19053	pub19053-4	1.11568709826315e-09	6.38268654804907e-08	hela	32hr	0
hsa-miR-16	C10orf56	219654	1.28824031336262	|pita|	pub19053	pub19053-4	1.11568709826315e-09	6.38268654804907e-08	hela	32hr	0
hsa-miR-16	C11orf75	56935	1.14866189134704	|pita|	pub19053	pub19053-4	1.11568709826315e-09	6.38268654804907e-08	hela	32hr	0
hsa-miR-16	C14orf147	171546	1.43162484553003	|pita|	pub19053	pub19053-4	1.11568709826315e-09	6.38268654804907e-08	hela	32hr	0
hsa-miR-16	C1GALT1	56913	-1.219874289476	|pita|	pub19053	pub19053-4	1.11568709826315e-09	6.38268654804907e-08	hela	32hr	0
hsa-miR-16	C1orf103	55791	-1.12293336229447	|pita|	pub19053	pub19053-4	1.11568709826315e-09	6.38268654804907e-08	hela	32hr	0
hsa-miR-16	C1orf115	79762	1.04844730869247	|pita|	pub19053	pub19053-4	1.11568709826315e-09	6.38268654804907e-08	hela	32hr	0
hsa-miR-16	C1orf198	84886	1.23539890190992	|pita|	pub19053	pub19053-4	1.11568709826315e-09	6.38268654804907e-08	hela	32hr	0
hsa-miR-16	C1orf2	10712	-1.00242151735624	|pita|targetscan|	pub19053	pub19053-4	1.11568709826315e-09	6.38268654804907e-08	hela	32hr	0
hsa-miR-16	C1orf9	51430	-1.26081006938525	|pictar|pita|targetscan|	pub19053	pub19053-4	1.11568709826315e-09	6.38268654804907e-08	hela	32hr	0
hsa-miR-16	C2orf32	25927	1.21904971107312	|pita|	pub19053	pub19053-4	1.11568709826315e-09	6.38268654804907e-08	hela	32hr	0
hsa-miR-16	C2orf37	80067	-1.43259095603722	|pita|	pub19053	pub19053-4	1.11568709826315e-09	6.38268654804907e-08	hela	32hr	0
hsa-miR-16	C4orf25	285489	1.11293787764574	|pita|	pub19053	pub19053-4	1.11568709826315e-09	6.38268654804907e-08	hela	32hr	0
hsa-miR-16	C5orf23	79614	-1.91408954227359	|pita|	pub19053	pub19053-4	1.11568709826315e-09	6.38268654804907e-08	hela	32hr	0
hsa-miR-16	C6orf168	84553	1.25759205971371	|pita|	pub19053	pub19053-4	1.11568709826315e-09	6.38268654804907e-08	hela	32hr	0
hsa-miR-16	C7orf21	83590	-1.26924098406082	|pita|	pub19053	pub19053-4	1.11568709826315e-09	6.38268654804907e-08	hela	32hr	0
hsa-miR-16	C8orf4	56892	1.18032841356469	|pita|	pub19053	pub19053-4	1.11568709826315e-09	6.38268654804907e-08	hela	32hr	0
hsa-miR-16	C9orf150	286343	-1.08391264540363	|pictar|pita|targetscan|	pub19053	pub19053-4	1.11568709826315e-09	6.38268654804907e-08	hela	32hr	0
hsa-miR-16	C9orf88	64855	-1.18161996144803	|pita|	pub19053	pub19053-4	1.11568709826315e-09	6.38268654804907e-08	hela	32hr	0
hsa-miR-16	CA2	760	-1.52854882146939	|pita|	pub19053	pub19053-4	1.11568709826315e-09	6.38268654804907e-08	hela	32hr	0
hsa-miR-16	CADPS2	93664	2.13030525418679	|pita|	pub19053	pub19053-4	1.11568709826315e-09	6.38268654804907e-08	hela	32hr	0
hsa-miR-16	CAMSAP1L1	23271	-1.21843953916999	|pictar|pita|	pub19053	pub19053-4	1.11568709826315e-09	6.38268654804907e-08	hela	32hr	0
hsa-miR-16	CARM1	10498	-1.03599281379118	|pita|targetscan|	pub19053	pub19053-4	1.11568709826315e-09	6.38268654804907e-08	hela	32hr	0
hsa-miR-16	CASC5	57082	-1.0010697534111	|pita|	pub19053	pub19053-4	1.11568709826315e-09	6.38268654804907e-08	hela	32hr	0
hsa-miR-16	CCND1	595	-1.63570886118333	miR2Disease|miRSel|pictar|pita	pub19053	pub19053-4	1.11568709826315e-09	6.38268654804907e-08	hela	32hr	0
hsa-miR-16	CDC27	996	-1.04462684959904	|pita|targetscan|	pub19053	pub19053-4	1.11568709826315e-09	6.38268654804907e-08	hela	32hr	0
hsa-miR-16	CDC37L1	55664	-1.87043108908387	|pictar|pita|targetscan|	pub19053	pub19053-4	1.11568709826315e-09	6.38268654804907e-08	hela	32hr	0
hsa-miR-16	CDC42SE2	56990	-1.0886444328082	|pita|targetscan|	pub19053	pub19053-4	1.11568709826315e-09	6.38268654804907e-08	hela	32hr	0
hsa-miR-16	CDCA4	55038	-1.24141454886241	|pictar|pita|targetscan|	pub19053	pub19053-4	1.11568709826315e-09	6.38268654804907e-08	hela	32hr	0
hsa-miR-16	CDCA7L	55536	1.30473198932772	|pita|targetscan|	pub19053	pub19053-4	1.11568709826315e-09	6.38268654804907e-08	hela	32hr	0
hsa-miR-16	CDK6	1021	-1.53020859286273	miR2Disease|miRSel|pita|target	pub19053	pub19053-4	1.11568709826315e-09	6.38268654804907e-08	hela	32hr	2
hsa-miR-16	CDKN2A	1029	-0.39762523506164	|pita|	pub19053	pub19053-4	1.11568709826315e-09	6.38268654804907e-08	hela	32hr	3
hsa-miR-16	CEBPZ	10153	-1.47062725674801	|pita|	pub19053	pub19053-4	1.11568709826315e-09	6.38268654804907e-08	hela	32hr	1
hsa-miR-16	CEP55	55165	-1.32379414196884	|pita|	pub19053	pub19053-4	1.11568709826315e-09	6.38268654804907e-08	hela	32hr	0
hsa-miR-16	CHAC1	79094	-1.14511847135701	|pictar|pita|targetscan|	pub19053	pub19053-4	1.11568709826315e-09	6.38268654804907e-08	hela	32hr	0
hsa-miR-16	CHCHD7	79145	1.060774115592	|pita|	pub19053	pub19053-4	1.11568709826315e-09	6.38268654804907e-08	hela	32hr	0
hsa-miR-16	CHUK	1147	-1.3739470349112	|miRSel|pita|	pub19053	pub19053-4	1.11568709826315e-09	6.38268654804907e-08	hela	32hr	0
hsa-miR-16	CLDN1	9076	-1.05982263402552	|pita|	pub19053	pub19053-4	1.11568709826315e-09	6.38268654804907e-08	hela	32hr	0
hsa-miR-16	CLDN12	9069	-1.28821495565094	|pictar|pita|targetscan|	pub19053	pub19053-4	1.11568709826315e-09	6.38268654804907e-08	hela	32hr	0
hsa-miR-16	CNN1	1264	1.28785858172833	|pita|targetscan|	pub19053	pub19053-4	1.11568709826315e-09	6.38268654804907e-08	hela	32hr	0
hsa-miR-16	CNO	55330	1.04767734149767	|pita|	pub19053	pub19053-4	1.11568709826315e-09	6.38268654804907e-08	hela	32hr	0
hsa-miR-16	COL15A1	1306	2.14287166570541	|pita|	pub19053	pub19053-4	1.11568709826315e-09	6.38268654804907e-08	hela	32hr	0
hsa-miR-16	COL3A1	1281	1.68605656745178	|pita|	pub19053	pub19053-4	1.11568709826315e-09	6.38268654804907e-08	hela	32hr	0
hsa-miR-16	COPS2	9318	-1.16041229823682	|pictar|pita|targetscan|	pub19053	pub19053-4	1.11568709826315e-09	6.38268654804907e-08	hela	32hr	0
hsa-miR-16	CPS1	1373	1.9093532847258	|pita|	pub19053	pub19053-4	1.11568709826315e-09	6.38268654804907e-08	hela	32hr	0
hsa-miR-16	CREB1	1385	-0.425377342282639	|pita|	pub19053	pub19053-4	1.11568709826315e-09	6.38268654804907e-08	hela	32hr	1
hsa-miR-16	CRTC3	64784	1.25028414027246	|pita|targetscan|	pub19053	pub19053-4	1.11568709826315e-09	6.38268654804907e-08	hela	32hr	0
hsa-miR-16	CSNK1A1	1452	-0.165556338086087	|pita|	pub19053	pub19053-4	1.11568709826315e-09	6.38268654804907e-08	hela	32hr	3
hsa-miR-16	CSNK2A1	1457	-0.0774298841144425	|pita|	pub19053	pub19053-4	1.11568709826315e-09	6.38268654804907e-08	hela	32hr	3
hsa-miR-16	CXCL3	2921	-1.50202113578942	|pita|	pub19053	pub19053-4	1.11568709826315e-09	6.38268654804907e-08	hela	32hr	0
hsa-miR-16	DACT1	51339	1.24092877952979	|pita|	pub19053	pub19053-4	1.11568709826315e-09	6.38268654804907e-08	hela	32hr	0
hsa-miR-16	DDX21	9188	-1.2474830612852	|pita|	pub19053	pub19053-4	1.11568709826315e-09	6.38268654804907e-08	hela	32hr	0
hsa-miR-16	DERA	51071	1.27793818024377	|pita|	pub19053	pub19053-4	1.11568709826315e-09	6.38268654804907e-08	hela	32hr	0
hsa-miR-16	DNAJB4	11080	-1.41880210667652	|Tarbase|pita|targetscan|	pub19053	pub19053-4	1.11568709826315e-09	6.38268654804907e-08	hela	32hr	0
hsa-miR-16	DTX3L	151636	1.08187763977277	|pita|	pub19053	pub19053-4	1.11568709826315e-09	6.38268654804907e-08	hela	32hr	0
hsa-miR-16	DVL1	1855	-1.19724995325189	|pita|	pub19053	pub19053-4	1.11568709826315e-09	6.38268654804907e-08	hela	32hr	0
hsa-miR-16	DYNLT3	6990	-1.13438718610003	|pita|	pub19053	pub19053-4	1.11568709826315e-09	6.38268654804907e-08	hela	32hr	0
hsa-miR-16	E2F1	1869	0.214368552739962	|miRSel|	pub19053	pub19053-4	1.11568709826315e-09	6.38268654804907e-08	hela	32hr	1
hsa-miR-16	EEF2K	29904	1.11548696704563	|pita|	pub19053	pub19053-4	1.11568709826315e-09	6.38268654804907e-08	hela	32hr	2
hsa-miR-16	EIF5B	9669	-1.31340380526652	|pita|	pub19053	pub19053-4	1.11568709826315e-09	6.38268654804907e-08	hela	32hr	0
hsa-miR-16	ENC1	8507	-1.15605881051822	|pita|	pub19053	pub19053-4	1.11568709826315e-09	6.38268654804907e-08	hela	32hr	0
hsa-miR-16	EPHA7	2045	-2.26067219266624	|pictar|pita|targetscan|	pub19053	pub19053-4	1.11568709826315e-09	6.38268654804907e-08	hela	32hr	0
hsa-miR-16	ERRFI1	54206	-1.2131032381889	|pita|	pub19053	pub19053-4	1.11568709826315e-09	6.38268654804907e-08	hela	32hr	0
hsa-miR-16	ETV4	2118	-1.26737110854878	|pita|	pub19053	pub19053-4	1.11568709826315e-09	6.38268654804907e-08	hela	32hr	1
hsa-miR-16	FAM101B	359845	2.75093883174295	|pita|targetscan|	pub19053	pub19053-4	1.11568709826315e-09	6.38268654804907e-08	hela	32hr	0
hsa-miR-16	FAM18B	51030	-1.30614473403537	|pita|targetscan|	pub19053	pub19053-4	1.11568709826315e-09	6.38268654804907e-08	hela	32hr	0
hsa-miR-16	FAM29A	54801	-1.45044089190356	|pita|	pub19053	pub19053-4	1.11568709826315e-09	6.38268654804907e-08	hela	32hr	0
hsa-miR-16	FAM79A	127262	-1.3028471801099	|pita|	pub19053	pub19053-4	1.11568709826315e-09	6.38268654804907e-08	hela	32hr	0
hsa-miR-16	FGF2	2247	-2.42650103800361	|Tarbase|pictar|pita|	pub19053	pub19053-4	1.11568709826315e-09	6.38268654804907e-08	hela	32hr	0
hsa-miR-16	FLJ11021	65117	-1.01005902409624	|pita|	pub19053	pub19053-4	1.11568709826315e-09	6.38268654804907e-08	hela	32hr	0
hsa-miR-16	FLJ20160	54842	1.06753561404688	|pita|	pub19053	pub19053-4	1.11568709826315e-09	6.38268654804907e-08	hela	32hr	0
hsa-miR-16	FLJ30046	122060	1.221309421572	|pita|	pub19053	pub19053-4	1.11568709826315e-09	6.38268654804907e-08	hela	32hr	0
hsa-miR-16	FLJ32310	123624	1.48585119820284	|pita|	pub19053	pub19053-4	1.11568709826315e-09	6.38268654804907e-08	hela	32hr	0
hsa-miR-16	FLNB	2317	-1.14634448731658	|pita|	pub19053	pub19053-4	1.11568709826315e-09	6.38268654804907e-08	hela	32hr	0
hsa-miR-16	FOSL1	8061	-2.19590796136947	|pictar|pita|targetscan|	pub19053	pub19053-4	1.11568709826315e-09	6.38268654804907e-08	hela	32hr	1
hsa-miR-16	FOXC1	2296	0.619266760251535	|pita|	pub19053	pub19053-4	1.11568709826315e-09	6.38268654804907e-08	hela	32hr	1
hsa-miR-16	FOXF1	2294	2.10452107284514	|pita|	pub19053	pub19053-4	1.11568709826315e-09	6.38268654804907e-08	hela	32hr	0
hsa-miR-16	FOXL2	668	1.23661057756676	|pita|	pub19053	pub19053-4	1.11568709826315e-09	6.38268654804907e-08	hela	32hr	0
hsa-miR-16	FURIN	5045	-1.07874554083823	|pita|targetscan|	pub19053	pub19053-4	1.11568709826315e-09	6.38268654804907e-08	hela	32hr	0
hsa-miR-16	GABPA	2551	-0.428712232552381	|pita|targetscan|	pub19053	pub19053-4	1.11568709826315e-09	6.38268654804907e-08	hela	32hr	1
hsa-miR-16	GALNT7	51809	-2.12539039376836	|Tarbase|pita|targetscan|	pub19053	pub19053-4	1.11568709826315e-09	6.38268654804907e-08	hela	32hr	0
hsa-miR-16	GCC2	9648	-1.11480833903598	|pita|targetscan|	pub19053	pub19053-4	1.11568709826315e-09	6.38268654804907e-08	hela	32hr	0
hsa-miR-16	GDA	9615	-1.53063900610917	|pita|	pub19053	pub19053-4	1.11568709826315e-09	6.38268654804907e-08	hela	32hr	0
hsa-miR-16	GFPT1	2673	-1.08451456061747	|Tarbase|pita|	pub19053	pub19053-4	1.11568709826315e-09	6.38268654804907e-08	hela	32hr	0
hsa-miR-16	GLCE	26035	-1.41844613056228	|pita|targetscan|	pub19053	pub19053-4	1.11568709826315e-09	6.38268654804907e-08	hela	32hr	0
hsa-miR-16	GLUL	2752	1.44570360807239	|pita|	pub19053	pub19053-4	1.11568709826315e-09	6.38268654804907e-08	hela	32hr	0
hsa-miR-16	HAS2	3037	-1.13946032358881	|pictar|pita|targetscan|	pub19053	pub19053-4	1.11568709826315e-09	6.38268654804907e-08	hela	32hr	0
hsa-miR-16	HIPK2	28996	-0.295983257895377	|targetscan|	pub19053	pub19053-4	1.11568709826315e-09	6.38268654804907e-08	hela	32hr	3
hsa-miR-16	HLF	3131	-0.08729954025769	|pita|	pub19053	pub19053-4	1.11568709826315e-09	6.38268654804907e-08	hela	32hr	1
hsa-miR-16	HMGB1	3146	-0.0958391141744247	|pita|	pub19053	pub19053-4	1.11568709826315e-09	6.38268654804907e-08	hela	32hr	1
hsa-miR-16	HOXA7	3204	1.44312389204327	|pita|	pub19053	pub19053-4	1.11568709826315e-09	6.38268654804907e-08	hela	32hr	0
hsa-miR-16	HPD	3242	1.1828194819256	|pita|	pub19053	pub19053-4	1.11568709826315e-09	6.38268654804907e-08	hela	32hr	0
hsa-miR-16	HS6ST3	266722	1.41338524581759	|pita|	pub19053	pub19053-4	1.11568709826315e-09	6.38268654804907e-08	hela	32hr	0
hsa-miR-16	HSPA1B	3304	-1.03934722609583	|Tarbase|	pub19053	pub19053-4	1.11568709826315e-09	6.38268654804907e-08	hela	32hr	0
hsa-miR-16	IKBKB	3551	-0.389799689514177	|pita|targetscan|	pub19053	pub19053-4	1.11568709826315e-09	6.38268654804907e-08	hela	32hr	3
hsa-miR-16	IL17RD	54756	1.02404828160275	|pita|	pub19053	pub19053-4	1.11568709826315e-09	6.38268654804907e-08	hela	32hr	0
hsa-miR-16	IL6ST	3572	-1.1966411580647	|pita|	pub19053	pub19053-4	1.11568709826315e-09	6.38268654804907e-08	hela	32hr	0
hsa-miR-16	ITGA2	3673	-1.7711161905028	|Tarbase|pictar|pita|	pub19053	pub19053-4	1.11568709826315e-09	6.38268654804907e-08	hela	32hr	0
hsa-miR-16	ITPR1	3708	1.49419539269532	|pita|	pub19053	pub19053-4	1.11568709826315e-09	6.38268654804907e-08	hela	32hr	0
hsa-miR-16	JAK2	3717	-1.42019007247102	|pita|	pub19053	pub19053-4	1.11568709826315e-09	6.38268654804907e-08	hela	32hr	2
hsa-miR-16	KCNN4	3783	-1.21734703033825	|Tarbase|pictar|pita|targetsca	pub19053	pub19053-4	1.11568709826315e-09	6.38268654804907e-08	hela	32hr	0
hsa-miR-16	KDSR	2531	-1.11846339901386	|pictar|pita|targetscan|	pub19053	pub19053-4	1.11568709826315e-09	6.38268654804907e-08	hela	32hr	0
hsa-miR-16	KIAA0774	23281	1.37867178272013	|pita|	pub19053	pub19053-4	1.11568709826315e-09	6.38268654804907e-08	hela	32hr	0
hsa-miR-16	KIAA1033	23325	-1.46677101069528	|pita|	pub19053	pub19053-4	1.11568709826315e-09	6.38268654804907e-08	hela	32hr	0
hsa-miR-16	KIAA1333	55632	-1.53228666834403	|pita|targetscan|	pub19053	pub19053-4	1.11568709826315e-09	6.38268654804907e-08	hela	32hr	0
hsa-miR-16	KIF21A	55605	-1.13762342233153	|pictar|pita|targetscan|	pub19053	pub19053-4	1.11568709826315e-09	6.38268654804907e-08	hela	32hr	0
hsa-miR-16	KIF5B	3799	-1.70249211245159	|pictar|pita|	pub19053	pub19053-4	1.11568709826315e-09	6.38268654804907e-08	hela	32hr	0
hsa-miR-16	KLHL4	56062	-1.05560732167383	|pita|	pub19053	pub19053-4	1.11568709826315e-09	6.38268654804907e-08	hela	32hr	0
hsa-miR-16	LAMP3	27074	-1.1744028668877	|pita|	pub19053	pub19053-4	1.11568709826315e-09	6.38268654804907e-08	hela	32hr	0
hsa-miR-16	LCN2	3934	-1.34409891143387	|pita|	pub19053	pub19053-4	1.11568709826315e-09	6.38268654804907e-08	hela	32hr	0
hsa-miR-16	LENG8	114823	-1.7872880595075	|pita|	pub19053	pub19053-4	1.11568709826315e-09	6.38268654804907e-08	hela	32hr	0
hsa-miR-16	LIN7C	55327	-1.03668998751111	|pita|	pub19053	pub19053-4	1.11568709826315e-09	6.38268654804907e-08	hela	32hr	0
hsa-miR-16	LIPG	9388	-2.31044242789405	|pita|	pub19053	pub19053-4	1.11568709826315e-09	6.38268654804907e-08	hela	32hr	0
hsa-miR-16	LOC57228	57228	-1.62270387920215	|pita|	pub19053	pub19053-4	1.11568709826315e-09	6.38268654804907e-08	hela	32hr	0
hsa-miR-16	LPHN2	23266	-1.22788959246566	|pictar|pita|targetscan|	pub19053	pub19053-4	1.11568709826315e-09	6.38268654804907e-08	hela	32hr	0
hsa-miR-16	LRPPRC	10128	-1.01543264811435	|pita|	pub19053	pub19053-4	1.11568709826315e-09	6.38268654804907e-08	hela	32hr	0
hsa-miR-16	LRRC15	131578	1.21671979814949	|pita|	pub19053	pub19053-4	1.11568709826315e-09	6.38268654804907e-08	hela	32hr	0
hsa-miR-16	LTBP1	4052	1.32967915583371	|pita|	pub19053	pub19053-4	1.11568709826315e-09	6.38268654804907e-08	hela	32hr	0
hsa-miR-16	LYAR	55646	-1.27318627384484	|pita|	pub19053	pub19053-4	1.11568709826315e-09	6.38268654804907e-08	hela	32hr	0
hsa-miR-16	MAFB	9935	1.16223567924462	|pita|	pub19053	pub19053-4	1.11568709826315e-09	6.38268654804907e-08	hela	32hr	1
hsa-miR-16	MAMDC2	256691	-1.3098864209293	|pita|	pub19053	pub19053-4	1.11568709826315e-09	6.38268654804907e-08	hela	32hr	0
hsa-miR-16	MAN2B2	23324	1.1782172716465	|pita|	pub19053	pub19053-4	1.11568709826315e-09	6.38268654804907e-08	hela	32hr	0
hsa-miR-16	MAP2K1IP1	8649	-1.22485789736258	|Tarbase|pita|	pub19053	pub19053-4	1.11568709826315e-09	6.38268654804907e-08	hela	32hr	0
hsa-miR-16	MAP2K3	5606	-1.23284078631887	|pictar|pita|	pub19053	pub19053-4	1.11568709826315e-09	6.38268654804907e-08	hela	32hr	2
hsa-miR-16	MAP3K7	6885	-0.849761787920344	|pita|targetscan|	pub19053	pub19053-4	1.11568709826315e-09	6.38268654804907e-08	hela	32hr	3
hsa-miR-16	MAPK8	5599	-0.37308913439332	|pita|	pub19053	pub19053-4	1.11568709826315e-09	6.38268654804907e-08	hela	32hr	3
hsa-miR-16	MAPKAPK2	9261	-0.339896606331421	|pita|	pub19053	pub19053-4	1.11568709826315e-09	6.38268654804907e-08	hela	32hr	3
hsa-miR-16	MATN2	4147	1.86144457575591	|pita|	pub19053	pub19053-4	1.11568709826315e-09	6.38268654804907e-08	hela	32hr	0
hsa-miR-16	MAX	51517	-0.0741894512327076	|pita|	pub19053	pub19053-4	1.11568709826315e-09	6.38268654804907e-08	hela	32hr	1
hsa-miR-16	MCM5	4174	1.03487108443838	|pita|	pub19053	pub19053-4	1.11568709826315e-09	6.38268654804907e-08	hela	32hr	0
hsa-miR-16	MEGF6	1953	-1.18514419061747	|pita|	pub19053	pub19053-4	1.11568709826315e-09	6.38268654804907e-08	hela	32hr	0
hsa-miR-16	MFAP3L	9848	-1.57671512666855	|pita|	pub19053	pub19053-4	1.11568709826315e-09	6.38268654804907e-08	hela	32hr	0
hsa-miR-16	MGC3265	78991	1.95004457123999	|pita|	pub19053	pub19053-4	1.11568709826315e-09	6.38268654804907e-08	hela	32hr	0
hsa-miR-16	MINK1	50488	-1.04896254463601	|pictar|pita|targetscan|	pub19053	pub19053-4	1.11568709826315e-09	6.38268654804907e-08	hela	32hr	2
hsa-miR-16	MPDZ	8777	-1.13419881178763	|pita|	pub19053	pub19053-4	1.11568709826315e-09	6.38268654804907e-08	hela	32hr	0
hsa-miR-16	MPHOSPH1	9585	-1.26782942653842	|pita|	pub19053	pub19053-4	1.11568709826315e-09	6.38268654804907e-08	hela	32hr	0
hsa-miR-16	MRPS2	51116	-1.07017316980348	|pita|	pub19053	pub19053-4	1.11568709826315e-09	6.38268654804907e-08	hela	32hr	0
hsa-miR-16	MYB	4602	0.0165803408541775	|miRSel|pictar|pita|targetscan	pub19053	pub19053-4	1.11568709826315e-09	6.38268654804907e-08	hela	32hr	1
hsa-miR-16	MYBL1	4603	-2.43809690021441	|pita|targetscan|	pub19053	pub19053-4	1.11568709826315e-09	6.38268654804907e-08	hela	32hr	0
hsa-miR-16	MYLK	4638	1.22467552706415	|pita|targetscan|	pub19053	pub19053-4	1.11568709826315e-09	6.38268654804907e-08	hela	32hr	2
hsa-miR-16	NAPG	8774	-1.02658361779047	|Tarbase|	pub19053	pub19053-4	1.11568709826315e-09	6.38268654804907e-08	hela	32hr	0
hsa-miR-16	NARG1	80155	-1.1205717218624	|Tarbase|pictar|pita|targetsca	pub19053	pub19053-4	1.11568709826315e-09	6.38268654804907e-08	hela	32hr	0
hsa-miR-16	NKAP	79576	-1.07480594680601	|pita|	pub19053	pub19053-4	1.11568709826315e-09	6.38268654804907e-08	hela	32hr	0
hsa-miR-16	NMD3	51068	-1.56624579477133	|pita|	pub19053	pub19053-4	1.11568709826315e-09	6.38268654804907e-08	hela	32hr	0
hsa-miR-16	NPNT	255743	1.13108014566378	|pita|	pub19053	pub19053-4	1.11568709826315e-09	6.38268654804907e-08	hela	32hr	0
hsa-miR-16	NPR3	4883	-1.07121115443591	|Tarbase|pita|	pub19053	pub19053-4	1.11568709826315e-09	6.38268654804907e-08	hela	32hr	0
hsa-miR-16	NPTX1	4884	1.71245061935503	|pita|	pub19053	pub19053-4	1.11568709826315e-09	6.38268654804907e-08	hela	32hr	0
hsa-miR-16	NR4A2	4929	2.2456127850028	|pita|	pub19053	pub19053-4	1.11568709826315e-09	6.38268654804907e-08	hela	32hr	0
hsa-miR-16	ODC1	4953	-1.3125325265583	|pita|	pub19053	pub19053-4	1.11568709826315e-09	6.38268654804907e-08	hela	32hr	0
hsa-miR-16	ODZ2	57451	1.34650819678338	|pita|targetscan|	pub19053	pub19053-4	1.11568709826315e-09	6.38268654804907e-08	hela	32hr	0
hsa-miR-16	OSR2	116039	1.11223396148135	|pita|	pub19053	pub19053-4	1.11568709826315e-09	6.38268654804907e-08	hela	32hr	0
hsa-miR-16	PAX2	5076	-0.0787417592557952	|pita|targetscan|	pub19053	pub19053-4	1.11568709826315e-09	6.38268654804907e-08	hela	32hr	1
hsa-miR-16	PAX5	5079	-0.124992404671625	|miRSel|pita|	pub19053	pub19053-4	1.11568709826315e-09	6.38268654804907e-08	hela	32hr	1
hsa-miR-16	PBXIP1	57326	1.42816948366018	|pita|	pub19053	pub19053-4	1.11568709826315e-09	6.38268654804907e-08	hela	32hr	0
hsa-miR-16	PCDHA1	56147	-1.00696686934222	|targetscan|	pub19053	pub19053-4	1.11568709826315e-09	6.38268654804907e-08	hela	32hr	0
hsa-miR-16	PCDHA11	56138	-1.00696686934222	|pictar|targetscan|	pub19053	pub19053-4	1.11568709826315e-09	6.38268654804907e-08	hela	32hr	0
hsa-miR-16	PCDHA12	56137	-1.00696686934222	|pictar|targetscan|	pub19053	pub19053-4	1.11568709826315e-09	6.38268654804907e-08	hela	32hr	0
hsa-miR-16	PCDHA13	56136	-1.00696686934222	|pictar|targetscan|	pub19053	pub19053-4	1.11568709826315e-09	6.38268654804907e-08	hela	32hr	0
hsa-miR-16	PCDHA4	56144	-1.00696686934222	|pictar|targetscan|	pub19053	pub19053-4	1.11568709826315e-09	6.38268654804907e-08	hela	32hr	0
hsa-miR-16	PCDHA7	56141	-1.00696686934222	|pictar|targetscan|	pub19053	pub19053-4	1.11568709826315e-09	6.38268654804907e-08	hela	32hr	0
hsa-miR-16	PCDHA8	56140	-1.00696686934222	|targetscan|	pub19053	pub19053-4	1.11568709826315e-09	6.38268654804907e-08	hela	32hr	0
hsa-miR-16	PCSK9	255738	1.50620116401337	|pita|	pub19053	pub19053-4	1.11568709826315e-09	6.38268654804907e-08	hela	32hr	0
hsa-miR-16	PCYOX1	51449	1.11726935974469	|pita|	pub19053	pub19053-4	1.11568709826315e-09	6.38268654804907e-08	hela	32hr	0
hsa-miR-16	PDE7B	27115	1.08493651620303	|pita|	pub19053	pub19053-4	1.11568709826315e-09	6.38268654804907e-08	hela	32hr	0
hsa-miR-16	PDE8B	8622	1.01413209032851	|pita|	pub19053	pub19053-4	1.11568709826315e-09	6.38268654804907e-08	hela	32hr	0
hsa-miR-16	PHLDA1	22822	-1.18480472361485	|pita|	pub19053	pub19053-4	1.11568709826315e-09	6.38268654804907e-08	hela	32hr	0
hsa-miR-16	PHYH	5264	1.32421884345271	|pita|	pub19053	pub19053-4	1.11568709826315e-09	6.38268654804907e-08	hela	32hr	0
hsa-miR-16	PIK3R3	8503	1.05832274323693	|pita|	pub19053	pub19053-4	1.11568709826315e-09	6.38268654804907e-08	hela	32hr	2
hsa-miR-16	PLCXD3	345557	-1.12874713473662	|pita|	pub19053	pub19053-4	1.11568709826315e-09	6.38268654804907e-08	hela	32hr	0
hsa-miR-16	PLXNA2	5362	-1.14144597875106	|pictar|pita|targetscan|	pub19053	pub19053-4	1.11568709826315e-09	6.38268654804907e-08	hela	32hr	0
hsa-miR-16	POLR3F	10621	-1.27824016518446	|pita|targetscan|	pub19053	pub19053-4	1.11568709826315e-09	6.38268654804907e-08	hela	32hr	0
hsa-miR-16	PPM1E	22843	1.11232613989342	|pictar|pita|	pub19053	pub19053-4	1.11568709826315e-09	6.38268654804907e-08	hela	32hr	0
hsa-miR-16	PRKACA	5566	-0.478357430361551	|pita|	pub19053	pub19053-4	1.11568709826315e-09	6.38268654804907e-08	hela	32hr	3
hsa-miR-16	PRKCA	5578	-0.357712570223575	|pita|	pub19053	pub19053-4	1.11568709826315e-09	6.38268654804907e-08	hela	32hr	3
hsa-miR-16	PRKG1	5592	-0.0692123898171246	|pita|targetscan|	pub19053	pub19053-4	1.11568709826315e-09	6.38268654804907e-08	hela	32hr	3
hsa-miR-16	PSAT1	29968	-1.02110490009155	|Tarbase|pita|	pub19053	pub19053-4	1.11568709826315e-09	6.38268654804907e-08	hela	32hr	0
hsa-miR-16	PTGS1	5742	1.34873025831951	|pita|	pub19053	pub19053-4	1.11568709826315e-09	6.38268654804907e-08	hela	32hr	0
hsa-miR-16	PUS7L	83448	-1.14911598333157	|pita|	pub19053	pub19053-4	1.11568709826315e-09	6.38268654804907e-08	hela	32hr	0
hsa-miR-16	PXN	5829	-1.36808304665862	|pita|	pub19053	pub19053-4	1.11568709826315e-09	6.38268654804907e-08	hela	32hr	0
hsa-miR-16	RAB11FIP2	22841	-1.57747701696203	|pictar|pita|targetscan|	pub19053	pub19053-4	1.11568709826315e-09	6.38268654804907e-08	hela	32hr	0
hsa-miR-16	RAD50	10111	-1.14433821078592	|pita|	pub19053	pub19053-4	1.11568709826315e-09	6.38268654804907e-08	hela	32hr	0
hsa-miR-16	RANBP6	26953	-1.00723067286672	|pita|	pub19053	pub19053-4	1.11568709826315e-09	6.38268654804907e-08	hela	32hr	0
hsa-miR-16	RARRES1	5918	1.06188337027701	|pita|	pub19053	pub19053-4	1.11568709826315e-09	6.38268654804907e-08	hela	32hr	0
hsa-miR-16	RARS	5917	-1.4095261602025	miR2Disease|	pub19053	pub19053-4	1.11568709826315e-09	6.38268654804907e-08	hela	32hr	0
hsa-miR-16	RDHE2	195814	1.00467524054639	|pita|	pub19053	pub19053-4	1.11568709826315e-09	6.38268654804907e-08	hela	32hr	0
hsa-miR-16	RHOBTB1	9886	1.96590077936195	|pita|	pub19053	pub19053-4	1.11568709826315e-09	6.38268654804907e-08	hela	32hr	0
hsa-miR-16	RICTOR	253260	-1.36150847226554	|pita|targetscan|	pub19053	pub19053-4	1.11568709826315e-09	6.38268654804907e-08	hela	32hr	0
hsa-miR-16	RNF150	57484	1.85054867345208	|pita|	pub19053	pub19053-4	1.11568709826315e-09	6.38268654804907e-08	hela	32hr	0
hsa-miR-16	RNF182	221687	1.09116878382681	|pita|	pub19053	pub19053-4	1.11568709826315e-09	6.38268654804907e-08	hela	32hr	0
hsa-miR-16	RP1-32F7.2	286499	-1.01397005669943	|pita|	pub19053	pub19053-4	1.11568709826315e-09	6.38268654804907e-08	hela	32hr	0
hsa-miR-16	RPS27L	51065	1.15381069227989	|pita|	pub19053	pub19053-4	1.11568709826315e-09	6.38268654804907e-08	hela	32hr	0
hsa-miR-16	RPS6KA3	6197	-1.04528931428427	|pita|targetscan|	pub19053	pub19053-4	1.11568709826315e-09	6.38268654804907e-08	hela	32hr	0
hsa-miR-16	RPS6KB1	6198	-1.12646391695986	|pita|	pub19053	pub19053-4	1.11568709826315e-09	6.38268654804907e-08	hela	32hr	2
hsa-miR-16	RUNX3	864	1.12124511012321	|pita|	pub19053	pub19053-4	1.11568709826315e-09	6.38268654804907e-08	hela	32hr	0
hsa-miR-16	SACS	26278	-1.47420517467769	|pita|	pub19053	pub19053-4	1.11568709826315e-09	6.38268654804907e-08	hela	32hr	0
hsa-miR-16	SCOC	60592	-1.03825214881053	|pictar|pita|targetscan|	pub19053	pub19053-4	1.11568709826315e-09	6.38268654804907e-08	hela	32hr	0
hsa-miR-16	SEMA3C	10512	-1.15703572639147	|pita|	pub19053	pub19053-4	1.11568709826315e-09	6.38268654804907e-08	hela	32hr	0
hsa-miR-16	SERPINE1	5054	-1.22464651222015	|pita|	pub19053	pub19053-4	1.11568709826315e-09	6.38268654804907e-08	hela	32hr	0
hsa-miR-16	SGK1	6446	-0.133412349441	|pictar|pita|targetscan|	pub19053	pub19053-4	1.11568709826315e-09	6.38268654804907e-08	hela	32hr	3
hsa-miR-16	SHOC2	8036	-1.20233922381791	|Tarbase|pita|targetscan|	pub19053	pub19053-4	1.11568709826315e-09	6.38268654804907e-08	hela	32hr	0
hsa-miR-16	SLC12A2	6558	-1.04557306645864	|Tarbase|pictar|pita|targetsca	pub19053	pub19053-4	1.11568709826315e-09	6.38268654804907e-08	hela	32hr	0
hsa-miR-16	SLC12A8	84561	1.47951131752193	|pita|	pub19053	pub19053-4	1.11568709826315e-09	6.38268654804907e-08	hela	32hr	0
hsa-miR-16	SLC16A10	117247	1.54480746666157	|pita|	pub19053	pub19053-4	1.11568709826315e-09	6.38268654804907e-08	hela	32hr	0
hsa-miR-16	SLC16A14	151473	-1.30327636254652	|pita|	pub19053	pub19053-4	1.11568709826315e-09	6.38268654804907e-08	hela	32hr	0
hsa-miR-16	SLC1A1	6505	-1.41476392919474	|pita|	pub19053	pub19053-4	1.11568709826315e-09	6.38268654804907e-08	hela	32hr	0
hsa-miR-16	SLC25A22	79751	-1.5233740279163	|Tarbase|pita|targetscan|	pub19053	pub19053-4	1.11568709826315e-09	6.38268654804907e-08	hela	32hr	0
hsa-miR-16	SLC35A4	113829	-1.20317186569923	|pita|targetscan|	pub19053	pub19053-4	1.11568709826315e-09	6.38268654804907e-08	hela	32hr	0
hsa-miR-16	SLC39A10	57181	-1.0569871548304	|pita|targetscan|	pub19053	pub19053-4	1.11568709826315e-09	6.38268654804907e-08	hela	32hr	0
hsa-miR-16	SLC6A9	6536	-1.15613796757305	|pita|	pub19053	pub19053-4	1.11568709826315e-09	6.38268654804907e-08	hela	32hr	0
hsa-miR-16	SLC9A3R2	9351	-1.23655153336215	|pita|	pub19053	pub19053-4	1.11568709826315e-09	6.38268654804907e-08	hela	32hr	0
hsa-miR-16	SLK	9748	-1.23909885626727	|pita|	pub19053	pub19053-4	1.11568709826315e-09	6.38268654804907e-08	hela	32hr	2
hsa-miR-16	SMARCAD1	56916	-1.11194307676064	|pita|	pub19053	pub19053-4	1.11568709826315e-09	6.38268654804907e-08	hela	32hr	0
hsa-miR-16	SMC2	10592	-1.32957003227564	|pita|	pub19053	pub19053-4	1.11568709826315e-09	6.38268654804907e-08	hela	32hr	0
hsa-miR-16	SMURF2	64750	-1.11132457189159	|pictar|pita|targetscan|	pub19053	pub19053-4	1.11568709826315e-09	6.38268654804907e-08	hela	32hr	0
hsa-miR-16	SNAPC3	6619	-1.18712865628726	|pita|	pub19053	pub19053-4	1.11568709826315e-09	6.38268654804907e-08	hela	32hr	0
hsa-miR-16	SNCA	6622	1.03564566993427	|pita|	pub19053	pub19053-4	1.11568709826315e-09	6.38268654804907e-08	hela	32hr	0
hsa-miR-16	SNN	8303	1.19702781166235	|pita|	pub19053	pub19053-4	1.11568709826315e-09	6.38268654804907e-08	hela	32hr	0
hsa-miR-16	SP1	6667	0.503856544958204	|pita|	pub19053	pub19053-4	1.11568709826315e-09	6.38268654804907e-08	hela	32hr	1
hsa-miR-16	SPRYD3	84926	-1.69830938164067	|pictar|pita|targetscan|	pub19053	pub19053-4	1.11568709826315e-09	6.38268654804907e-08	hela	32hr	0
hsa-miR-16	SPTBN2	6712	-1.15616776408612	|pictar|pita|targetscan|	pub19053	pub19053-4	1.11568709826315e-09	6.38268654804907e-08	hela	32hr	0
hsa-miR-16	STX1A	6804	-1.37090038856354	|pictar|pita|targetscan|	pub19053	pub19053-4	1.11568709826315e-09	6.38268654804907e-08	hela	32hr	0
hsa-miR-16	STXBP5	134957	1.1720210230426	|pita|	pub19053	pub19053-4	1.11568709826315e-09	6.38268654804907e-08	hela	32hr	0
hsa-miR-16	SV2A	9900	1.4136417457802	|pita|	pub19053	pub19053-4	1.11568709826315e-09	6.38268654804907e-08	hela	32hr	0
hsa-miR-16	SYNC1	81493	1.03561293635231	|pita|	pub19053	pub19053-4	1.11568709826315e-09	6.38268654804907e-08	hela	32hr	0
hsa-miR-16	SYT11	23208	1.05721603531552	|pita|	pub19053	pub19053-4	1.11568709826315e-09	6.38268654804907e-08	hela	32hr	0
hsa-miR-16	TAF7L	54457	1.00168258421529	|pita|targetscan|	pub19053	pub19053-4	1.11568709826315e-09	6.38268654804907e-08	hela	32hr	0
hsa-miR-16	TFAP4	7023	-1.01755622736284	|pictar|pita|	pub19053	pub19053-4	1.11568709826315e-09	6.38268654804907e-08	hela	32hr	1
hsa-miR-16	TFPI2	7980	-1.4636190683242	|pita|	pub19053	pub19053-4	1.11568709826315e-09	6.38268654804907e-08	hela	32hr	0
hsa-miR-16	THOC2	57187	-1.01141117330347	|pita|	pub19053	pub19053-4	1.11568709826315e-09	6.38268654804907e-08	hela	32hr	0
hsa-miR-16	THUMPD1	55623	-1.44630478166465	|pita|	pub19053	pub19053-4	1.11568709826315e-09	6.38268654804907e-08	hela	32hr	0
hsa-miR-16	TLR4	7099	-1.22631648781376	|pita|	pub19053	pub19053-4	1.11568709826315e-09	6.38268654804907e-08	hela	32hr	0
hsa-miR-16	TMEM46	387914	-2.17904913495881	|pita|	pub19053	pub19053-4	1.11568709826315e-09	6.38268654804907e-08	hela	32hr	0
hsa-miR-16	TNFAIP3	7128	1.36599888429569	|pita|	pub19053	pub19053-4	1.11568709826315e-09	6.38268654804907e-08	hela	32hr	0
hsa-miR-16	TOMM34	10953	-1.05911758701033	|Tarbase|pita|	pub19053	pub19053-4	1.11568709826315e-09	6.38268654804907e-08	hela	32hr	0
hsa-miR-16	TP53INP2	58476	1.29605385019659	|pita|	pub19053	pub19053-4	1.11568709826315e-09	6.38268654804907e-08	hela	32hr	0
hsa-miR-16	TSPAN8	7103	-1.93890066787511	|pita|	pub19053	pub19053-4	1.11568709826315e-09	6.38268654804907e-08	hela	32hr	0
hsa-miR-16	TUBA1A	7846	1.8133111592844	|pictar|pita|targetscan|	pub19053	pub19053-4	1.11568709826315e-09	6.38268654804907e-08	hela	32hr	0
hsa-miR-16	TWISTNB	221830	-1.03162856864134	|pita|	pub19053	pub19053-4	1.11568709826315e-09	6.38268654804907e-08	hela	32hr	0
hsa-miR-16	UBADC1	10422	-1.19618131915107	|pita|	pub19053	pub19053-4	1.11568709826315e-09	6.38268654804907e-08	hela	32hr	0
hsa-miR-16	UGDH	7358	-1.0627101855945	|miRecords|	pub19053	pub19053-4	1.11568709826315e-09	6.38268654804907e-08	hela	32hr	0
hsa-miR-16	UHRF2	115426	-1.08150313559839	|pita|	pub19053	pub19053-4	1.11568709826315e-09	6.38268654804907e-08	hela	32hr	0
hsa-miR-16	UNC5D	137970	1.69257556790891	|pita|	pub19053	pub19053-4	1.11568709826315e-09	6.38268654804907e-08	hela	32hr	0
hsa-miR-16	USP15	9958	-1.3481201678986	|pictar|pita|targetscan|	pub19053	pub19053-4	1.11568709826315e-09	6.38268654804907e-08	hela	32hr	0
hsa-miR-16	USP47	55031	-1.06915282503599	|pita|	pub19053	pub19053-4	1.11568709826315e-09	6.38268654804907e-08	hela	32hr	0
hsa-miR-16	UTP15	84135	-1.0465977146986	|Tarbase|	pub19053	pub19053-4	1.11568709826315e-09	6.38268654804907e-08	hela	32hr	0
hsa-miR-16	VTI1B	10490	-1.29376073488582	|Tarbase|pita|	pub19053	pub19053-4	1.11568709826315e-09	6.38268654804907e-08	hela	32hr	0
hsa-miR-16	WDR25	79446	1.98483225567148	|pita|	pub19053	pub19053-4	1.11568709826315e-09	6.38268654804907e-08	hela	32hr	0
hsa-miR-16	WWP1	11059	-1.09456015895734	|pictar|pita|targetscan|	pub19053	pub19053-4	1.11568709826315e-09	6.38268654804907e-08	hela	32hr	0
hsa-miR-16	YPEL5	51646	1.07469380055687	|pita|	pub19053	pub19053-4	1.11568709826315e-09	6.38268654804907e-08	hela	32hr	0
hsa-miR-16	YWHAH	7533	-1.14107250479674	|pictar|pita|targetscan|	pub19053	pub19053-4	1.11568709826315e-09	6.38268654804907e-08	hela	32hr	0
hsa-miR-16	YY1	7528	0.422018597801973	|pita|	pub19053	pub19053-4	1.11568709826315e-09	6.38268654804907e-08	hela	32hr	1
hsa-miR-16	ZFYVE26	23503	1.10648842601891	|pita|	pub19053	pub19053-4	1.11568709826315e-09	6.38268654804907e-08	hela	32hr	0
hsa-miR-16	ZHX1	11244	-1.60073689969577	|pictar|pita|	pub19053	pub19053-4	1.11568709826315e-09	6.38268654804907e-08	hela	32hr	0
hsa-miR-16	ZNF11B	7582	-1.08136155433684	|pita|	pub19053	pub19053-4	1.11568709826315e-09	6.38268654804907e-08	hela	32hr	0
hsa-miR-16	ZNF323	64288	1.6702126830397	|pita|	pub19053	pub19053-4	1.11568709826315e-09	6.38268654804907e-08	hela	32hr	0
hsa-miR-16	ZNF423	23090	-2.03280823812857	|pictar|pita|targetscan|	pub19053	pub19053-4	1.11568709826315e-09	6.38268654804907e-08	hela	32hr	1
hsa-miR-16	ZYX	7791	-1.31073038821844	|pictar|pita|	pub19053	pub19053-4	1.11568709826315e-09	6.38268654804907e-08	hela	32hr	0
hsa-let-7b	ABHD14B	84836	-1.0802885610694	|pita|	pub19053	pub19053-5	0.0617801767118118	0.343913740771429	hela	8hr	0
hsa-let-7b	ABL1	25	-0.662822868808561	|pita|	pub19053	pub19053-5	0.0617801767118118	0.343913740771429	hela	8hr	3
hsa-let-7b	ADRB2	154	-1.27683463251634	|pictar|pita|targetscan|	pub19053	pub19053-5	0.0617801767118118	0.343913740771429	hela	8hr	0
hsa-let-7b	AKR1B10	57016	-1.30026829999632	|pita|	pub19053	pub19053-5	0.0617801767118118	0.343913740771429	hela	8hr	0
hsa-let-7b	ANK3	288	1.25082834153152	|pita|	pub19053	pub19053-5	0.0617801767118118	0.343913740771429	hela	8hr	0
hsa-let-7b	ANKRD38	163782	-1.41898060174338	|pita|	pub19053	pub19053-5	0.0617801767118118	0.343913740771429	hela	8hr	0
hsa-let-7b	AOX1	316	-2.02080920580363	|pita|	pub19053	pub19053-5	0.0617801767118118	0.343913740771429	hela	8hr	0
hsa-let-7b	BCAT1	586	1.85580900814485	|pita|targetscan|	pub19053	pub19053-5	0.0617801767118118	0.343913740771429	hela	8hr	0
hsa-let-7b	C4orf19	55286	-1.16733039594806	|pita|	pub19053	pub19053-5	0.0617801767118118	0.343913740771429	hela	8hr	0
hsa-let-7b	C9orf100	84904	-1.2285291169704	|pita|	pub19053	pub19053-5	0.0617801767118118	0.343913740771429	hela	8hr	0
hsa-let-7b	C9orf19	152007	-1.49123959594286	|pita|	pub19053	pub19053-5	0.0617801767118118	0.343913740771429	hela	8hr	0
hsa-let-7b	CA2	760	-1.24800098699256	|pita|	pub19053	pub19053-5	0.0617801767118118	0.343913740771429	hela	8hr	0
hsa-let-7b	CADPS2	93664	1.88894765670223	|pita|	pub19053	pub19053-5	0.0617801767118118	0.343913740771429	hela	8hr	0
hsa-let-7b	CAMK2A	815	-0.163229903169975	|pita|	pub19053	pub19053-5	0.0617801767118118	0.343913740771429	hela	8hr	3
hsa-let-7b	CENTA2	55803	1.02616542088187	|pita|	pub19053	pub19053-5	0.0617801767118118	0.343913740771429	hela	8hr	0
hsa-let-7b	CHRNA9	55584	1.82397581497639	|pita|	pub19053	pub19053-5	0.0617801767118118	0.343913740771429	hela	8hr	0
hsa-let-7b	CLDN1	9076	-1.36667385737956	|pita|	pub19053	pub19053-5	0.0617801767118118	0.343913740771429	hela	8hr	0
hsa-let-7b	COL3A1	1281	1.17316605013524	|pictar|pita|targetscan|	pub19053	pub19053-5	0.0617801767118118	0.343913740771429	hela	8hr	0
hsa-let-7b	CREB1	1385	-0.1492472862134	|pita|	pub19053	pub19053-5	0.0617801767118118	0.343913740771429	hela	8hr	1
hsa-let-7b	CSNK1D	1453	-0.195657250236046	|Tarbase|	pub19053	pub19053-5	0.0617801767118118	0.343913740771429	hela	8hr	3
hsa-let-7b	CSNK2A1	1457	-0.00715643919843007	|pita|	pub19053	pub19053-5	0.0617801767118118	0.343913740771429	hela	8hr	3
hsa-let-7b	CTHRC1	115908	1.32342579221986	|pita|targetscan|	pub19053	pub19053-5	0.0617801767118118	0.343913740771429	hela	8hr	0
hsa-let-7b	CYFIP2	26999	-1.19733760449349	|pita|	pub19053	pub19053-5	0.0617801767118118	0.343913740771429	hela	8hr	0
hsa-let-7b	DAPK1	1612	-1.15640673473137	|pita|targetscan|	pub19053	pub19053-5	0.0617801767118118	0.343913740771429	hela	8hr	2
hsa-let-7b	DCAMKL1	9201	1.0154066711445	|pita|	pub19053	pub19053-5	0.0617801767118118	0.343913740771429	hela	8hr	2
hsa-let-7b	DPYSL3	1809	-1.30293601246324	|pita|targetscan|	pub19053	pub19053-5	0.0617801767118118	0.343913740771429	hela	8hr	0
hsa-let-7b	DSC3	1825	-1.02648688249627	|pita|	pub19053	pub19053-5	0.0617801767118118	0.343913740771429	hela	8hr	0
hsa-let-7b	E2F1	1869	0.0280120925482254	|pita|	pub19053	pub19053-5	0.0617801767118118	0.343913740771429	hela	8hr	1
hsa-let-7b	EDN1	1906	-1.36907694229922	|pita|targetscan|	pub19053	pub19053-5	0.0617801767118118	0.343913740771429	hela	8hr	0
hsa-let-7b	FAM101B	359845	1.14828959203396	|pita|	pub19053	pub19053-5	0.0617801767118118	0.343913740771429	hela	8hr	0
hsa-let-7b	FAM19A2	338811	-2.94796161840047	|pita|	pub19053	pub19053-5	0.0617801767118118	0.343913740771429	hela	8hr	0
hsa-let-7b	FAM69A	388650	-1.25677285930959	|pita|	pub19053	pub19053-5	0.0617801767118118	0.343913740771429	hela	8hr	0
hsa-let-7b	FBLN5	10516	-2.06284656177391	|pita|	pub19053	pub19053-5	0.0617801767118118	0.343913740771429	hela	8hr	0
hsa-let-7b	FIBCD1	84929	-1.63879817634377	|pita|	pub19053	pub19053-5	0.0617801767118118	0.343913740771429	hela	8hr	0
hsa-let-7b	FKBP10	60681	1.08230935861978	|pita|	pub19053	pub19053-5	0.0617801767118118	0.343913740771429	hela	8hr	0
hsa-let-7b	FOS	2353	-2.08795953840524	|pita|	pub19053	pub19053-5	0.0617801767118118	0.343913740771429	hela	8hr	1
hsa-let-7b	FOSB	2354	-1.06370712937144	|pita|	pub19053	pub19053-5	0.0617801767118118	0.343913740771429	hela	8hr	1
hsa-let-7b	GABPA	2551	0.0924082280804556	|pictar|targetscan|	pub19053	pub19053-5	0.0617801767118118	0.343913740771429	hela	8hr	1
hsa-let-7b	GATA2	2624	0.124528400220357	|pita|	pub19053	pub19053-5	0.0617801767118118	0.343913740771429	hela	8hr	1
hsa-let-7b	GDA	9615	-1.4038532027717	|pita|	pub19053	pub19053-5	0.0617801767118118	0.343913740771429	hela	8hr	0
hsa-let-7b	GPR64	10149	-1.82049624987053	|pita|	pub19053	pub19053-5	0.0617801767118118	0.343913740771429	hela	8hr	0
hsa-let-7b	GPX3	2878	-1.75490894586464	|pita|	pub19053	pub19053-5	0.0617801767118118	0.343913740771429	hela	8hr	0
hsa-let-7b	HMGB1	3146	0.47445065286363	|pita|	pub19053	pub19053-5	0.0617801767118118	0.343913740771429	hela	8hr	1
hsa-let-7b	HOXA10	3206	1.32313834205517	|pita|	pub19053	pub19053-5	0.0617801767118118	0.343913740771429	hela	8hr	0
hsa-let-7b	HOXA9	3205	1.29135558930476	|pictar|pita|targetscan|	pub19053	pub19053-5	0.0617801767118118	0.343913740771429	hela	8hr	0
hsa-let-7b	HOXC10	3226	-1.03575478528008	|pita|	pub19053	pub19053-5	0.0617801767118118	0.343913740771429	hela	8hr	0
hsa-let-7b	HS6ST3	266722	1.58555195022099	|pita|	pub19053	pub19053-5	0.0617801767118118	0.343913740771429	hela	8hr	0
hsa-let-7b	IL6	3569	-1.40030591961105	|pictar|pita|	pub19053	pub19053-5	0.0617801767118118	0.343913740771429	hela	8hr	0
hsa-let-7b	INHBE	83729	1.4270508678159	|miRSel|pita|	pub19053	pub19053-5	0.0617801767118118	0.343913740771429	hela	8hr	0
hsa-let-7b	INPP4B	8821	-1.29482078458249	|pita|	pub19053	pub19053-5	0.0617801767118118	0.343913740771429	hela	8hr	0
hsa-let-7b	KCTD16	57528	-1.06990482950398	|pita|targetscan|	pub19053	pub19053-5	0.0617801767118118	0.343913740771429	hela	8hr	0
hsa-let-7b	KLHL4	56062	-1.12458406978064	|pita|	pub19053	pub19053-5	0.0617801767118118	0.343913740771429	hela	8hr	0
hsa-let-7b	LBH	81606	-1.05731473659559	|pictar|pita|targetscan|	pub19053	pub19053-5	0.0617801767118118	0.343913740771429	hela	8hr	0
hsa-let-7b	MAGI1	9223	-0.171372515390003	|pita|	pub19053	pub19053-5	0.0617801767118118	0.343913740771429	hela	8hr	3
hsa-let-7b	MALL	7851	-1.05191256837268	|pita|	pub19053	pub19053-5	0.0617801767118118	0.343913740771429	hela	8hr	0
hsa-let-7b	MAMDC2	256691	-1.61238369097219	|pita|	pub19053	pub19053-5	0.0617801767118118	0.343913740771429	hela	8hr	0
hsa-let-7b	MAPK1	5594	-0.266570488156999	|pita|	pub19053	pub19053-5	0.0617801767118118	0.343913740771429	hela	8hr	3
hsa-let-7b	MAPK3	5595	-0.28878980173371	|pita|	pub19053	pub19053-5	0.0617801767118118	0.343913740771429	hela	8hr	3
hsa-let-7b	MAPKAPK2	9261	-0.254424868064806	|pita|	pub19053	pub19053-5	0.0617801767118118	0.343913740771429	hela	8hr	3
hsa-let-7b	MFAP3L	9848	-1.16616015587772	|pita|targetscan|	pub19053	pub19053-5	0.0617801767118118	0.343913740771429	hela	8hr	0
hsa-let-7b	MFAP5	8076	-2.71590098282885	|pita|	pub19053	pub19053-5	0.0617801767118118	0.343913740771429	hela	8hr	0
hsa-let-7b	MST1R	4486	-0.718569062963891	|pita|	pub19053	pub19053-5	0.0617801767118118	0.343913740771429	hela	8hr	3
hsa-let-7b	NKX2-5	1482	-0.11740859068394	|pita|	pub19053	pub19053-5	0.0617801767118118	0.343913740771429	hela	8hr	1
hsa-let-7b	NP	4860	-0.1989739202659	|pita|	pub19053	pub19053-5	0.0617801767118118	0.343913740771429	hela	8hr	3
hsa-let-7b	NPR3	4883	-1.09800114542214	|pita|	pub19053	pub19053-5	0.0617801767118118	0.343913740771429	hela	8hr	0
hsa-let-7b	NPTX1	4884	1.79196144007914	|pita|	pub19053	pub19053-5	0.0617801767118118	0.343913740771429	hela	8hr	0
hsa-let-7b	NR4A2	4929	1.8045100660878	|pita|	pub19053	pub19053-5	0.0617801767118118	0.343913740771429	hela	8hr	0
hsa-let-7b	OSMR	9180	-1.15154049551359	|pictar|pita|targetscan|	pub19053	pub19053-5	0.0617801767118118	0.343913740771429	hela	8hr	0
hsa-let-7b	PAX2	5076	0.11287186165147	|pita|	pub19053	pub19053-5	0.0617801767118118	0.343913740771429	hela	8hr	1
hsa-let-7b	PAX5	5079	-0.10685035908196	|pita|	pub19053	pub19053-5	0.0617801767118118	0.343913740771429	hela	8hr	1
hsa-let-7b	PCDHA9	9752	-1.31568287444486	|pita|	pub19053	pub19053-5	0.0617801767118118	0.343913740771429	hela	8hr	0
hsa-let-7b	PLAG1	5324	1.22660846530974	|pita|	pub19053	pub19053-5	0.0617801767118118	0.343913740771429	hela	8hr	0
hsa-let-7b	PLCXD3	345557	-2.25314094894016	|pictar|pita|	pub19053	pub19053-5	0.0617801767118118	0.343913740771429	hela	8hr	0
hsa-let-7b	PPAPDC1A	196051	-2.07971136407756	|pita|	pub19053	pub19053-5	0.0617801767118118	0.343913740771429	hela	8hr	0
hsa-let-7b	PRKCA	5578	-0.30443437520611	|pita|	pub19053	pub19053-5	0.0617801767118118	0.343913740771429	hela	8hr	3
hsa-let-7b	PTGS2	5743	2.10363215578993	|Tarbase|pita|	pub19053	pub19053-5	0.0617801767118118	0.343913740771429	hela	8hr	0
hsa-let-7b	PTK2	5747	-0.122326517783982	|pita|	pub19053	pub19053-5	0.0617801767118118	0.343913740771429	hela	8hr	3
hsa-let-7b	RASGRP1	10125	-2.41661179584374	|pictar|pita|targetscan|	pub19053	pub19053-5	0.0617801767118118	0.343913740771429	hela	8hr	0
hsa-let-7b	RIMS1	22999	-1.11978080358241	|pita|	pub19053	pub19053-5	0.0617801767118118	0.343913740771429	hela	8hr	0
hsa-let-7b	RNF144A	9781	-1.16872559926954	|pita|	pub19053	pub19053-5	0.0617801767118118	0.343913740771429	hela	8hr	0
hsa-let-7b	RPS6KA4	8986	-0.375441559734135	|pita|	pub19053	pub19053-5	0.0617801767118118	0.343913740771429	hela	8hr	3
hsa-let-7b	RSPO3	84870	1.39051570632615	|pita|	pub19053	pub19053-5	0.0617801767118118	0.343913740771429	hela	8hr	0
hsa-let-7b	S100P	6286	-3.50353313263744	|pita|	pub19053	pub19053-5	0.0617801767118118	0.343913740771429	hela	8hr	0
hsa-let-7b	SERINC2	347735	-1.16307989394039	|pita|	pub19053	pub19053-5	0.0617801767118118	0.343913740771429	hela	8hr	0
hsa-let-7b	SERPINE1	5054	-1.1551850746126	|pita|	pub19053	pub19053-5	0.0617801767118118	0.343913740771429	hela	8hr	0
hsa-let-7b	SH3RF1	57630	1.12545623389023	|pita|	pub19053	pub19053-5	0.0617801767118118	0.343913740771429	hela	8hr	0
hsa-let-7b	SH3RF2	153769	-1.75333633322763	|pita|	pub19053	pub19053-5	0.0617801767118118	0.343913740771429	hela	8hr	0
hsa-let-7b	SOX17	64321	0.09171271594471	|pita|	pub19053	pub19053-5	0.0617801767118118	0.343913740771429	hela	8hr	1
hsa-let-7b	SP1	6667	-0.163541606143998	|pita|	pub19053	pub19053-5	0.0617801767118118	0.343913740771429	hela	8hr	1
hsa-let-7b	SPRYD4	283377	-1.11385810195378	|Tarbase|pictar|pita|targetsca	pub19053	pub19053-5	0.0617801767118118	0.343913740771429	hela	8hr	0
hsa-let-7b	SRF	6722	-0.456353702812185	|pita|	pub19053	pub19053-5	0.0617801767118118	0.343913740771429	hela	8hr	1
hsa-let-7b	SV2A	9900	1.09161801958704	|pita|	pub19053	pub19053-5	0.0617801767118118	0.343913740771429	hela	8hr	0
hsa-let-7b	TAGLN	6876	-1.20503169339609	|pita|	pub19053	pub19053-5	0.0617801767118118	0.343913740771429	hela	8hr	0
hsa-let-7b	TFAP2A	7020	-0.24394407693209	|pita|	pub19053	pub19053-5	0.0617801767118118	0.343913740771429	hela	8hr	1
hsa-let-7b	THBS1	7057	-1.27040049711359	|Tarbase|pita|targetscan|	pub19053	pub19053-5	0.0617801767118118	0.343913740771429	hela	8hr	0
hsa-let-7b	TIMP4	7079	-1.02980376079851	|pita|	pub19053	pub19053-5	0.0617801767118118	0.343913740771429	hela	8hr	0
hsa-let-7b	TLR4	7099	-1.35091703250179	|pita|	pub19053	pub19053-5	0.0617801767118118	0.343913740771429	hela	8hr	0
hsa-let-7b	TMEM46	387914	-1.3896757768729	|pita|	pub19053	pub19053-5	0.0617801767118118	0.343913740771429	hela	8hr	0
hsa-let-7b	TP53	7157	-1.21779865740143	|pita|targetscan|	pub19053	pub19053-5	0.0617801767118118	0.343913740771429	hela	8hr	1
hsa-let-7b	TP53RK	112858	-0.163114645954605	|pita|	pub19053	pub19053-5	0.0617801767118118	0.343913740771429	hela	8hr	3
hsa-let-7b	TPK1	27010	-1.07755619460326	|pita|	pub19053	pub19053-5	0.0617801767118118	0.343913740771429	hela	8hr	2
hsa-let-7b	TRIM6	117854	-1.3101993621362	|pita|	pub19053	pub19053-5	0.0617801767118118	0.343913740771429	hela	8hr	0
hsa-let-7b	UNC5D	137970	2.53391156323369	|pita|	pub19053	pub19053-5	0.0617801767118118	0.343913740771429	hela	8hr	0
hsa-let-7b	ZNF91	7644	-1.05358133687038	|pita|	pub19053	pub19053-5	0.0617801767118118	0.343913740771429	hela	8hr	0
hsa-let-7b	ABHD14B	84836	-1.0017847615323	|pita|	pub19053	pub19053-6	1.6623763729795e-05	0.000510287530202735	hela	32hr	0
hsa-let-7b	ABL1	25	-0.563018737601709	|pita|	pub19053	pub19053-6	1.6623763729795e-05	0.000510287530202735	hela	32hr	3
hsa-let-7b	ADA	100	-1.29430241216342	|pita|	pub19053	pub19053-6	1.6623763729795e-05	0.000510287530202735	hela	32hr	0
hsa-let-7b	ANK3	288	1.22717810228649	|pita|	pub19053	pub19053-6	1.6623763729795e-05	0.000510287530202735	hela	32hr	0
hsa-let-7b	ANKRD38	163782	-1.09076416245979	|pita|	pub19053	pub19053-6	1.6623763729795e-05	0.000510287530202735	hela	32hr	0
hsa-let-7b	AOX1	316	-1.02233554586741	|pita|	pub19053	pub19053-6	1.6623763729795e-05	0.000510287530202735	hela	32hr	0
hsa-let-7b	ARHGDIA	396	-1.73399658558592	|pita|	pub19053	pub19053-6	1.6623763729795e-05	0.000510287530202735	hela	32hr	0
hsa-let-7b	BCAT1	586	1.3339581424884	|pita|targetscan|	pub19053	pub19053-6	1.6623763729795e-05	0.000510287530202735	hela	32hr	0
hsa-let-7b	C9orf100	84904	-1.20202684927683	|pita|	pub19053	pub19053-6	1.6623763729795e-05	0.000510287530202735	hela	32hr	0
hsa-let-7b	C9orf125	84302	-1.08763120243711	|pita|	pub19053	pub19053-6	1.6623763729795e-05	0.000510287530202735	hela	32hr	0
hsa-let-7b	C9orf19	152007	-1.41921396708725	|pita|	pub19053	pub19053-6	1.6623763729795e-05	0.000510287530202735	hela	32hr	0
hsa-let-7b	CADPS2	93664	2.50206488126383	|pita|	pub19053	pub19053-6	1.6623763729795e-05	0.000510287530202735	hela	32hr	0
hsa-let-7b	CAMK2A	815	-0.170316574053005	|pita|	pub19053	pub19053-6	1.6623763729795e-05	0.000510287530202735	hela	32hr	3
hsa-let-7b	CAND2	23066	1.14138735717666	|pita|	pub19053	pub19053-6	1.6623763729795e-05	0.000510287530202735	hela	32hr	0
hsa-let-7b	CANT1	124583	-1.04491227955921	|pita|targetscan|	pub19053	pub19053-6	1.6623763729795e-05	0.000510287530202735	hela	32hr	0
hsa-let-7b	CHRNA9	55584	2.51407182155901	|pita|	pub19053	pub19053-6	1.6623763729795e-05	0.000510287530202735	hela	32hr	0
hsa-let-7b	CLDN1	9076	-1.12158107944998	|pita|	pub19053	pub19053-6	1.6623763729795e-05	0.000510287530202735	hela	32hr	0
hsa-let-7b	CLGN	1047	1.32222488316245	|pita|	pub19053	pub19053-6	1.6623763729795e-05	0.000510287530202735	hela	32hr	0
hsa-let-7b	COL15A1	1306	2.60475788179898	|pictar|pita|targetscan|	pub19053	pub19053-6	1.6623763729795e-05	0.000510287530202735	hela	32hr	0
hsa-let-7b	COL3A1	1281	1.15946831820928	|pictar|pita|targetscan|	pub19053	pub19053-6	1.6623763729795e-05	0.000510287530202735	hela	32hr	0
hsa-let-7b	CPA4	51200	-1.02191311012903	|pictar|pita|targetscan|	pub19053	pub19053-6	1.6623763729795e-05	0.000510287530202735	hela	32hr	0
hsa-let-7b	CREB1	1385	0.0785034422659639	|pita|	pub19053	pub19053-6	1.6623763729795e-05	0.000510287530202735	hela	32hr	1
hsa-let-7b	CREG2	200407	1.3580037179389	|pita|	pub19053	pub19053-6	1.6623763729795e-05	0.000510287530202735	hela	32hr	0
hsa-let-7b	CSNK2A1	1457	-0.0647799254404291	|pita|	pub19053	pub19053-6	1.6623763729795e-05	0.000510287530202735	hela	32hr	3
hsa-let-7b	CTHRC1	115908	1.17595244054619	|pita|targetscan|	pub19053	pub19053-6	1.6623763729795e-05	0.000510287530202735	hela	32hr	0
hsa-let-7b	CTXN1	404217	-1.02255022133665	|pita|	pub19053	pub19053-6	1.6623763729795e-05	0.000510287530202735	hela	32hr	0
hsa-let-7b	DCAMKL1	9201	1.48943738407913	|pita|	pub19053	pub19053-6	1.6623763729795e-05	0.000510287530202735	hela	32hr	2
hsa-let-7b	DPYSL3	1809	-1.17125123821902	|pita|targetscan|	pub19053	pub19053-6	1.6623763729795e-05	0.000510287530202735	hela	32hr	0
hsa-let-7b	E2F1	1869	-0.202061796412498	|pita|	pub19053	pub19053-6	1.6623763729795e-05	0.000510287530202735	hela	32hr	1
hsa-let-7b	EDN1	1906	-1.41159678119455	|pita|targetscan|	pub19053	pub19053-6	1.6623763729795e-05	0.000510287530202735	hela	32hr	0
hsa-let-7b	ELF4	2000	-1.18319470228042	|pita|targetscan|	pub19053	pub19053-6	1.6623763729795e-05	0.000510287530202735	hela	32hr	0
hsa-let-7b	ELOVL7	79993	1.0980192504775	|pita|	pub19053	pub19053-6	1.6623763729795e-05	0.000510287530202735	hela	32hr	0
hsa-let-7b	EYA1	2138	1.11467409585612	|pita|	pub19053	pub19053-6	1.6623763729795e-05	0.000510287530202735	hela	32hr	0
hsa-let-7b	FAM101B	359845	1.22532161680657	|pita|	pub19053	pub19053-6	1.6623763729795e-05	0.000510287530202735	hela	32hr	0
hsa-let-7b	FAM19A2	338811	-2.15624377651466	|pita|	pub19053	pub19053-6	1.6623763729795e-05	0.000510287530202735	hela	32hr	0
hsa-let-7b	FAS	355	-1.12950787842948	|pita|targetscan|	pub19053	pub19053-6	1.6623763729795e-05	0.000510287530202735	hela	32hr	0
hsa-let-7b	FBLN5	10516	-1.07486597226348	|pita|	pub19053	pub19053-6	1.6623763729795e-05	0.000510287530202735	hela	32hr	0
hsa-let-7b	FLJ31818	154743	1.04224457520642	|pictar|pita|targetscan|	pub19053	pub19053-6	1.6623763729795e-05	0.000510287530202735	hela	32hr	0
hsa-let-7b	FOS	2353	-2.02434964093533	|pita|	pub19053	pub19053-6	1.6623763729795e-05	0.000510287530202735	hela	32hr	1
hsa-let-7b	FOSL1	8061	-1.08238243664147	|pita|	pub19053	pub19053-6	1.6623763729795e-05	0.000510287530202735	hela	32hr	1
hsa-let-7b	GABPA	2551	0.207295784024025	|pictar|pita|targetscan|	pub19053	pub19053-6	1.6623763729795e-05	0.000510287530202735	hela	32hr	1
hsa-let-7b	GDA	9615	-1.6926233766933	|pita|	pub19053	pub19053-6	1.6623763729795e-05	0.000510287530202735	hela	32hr	0
hsa-let-7b	GPR56	9289	-1.09229208739065	|Tarbase|pita|	pub19053	pub19053-6	1.6623763729795e-05	0.000510287530202735	hela	32hr	0
hsa-let-7b	GPX3	2878	-1.78896746846026	|pita|	pub19053	pub19053-6	1.6623763729795e-05	0.000510287530202735	hela	32hr	0
hsa-let-7b	HDHD1A	8226	-1.5290227336285	|pictar|pita|targetscan|	pub19053	pub19053-6	1.6623763729795e-05	0.000510287530202735	hela	32hr	0
hsa-let-7b	HIPK2	28996	-0.408608126216494	|targetscan|	pub19053	pub19053-6	1.6623763729795e-05	0.000510287530202735	hela	32hr	3
hsa-let-7b	HMGA1	3159	-1.46743241354847	|Tarbase|pita|targetscan|	pub19053	pub19053-6	1.6623763729795e-05	0.000510287530202735	hela	32hr	1
hsa-let-7b	HMGB1	3146	0.379392283323182	|pita|	pub19053	pub19053-6	1.6623763729795e-05	0.000510287530202735	hela	32hr	1
hsa-let-7b	HOXA10	3206	1.04027462853072	|pita|	pub19053	pub19053-6	1.6623763729795e-05	0.000510287530202735	hela	32hr	0
hsa-let-7b	HOXA9	3205	1.38623040590028	|pictar|pita|targetscan|	pub19053	pub19053-6	1.6623763729795e-05	0.000510287530202735	hela	32hr	0
hsa-let-7b	HOXC10	3226	-1.12728480504562	|pita|	pub19053	pub19053-6	1.6623763729795e-05	0.000510287530202735	hela	32hr	0
hsa-let-7b	HS6ST3	266722	1.87590129104872	|pita|	pub19053	pub19053-6	1.6623763729795e-05	0.000510287530202735	hela	32hr	0
hsa-let-7b	INHBE	83729	1.59112823957027	|miRSel|pita|	pub19053	pub19053-6	1.6623763729795e-05	0.000510287530202735	hela	32hr	0
hsa-let-7b	INPP5A	3632	-1.24696515902151	|pictar|pita|targetscan|	pub19053	pub19053-6	1.6623763729795e-05	0.000510287530202735	hela	32hr	0
hsa-let-7b	ITPR1	3708	1.11013737853064	|pita|	pub19053	pub19053-6	1.6623763729795e-05	0.000510287530202735	hela	32hr	0
hsa-let-7b	JAK2	3717	-0.663580639073492	|pita|	pub19053	pub19053-6	1.6623763729795e-05	0.000510287530202735	hela	32hr	3
hsa-let-7b	KCNK3	3777	1.00335062922771	|pita|	pub19053	pub19053-6	1.6623763729795e-05	0.000510287530202735	hela	32hr	0
hsa-let-7b	KIF5C	3800	1.13914687911858	|pita|	pub19053	pub19053-6	1.6623763729795e-05	0.000510287530202735	hela	32hr	0
hsa-let-7b	LBH	81606	-1.07939917796831	|pictar|pita|targetscan|	pub19053	pub19053-6	1.6623763729795e-05	0.000510287530202735	hela	32hr	0
hsa-let-7b	LENG8	114823	-1.13272774670111	|pita|	pub19053	pub19053-6	1.6623763729795e-05	0.000510287530202735	hela	32hr	0
hsa-let-7b	LOC144097	144097	-1.49439549220399	|pictar|pita|targetscan|	pub19053	pub19053-6	1.6623763729795e-05	0.000510287530202735	hela	32hr	0
hsa-let-7b	MAMDC2	256691	-2.25105752462959	|pita|	pub19053	pub19053-6	1.6623763729795e-05	0.000510287530202735	hela	32hr	0
hsa-let-7b	MAPK1	5594	-0.0580541093359052	|pita|	pub19053	pub19053-6	1.6623763729795e-05	0.000510287530202735	hela	32hr	3
hsa-let-7b	MAPK3	5595	-0.141453590864755	|pita|	pub19053	pub19053-6	1.6623763729795e-05	0.000510287530202735	hela	32hr	3
hsa-let-7b	MAPKAPK2	9261	-0.809067134358455	|pita|	pub19053	pub19053-6	1.6623763729795e-05	0.000510287530202735	hela	32hr	3
hsa-let-7b	MARS2	92935	-1.21560025360496	|Tarbase|pita|targetscan|	pub19053	pub19053-6	1.6623763729795e-05	0.000510287530202735	hela	32hr	0
hsa-let-7b	MATN2	4147	1.32735550420609	|pita|	pub19053	pub19053-6	1.6623763729795e-05	0.000510287530202735	hela	32hr	0
hsa-let-7b	MESDC1	59274	-1.33134111787892	|pictar|pita|targetscan|	pub19053	pub19053-6	1.6623763729795e-05	0.000510287530202735	hela	32hr	0
hsa-let-7b	MFAP5	8076	-1.80863183031711	|pita|	pub19053	pub19053-6	1.6623763729795e-05	0.000510287530202735	hela	32hr	0
hsa-let-7b	MST1R	4486	-0.630610701612825	|pita|	pub19053	pub19053-6	1.6623763729795e-05	0.000510287530202735	hela	32hr	3
hsa-let-7b	NEGR1	257194	1.36536488692998	|pita|	pub19053	pub19053-6	1.6623763729795e-05	0.000510287530202735	hela	32hr	0
hsa-let-7b	NFKB1	4790	-0.12260231006193	|miRSel|	pub19053	pub19053-6	1.6623763729795e-05	0.000510287530202735	hela	32hr	1
hsa-let-7b	NME4	4833	-1.03318097905892	|pictar|pita|targetscan|	pub19053	pub19053-6	1.6623763729795e-05	0.000510287530202735	hela	32hr	0
hsa-let-7b	NPTX1	4884	1.78202685333583	|pita|	pub19053	pub19053-6	1.6623763729795e-05	0.000510287530202735	hela	32hr	0
hsa-let-7b	NR3C2	4306	1.12185975209556	|pita|	pub19053	pub19053-6	1.6623763729795e-05	0.000510287530202735	hela	32hr	0
hsa-let-7b	NR4A2	4929	1.23538785597846	|pita|	pub19053	pub19053-6	1.6623763729795e-05	0.000510287530202735	hela	32hr	0
hsa-let-7b	NRAS	4893	-1.05396053776954	|pictar|pita|targetscan|	pub19053	pub19053-6	1.6623763729795e-05	0.000510287530202735	hela	32hr	0
hsa-let-7b	NUAK2	81788	-1.1581324076515	|pita|	pub19053	pub19053-6	1.6623763729795e-05	0.000510287530202735	hela	32hr	2
hsa-let-7b	OPRS1	10280	-1.42058936547238	|Tarbase|pita|	pub19053	pub19053-6	1.6623763729795e-05	0.000510287530202735	hela	32hr	0
hsa-let-7b	PAX2	5076	-0.127605026715925	|pita|	pub19053	pub19053-6	1.6623763729795e-05	0.000510287530202735	hela	32hr	1
hsa-let-7b	PAX5	5079	-0.466774901247175	|pita|	pub19053	pub19053-6	1.6623763729795e-05	0.000510287530202735	hela	32hr	1
hsa-let-7b	PCSK9	255738	1.04359208701153	|pita|	pub19053	pub19053-6	1.6623763729795e-05	0.000510287530202735	hela	32hr	0
hsa-let-7b	PLAG1	5324	1.33799740463676	|pita|	pub19053	pub19053-6	1.6623763729795e-05	0.000510287530202735	hela	32hr	0
hsa-let-7b	PLEC1	5339	-1.0857943070571	|pita|	pub19053	pub19053-6	1.6623763729795e-05	0.000510287530202735	hela	32hr	0
hsa-let-7b	PLSCR4	57088	1.1460118908245	|pita|	pub19053	pub19053-6	1.6623763729795e-05	0.000510287530202735	hela	32hr	0
hsa-let-7b	PPAPDC1A	196051	-1.18210480742807	|pita|	pub19053	pub19053-6	1.6623763729795e-05	0.000510287530202735	hela	32hr	0
hsa-let-7b	PRKCA	5578	-0.217006814517005	|pita|	pub19053	pub19053-6	1.6623763729795e-05	0.000510287530202735	hela	32hr	3
hsa-let-7b	PRTFDC1	56952	1.5925305694554	|pita|	pub19053	pub19053-6	1.6623763729795e-05	0.000510287530202735	hela	32hr	0
hsa-let-7b	PTGS2	5743	1.66489232686608	|Tarbase|pita|	pub19053	pub19053-6	1.6623763729795e-05	0.000510287530202735	hela	32hr	0
hsa-let-7b	PVR	5817	-1.05095908178246	|pita|	pub19053	pub19053-6	1.6623763729795e-05	0.000510287530202735	hela	32hr	0
hsa-let-7b	RASGRP1	10125	-2.67641068676738	|pictar|pita|targetscan|	pub19053	pub19053-6	1.6623763729795e-05	0.000510287530202735	hela	32hr	0
hsa-let-7b	RBM14	10432	-1.06652998222836	|pita|	pub19053	pub19053-6	1.6623763729795e-05	0.000510287530202735	hela	32hr	0
hsa-let-7b	RBM24	221662	1.0243037720573	|pita|	pub19053	pub19053-6	1.6623763729795e-05	0.000510287530202735	hela	32hr	0
hsa-let-7b	RIMS1	22999	-1.00599268216654	|pita|	pub19053	pub19053-6	1.6623763729795e-05	0.000510287530202735	hela	32hr	0
hsa-let-7b	RIPK1	8737	-0.113656479856105	|pita|	pub19053	pub19053-6	1.6623763729795e-05	0.000510287530202735	hela	32hr	3
hsa-let-7b	RNF150	57484	1.01230740153768	|pita|	pub19053	pub19053-6	1.6623763729795e-05	0.000510287530202735	hela	32hr	0
hsa-let-7b	RPS6KA2	6196	-0.0396043247778057	|pita|	pub19053	pub19053-6	1.6623763729795e-05	0.000510287530202735	hela	32hr	3
hsa-let-7b	RPS6KA4	8986	-0.772851563820033	|pita|	pub19053	pub19053-6	1.6623763729795e-05	0.000510287530202735	hela	32hr	3
hsa-let-7b	RSPO3	84870	2.29850414014972	|pita|	pub19053	pub19053-6	1.6623763729795e-05	0.000510287530202735	hela	32hr	0
hsa-let-7b	S100P	6286	-2.30528688443002	|pita|	pub19053	pub19053-6	1.6623763729795e-05	0.000510287530202735	hela	32hr	0
hsa-let-7b	SERINC2	347735	-1.02488327239844	|pita|	pub19053	pub19053-6	1.6623763729795e-05	0.000510287530202735	hela	32hr	0
hsa-let-7b	SERPINH1	871	-1.01803974191115	|pita|	pub19053	pub19053-6	1.6623763729795e-05	0.000510287530202735	hela	32hr	0
hsa-let-7b	SGK	6446	-0.2319996356971	|pita|	pub19053	pub19053-6	1.6623763729795e-05	0.000510287530202735	hela	32hr	3
hsa-let-7b	SLC29A1	2030	-1.13177130827369	|pita|	pub19053	pub19053-6	1.6623763729795e-05	0.000510287530202735	hela	32hr	0
hsa-let-7b	SMARCD1	6602	-1.00555222926499	|pita|	pub19053	pub19053-6	1.6623763729795e-05	0.000510287530202735	hela	32hr	0
hsa-let-7b	SNAP23	8773	-1.2824891494152	|Tarbase|pictar|pita|targetsca	pub19053	pub19053-6	1.6623763729795e-05	0.000510287530202735	hela	32hr	0
hsa-let-7b	SP1	6667	-0.155349882670252	|pita|	pub19053	pub19053-6	1.6623763729795e-05	0.000510287530202735	hela	32hr	1
hsa-let-7b	SPRYD4	283377	-1.42013648557186	|Tarbase|pictar|pita|targetsca	pub19053	pub19053-6	1.6623763729795e-05	0.000510287530202735	hela	32hr	0
hsa-let-7b	STARD4	134429	1.03186336366938	|pita|	pub19053	pub19053-6	1.6623763729795e-05	0.000510287530202735	hela	32hr	0
hsa-let-7b	STAT5B	6777	-0.0208217061235428	|pita|	pub19053	pub19053-6	1.6623763729795e-05	0.000510287530202735	hela	32hr	1
hsa-let-7b	STXBP5	134957	1.22917108216355	|pictar|pita|targetscan|	pub19053	pub19053-6	1.6623763729795e-05	0.000510287530202735	hela	32hr	0
hsa-let-7b	TAGLN	6876	-1.58729380291065	|pita|	pub19053	pub19053-6	1.6623763729795e-05	0.000510287530202735	hela	32hr	0
hsa-let-7b	TBCCD1	55171	1.03460822876889	|pita|	pub19053	pub19053-6	1.6623763729795e-05	0.000510287530202735	hela	32hr	0
hsa-let-7b	TFAP2A	7020	-0.765013496344482	|pita|	pub19053	pub19053-6	1.6623763729795e-05	0.000510287530202735	hela	32hr	1
hsa-let-7b	THBS1	7057	-2.02245145625705	|Tarbase|pita|targetscan|	pub19053	pub19053-6	1.6623763729795e-05	0.000510287530202735	hela	32hr	0
hsa-let-7b	TLOC1	7095	1.03829095501791	|pita|	pub19053	pub19053-6	1.6623763729795e-05	0.000510287530202735	hela	32hr	0
hsa-let-7b	TLR4	7099	-1.47937751661512	|pita|	pub19053	pub19053-6	1.6623763729795e-05	0.000510287530202735	hela	32hr	0
hsa-let-7b	TMEM46	387914	-1.57568984488047	|pita|	pub19053	pub19053-6	1.6623763729795e-05	0.000510287530202735	hela	32hr	0
hsa-let-7b	TMEM8	58986	-1.21629154758444	|pita|	pub19053	pub19053-6	1.6623763729795e-05	0.000510287530202735	hela	32hr	0
hsa-let-7b	TRAPPC1	58485	-1.36856239669489	|pictar|targetscan|	pub19053	pub19053-6	1.6623763729795e-05	0.000510287530202735	hela	32hr	0
hsa-let-7b	TRIM47	91107	-1.0600775215183	|pita|	pub19053	pub19053-6	1.6623763729795e-05	0.000510287530202735	hela	32hr	0
hsa-let-7b	TRIM6	117854	-1.20598011142901	|pita|	pub19053	pub19053-6	1.6623763729795e-05	0.000510287530202735	hela	32hr	0
hsa-let-7b	TSLP	85480	1.68212059642738	|pita|	pub19053	pub19053-6	1.6623763729795e-05	0.000510287530202735	hela	32hr	0
hsa-let-7b	UBE2M	9040	-1.23440719446831	|pita|	pub19053	pub19053-6	1.6623763729795e-05	0.000510287530202735	hela	32hr	0
hsa-let-7b	UGCG	7357	-1.46743561127958	|pita|	pub19053	pub19053-6	1.6623763729795e-05	0.000510287530202735	hela	32hr	0
hsa-let-7b	UNC5D	137970	2.14567395606115	|pita|	pub19053	pub19053-6	1.6623763729795e-05	0.000510287530202735	hela	32hr	0
hsa-let-7b	VASP	7408	-1.03744261454292	|pita|	pub19053	pub19053-6	1.6623763729795e-05	0.000510287530202735	hela	32hr	0
hsa-let-7b	XK	7504	-1.07296819052694	|pita|targetscan|	pub19053	pub19053-6	1.6623763729795e-05	0.000510287530202735	hela	32hr	0
hsa-let-7b	ZADH1	145482	1.12018519326552	|pita|	pub19053	pub19053-6	1.6623763729795e-05	0.000510287530202735	hela	32hr	0
hsa-let-7b	ZBTB41	360023	1.02086824449652	|pita|	pub19053	pub19053-6	1.6623763729795e-05	0.000510287530202735	hela	32hr	0
hsa-let-7b	ZNF323	64288	1.65894593850261	|pita|	pub19053	pub19053-6	1.6623763729795e-05	0.000510287530202735	hela	32hr	0
hsa-miR-7	ABL1	25	-0.351854447204464	|pita|	gse8501	GSM210896	6.80687659992962e-06	6.21702945199907e-05	Hela	12hr	3
hsa-miR-7	C1orf56	54964	1.02444769399854	|pita|	gse8501	GSM210896	6.80687659992962e-06	6.21702945199907e-05	Hela	12hr	0
hsa-miR-7	C20orf77	58490	1.09623631487335	|pita|	gse8501	GSM210896	6.80687659992962e-06	6.21702945199907e-05	Hela	12hr	0
hsa-miR-7	CKAP4	10970	-1.02624941632836	|pictar|pita|targetscan|	gse8501	GSM210896	6.80687659992962e-06	6.21702945199907e-05	Hela	12hr	0
hsa-miR-7	CLASP1	23332	-1.56998434637387	|pita|	gse8501	GSM210896	6.80687659992962e-06	6.21702945199907e-05	Hela	12hr	0
hsa-miR-7	CNO	55330	-1.09997212409999	|pita|targetscan|	gse8501	GSM210896	6.80687659992962e-06	6.21702945199907e-05	Hela	12hr	0
hsa-miR-7	CREB1	1385	-0.476236203206929	|pita|	gse8501	GSM210896	6.80687659992962e-06	6.21702945199907e-05	Hela	12hr	1
hsa-miR-7	CTSZ	1522	-1.10887955655128	|pita|	gse8501	GSM210896	6.80687659992962e-06	6.21702945199907e-05	Hela	12hr	0
hsa-miR-7	DLST	1743	1.60505580856993	|pita|	gse8501	GSM210896	6.80687659992962e-06	6.21702945199907e-05	Hela	12hr	0
hsa-miR-7	EHD1	10938	-1.10564637627504	|pita|targetscan|	gse8501	GSM210896	6.80687659992962e-06	6.21702945199907e-05	Hela	12hr	0
hsa-miR-7	EPHB1	2047	1.42024972672969	|pita|	gse8501	GSM210896	6.80687659992962e-06	6.21702945199907e-05	Hela	12hr	0
hsa-miR-7	FGF23	8074	-1.11018835204555	|pita|	gse8501	GSM210896	6.80687659992962e-06	6.21702945199907e-05	Hela	12hr	0
hsa-miR-7	FNDC4	64838	1.00820516571018	|pita|targetscan|	gse8501	GSM210896	6.80687659992962e-06	6.21702945199907e-05	Hela	12hr	0
hsa-miR-7	GABPA	2551	-0.330186296582925	|pita|	gse8501	GSM210896	6.80687659992962e-06	6.21702945199907e-05	Hela	12hr	1
hsa-miR-7	GIMAP8	155038	1.10958196986685	|pita|	gse8501	GSM210896	6.80687659992962e-06	6.21702945199907e-05	Hela	12hr	0
hsa-miR-7	HLF	3131	0.194225746355625	|pita|	gse8501	GSM210896	6.80687659992962e-06	6.21702945199907e-05	Hela	12hr	1
hsa-miR-7	IRXL1	283078	-1.06141958269293	|pita|	gse8501	GSM210896	6.80687659992962e-06	6.21702945199907e-05	Hela	12hr	0
hsa-miR-7	KIAA0280	23201	-1.00370694845771	|pita|	gse8501	GSM210896	6.80687659992962e-06	6.21702945199907e-05	Hela	12hr	0
hsa-miR-7	LFNG	3955	-1.27814235538124	|pita|	gse8501	GSM210896	6.80687659992962e-06	6.21702945199907e-05	Hela	12hr	0
hsa-miR-7	LITAF	9516	-1.49068529858633	|pita|	gse8501	GSM210896	6.80687659992962e-06	6.21702945199907e-05	Hela	12hr	0
hsa-miR-7	LRRC2	79442	1.23708654768282	|pita|	gse8501	GSM210896	6.80687659992962e-06	6.21702945199907e-05	Hela	12hr	0
hsa-miR-7	MAPKAPK2	9261	-0.571189638070074	|pita|	gse8501	GSM210896	6.80687659992962e-06	6.21702945199907e-05	Hela	12hr	3
hsa-miR-7	MCHR1	2847	-3.30813544960213	|pita|	gse8501	GSM210896	6.80687659992962e-06	6.21702945199907e-05	Hela	12hr	0
hsa-miR-7	NXT2	55916	-1.33144290338365	|pictar|pita|targetscan|	gse8501	GSM210896	6.80687659992962e-06	6.21702945199907e-05	Hela	12hr	0
hsa-miR-7	NY-REN-7	285596	-6.64385618977472	|pita|	gse8501	GSM210896	6.80687659992962e-06	6.21702945199907e-05	Hela	12hr	0
hsa-miR-7	OPCML	4978	-1.10922377743887	|pita|	gse8501	GSM210896	6.80687659992962e-06	6.21702945199907e-05	Hela	12hr	0
hsa-miR-7	POLE4	56655	-1.01234222668708	|pictar|pita|targetscan|	gse8501	GSM210896	6.80687659992962e-06	6.21702945199907e-05	Hela	12hr	0
hsa-miR-7	PPAT	5471	-1.30956077333046	|pita|	gse8501	GSM210896	6.80687659992962e-06	6.21702945199907e-05	Hela	12hr	0
hsa-miR-7	PPP3R1	5534	-1.72920159527885	|pita|	gse8501	GSM210896	6.80687659992962e-06	6.21702945199907e-05	Hela	12hr	0
hsa-miR-7	PRKCA	5578	-0.203089228474102	|pita|	gse8501	GSM210896	6.80687659992962e-06	6.21702945199907e-05	Hela	12hr	3
hsa-miR-7	RAF1	5894	-1.02359014584639	|pictar|pita|targetscan|	gse8501	GSM210896	6.80687659992962e-06	6.21702945199907e-05	Hela	12hr	0
hsa-miR-7	RPS6KA1	6195	-0.257564097441301	|pita|	gse8501	GSM210896	6.80687659992962e-06	6.21702945199907e-05	Hela	12hr	3
hsa-miR-7	RPS6KA2	6196	-0.0571613121771017	|pita|	gse8501	GSM210896	6.80687659992962e-06	6.21702945199907e-05	Hela	12hr	3
hsa-miR-7	RPS6KA3	6197	-0.0305632334500622	|pita|	gse8501	GSM210896	6.80687659992962e-06	6.21702945199907e-05	Hela	12hr	3
hsa-miR-7	RPS6KA5	9252	-0.0852518706979718	|pita|	gse8501	GSM210896	6.80687659992962e-06	6.21702945199907e-05	Hela	12hr	3
hsa-miR-7	RSL1D1	26156	-1.03742912368014	|pita|	gse8501	GSM210896	6.80687659992962e-06	6.21702945199907e-05	Hela	12hr	0
hsa-miR-7	SGK1	6446	-0.74677178071204	|pictar|pita|targetscan|	gse8501	GSM210896	6.80687659992962e-06	6.21702945199907e-05	Hela	12hr	3
hsa-miR-7	SKP2	6502	-0.291251962570042	|pita|	gse8501	GSM210896	6.80687659992962e-06	6.21702945199907e-05	Hela	12hr	3
hsa-miR-7	SLC4A7	9497	-1.55286941975757	|pictar|pita|	gse8501	GSM210896	6.80687659992962e-06	6.21702945199907e-05	Hela	12hr	0
hsa-miR-7	TCF7	6932	1.18327081923766	|pita|	gse8501	GSM210896	6.80687659992962e-06	6.21702945199907e-05	Hela	12hr	0
hsa-miR-7	TMEM43	79188	-1.07444892894179	|pita|	gse8501	GSM210896	6.80687659992962e-06	6.21702945199907e-05	Hela	12hr	0
hsa-miR-7	TRAM2	9697	-1.19544875540704	|pita|	gse8501	GSM210896	6.80687659992962e-06	6.21702945199907e-05	Hela	12hr	0
hsa-miR-7	TUBB2B	347733	-1.11523087774186	|pita|	gse8501	GSM210896	6.80687659992962e-06	6.21702945199907e-05	Hela	12hr	0
hsa-miR-7	VPS26A	9559	-1.11440491096359	|pictar|pita|targetscan|	gse8501	GSM210896	6.80687659992962e-06	6.21702945199907e-05	Hela	12hr	0
hsa-miR-7	ZC3H7B	23264	-1.13990216781472	|pita|	gse8501	GSM210896	6.80687659992962e-06	6.21702945199907e-05	Hela	12hr	0
hsa-miR-7	ZCCHC2	54877	-1.28468583784673	|pita|	gse8501	GSM210896	6.80687659992962e-06	6.21702945199907e-05	Hela	12hr	0
hsa-miR-7	ZNF141	7700	1.08128763290229	|pita|	gse8501	GSM210896	6.80687659992962e-06	6.21702945199907e-05	Hela	12hr	0
hsa-miR-7	ZNF143	7702	0.074429291511581	|pita|	gse8501	GSM210896	6.80687659992962e-06	6.21702945199907e-05	Hela	12hr	1
hsa-miR-7	ZNF828	283489	-1.24583609492122	|pictar|pita|targetscan|	gse8501	GSM210896	6.80687659992962e-06	6.21702945199907e-05	Hela	12hr	0
hsa-miR-7	AGTR1	185	-1.74116825675955	|pita|	gse8501	GSM210897	5.64880919817767e-09	2.8772047242169e-06	Hela	24hr	0
hsa-miR-7	BCL2L12	83596	-1.38184261804434	|pita|	gse8501	GSM210897	5.64880919817767e-09	2.8772047242169e-06	Hela	24hr	0
hsa-miR-7	C5orf29	202309	-1.15355254841574	|pita|	gse8501	GSM210897	5.64880919817767e-09	2.8772047242169e-06	Hela	24hr	0
hsa-miR-7	C9orf26	90865	-1.00589833940065	|pita|	gse8501	GSM210897	5.64880919817767e-09	2.8772047242169e-06	Hela	24hr	0
hsa-miR-7	CAPZA1	829	-1.15887534643008	|pictar|pita|	gse8501	GSM210897	5.64880919817767e-09	2.8772047242169e-06	Hela	24hr	0
hsa-miR-7	CNO	55330	-1.03666810167072	|pita|targetscan|	gse8501	GSM210897	5.64880919817767e-09	2.8772047242169e-06	Hela	24hr	0
hsa-miR-7	EIF2S3	1968	-1.02397318138098	|pita|	gse8501	GSM210897	5.64880919817767e-09	2.8772047242169e-06	Hela	24hr	0
hsa-miR-7	FAM19A4	151647	-1.05195328862552	|pita|	gse8501	GSM210897	5.64880919817767e-09	2.8772047242169e-06	Hela	24hr	0
hsa-miR-7	FCRL1	115350	1.01965593827099	|pita|	gse8501	GSM210897	5.64880919817767e-09	2.8772047242169e-06	Hela	24hr	0
hsa-miR-7	FGL2	10875	-1.39776250151304	|pita|	gse8501	GSM210897	5.64880919817767e-09	2.8772047242169e-06	Hela	24hr	0
hsa-miR-7	FLJ14466	84876	-1.14207009547989	|pictar|pita|	gse8501	GSM210897	5.64880919817767e-09	2.8772047242169e-06	Hela	24hr	0
hsa-miR-7	FLJ35880	256076	-1.34942983232322	|pita|	gse8501	GSM210897	5.64880919817767e-09	2.8772047242169e-06	Hela	24hr	0
hsa-miR-7	GLO1	2739	-1.17198131958609	|pita|	gse8501	GSM210897	5.64880919817767e-09	2.8772047242169e-06	Hela	24hr	0
hsa-miR-7	LITAF	9516	-1.10991481180723	|pita|	gse8501	GSM210897	5.64880919817767e-09	2.8772047242169e-06	Hela	24hr	0
hsa-miR-7	NR2E1	7101	-3.4149420720401	|pita|	gse8501	GSM210897	5.64880919817767e-09	2.8772047242169e-06	Hela	24hr	0
hsa-miR-7	NXT2	55916	-1.25831895470047	|pictar|pita|targetscan|	gse8501	GSM210897	5.64880919817767e-09	2.8772047242169e-06	Hela	24hr	0
hsa-miR-7	POLE4	56655	-1.8064330035885	|pictar|pita|targetscan|	gse8501	GSM210897	5.64880919817767e-09	2.8772047242169e-06	Hela	24hr	0
hsa-miR-7	RORB	6096	-1.38553059732975	|pita|	gse8501	GSM210897	5.64880919817767e-09	2.8772047242169e-06	Hela	24hr	0
hsa-miR-7	SLC25A31	83447	1.50503749849589	|pita|	gse8501	GSM210897	5.64880919817767e-09	2.8772047242169e-06	Hela	24hr	0
hsa-miR-7	TMEM43	79188	-1.11483279402912	|pita|	gse8501	GSM210897	5.64880919817767e-09	2.8772047242169e-06	Hela	24hr	0
hsa-miR-7	ZNF828	283489	-1.08917178923944	|pictar|pita|targetscan|	gse8501	GSM210897	5.64880919817767e-09	2.8772047242169e-06	Hela	24hr	0
hsa-miR-9	AHNAK2	113146	-1.00735494364477	|pita|	gse8501	GSM210898	2.44249065417534e-15	2.35105684646698e-12	Hela	12hr	0
hsa-miR-9	AHR	196	0.526081387552769	|pita|	gse8501	GSM210898	2.44249065417534e-15	2.35105684646698e-12	Hela	12hr	1
hsa-miR-9	AMIGO2	347902	1.15882475683117	|pita|	gse8501	GSM210898	2.44249065417534e-15	2.35105684646698e-12	Hela	12hr	0
hsa-miR-9	APOBEC3F	200316	-1.19756252943111	|pita|	gse8501	GSM210898	2.44249065417534e-15	2.35105684646698e-12	Hela	12hr	0
hsa-miR-9	ARNT	405	-0.0625828050785897	|pictar|pita|	gse8501	GSM210898	2.44249065417534e-15	2.35105684646698e-12	Hela	12hr	1
hsa-miR-9	BDNF	627	1.03741298648909	|miRSel|	gse8501	GSM210898	2.44249065417534e-15	2.35105684646698e-12	Hela	12hr	0
hsa-miR-9	C12orf54	121273	-1.11733435564404	|pita|	gse8501	GSM210898	2.44249065417534e-15	2.35105684646698e-12	Hela	12hr	0
hsa-miR-9	C1orf24	116496	-1.01857048942082	|pita|	gse8501	GSM210898	2.44249065417534e-15	2.35105684646698e-12	Hela	12hr	0
hsa-miR-9	C20orf42	55612	-1.02189009772025	|pita|	gse8501	GSM210898	2.44249065417534e-15	2.35105684646698e-12	Hela	12hr	0
hsa-miR-9	CCDC4	389206	1.37670911027093	|pita|	gse8501	GSM210898	2.44249065417534e-15	2.35105684646698e-12	Hela	12hr	0
hsa-miR-9	CCNG1	900	-1.04695867949647	|pictar|pita|targetscan|	gse8501	GSM210898	2.44249065417534e-15	2.35105684646698e-12	Hela	12hr	0
hsa-miR-9	CD300A	11314	1.28537092595719	|pita|	gse8501	GSM210898	2.44249065417534e-15	2.35105684646698e-12	Hela	12hr	0
hsa-miR-9	CDKN2A	1029	-0.0365489494998969	|pita|	gse8501	GSM210898	2.44249065417534e-15	2.35105684646698e-12	Hela	12hr	3
hsa-miR-9	CSNK1A1	1452	-0.124987544174132	|pictar|pita|targetscan|	gse8501	GSM210898	2.44249065417534e-15	2.35105684646698e-12	Hela	12hr	3
hsa-miR-9	DDX26B	203522	-1.03023708453666	|pita|	gse8501	GSM210898	2.44249065417534e-15	2.35105684646698e-12	Hela	12hr	0
hsa-miR-9	DHX58	79132	1.05616974854239	|pita|	gse8501	GSM210898	2.44249065417534e-15	2.35105684646698e-12	Hela	12hr	0
hsa-miR-9	DIP2B	57609	-1.22430481264657	|pita|	gse8501	GSM210898	2.44249065417534e-15	2.35105684646698e-12	Hela	12hr	0
hsa-miR-9	DUSP4	1846	2.25870461183883	|pita|	gse8501	GSM210898	2.44249065417534e-15	2.35105684646698e-12	Hela	12hr	0
hsa-miR-9	DUSP6	1848	1.08121140199982	|pictar|pita|targetscan|	gse8501	GSM210898	2.44249065417534e-15	2.35105684646698e-12	Hela	12hr	0
hsa-miR-9	EFCBP1	64168	-6.64385618977472	|pita|	gse8501	GSM210898	2.44249065417534e-15	2.35105684646698e-12	Hela	12hr	0
hsa-miR-9	EIF2AK2	5610	-0.0579945833855934	|pita|	gse8501	GSM210898	2.44249065417534e-15	2.35105684646698e-12	Hela	12hr	3
hsa-miR-9	ELK4	2005	-0.0180199777995678	|pita|	gse8501	GSM210898	2.44249065417534e-15	2.35105684646698e-12	Hela	12hr	1
hsa-miR-9	EP300	2033	-0.567241916834689	|pita|	gse8501	GSM210898	2.44249065417534e-15	2.35105684646698e-12	Hela	12hr	1
hsa-miR-9	ETV5	2119	1.17160679815229	|pita|	gse8501	GSM210898	2.44249065417534e-15	2.35105684646698e-12	Hela	12hr	0
hsa-miR-9	FAM19A1	407738	4.74844509081257	|pita|	gse8501	GSM210898	2.44249065417534e-15	2.35105684646698e-12	Hela	12hr	0
hsa-miR-9	FBN1	2200	-1.03540900476481	|pictar|pita|targetscan|	gse8501	GSM210898	2.44249065417534e-15	2.35105684646698e-12	Hela	12hr	0
hsa-miR-9	FBN2	2201	-1.76865079030102	|pictar|pita|targetscan|	gse8501	GSM210898	2.44249065417534e-15	2.35105684646698e-12	Hela	12hr	0
hsa-miR-9	FMOD	2331	1.33007807322601	|pita|	gse8501	GSM210898	2.44249065417534e-15	2.35105684646698e-12	Hela	12hr	0
hsa-miR-9	FSTL1	11167	-1.05161628863592	|pita|targetscan|	gse8501	GSM210898	2.44249065417534e-15	2.35105684646698e-12	Hela	12hr	0
hsa-miR-9	GABPA	2551	-0.275625057601041	|pita|	gse8501	GSM210898	2.44249065417534e-15	2.35105684646698e-12	Hela	12hr	1
hsa-miR-9	GLRB	2743	1.58800246068263	|pita|	gse8501	GSM210898	2.44249065417534e-15	2.35105684646698e-12	Hela	12hr	0
hsa-miR-9	GPBP1L1	60313	-1.07709730929484	|pictar|pita|	gse8501	GSM210898	2.44249065417534e-15	2.35105684646698e-12	Hela	12hr	0
hsa-miR-9	GRIA2	2891	-1.01295128189742	|pita|	gse8501	GSM210898	2.44249065417534e-15	2.35105684646698e-12	Hela	12hr	0
hsa-miR-9	HHAT	55733	1.08265860113259	|pita|	gse8501	GSM210898	2.44249065417534e-15	2.35105684646698e-12	Hela	12hr	0
hsa-miR-9	HIPK1	204851	-0.0122494954540428	|pictar|pita|targetscan|	gse8501	GSM210898	2.44249065417534e-15	2.35105684646698e-12	Hela	12hr	3
hsa-miR-9	HIPK2	28996	-0.311458559662312	|targetscan|	gse8501	GSM210898	2.44249065417534e-15	2.35105684646698e-12	Hela	12hr	3
hsa-miR-9	HLF	3131	0.0279580763899708	|pita|	gse8501	GSM210898	2.44249065417534e-15	2.35105684646698e-12	Hela	12hr	1
hsa-miR-9	ID1	3397	0.285317888006569	|pita|	gse8501	GSM210898	2.44249065417534e-15	2.35105684646698e-12	Hela	12hr	1
hsa-miR-9	IFIT2	3433	1.39993904228017	|pita|	gse8501	GSM210898	2.44249065417534e-15	2.35105684646698e-12	Hela	12hr	0
hsa-miR-9	IKBKB	3551	-0.0928250210407629	|pita|	gse8501	GSM210898	2.44249065417534e-15	2.35105684646698e-12	Hela	12hr	3
hsa-miR-9	IRF2	3660	-0.100827861220469	|pita|	gse8501	GSM210898	2.44249065417534e-15	2.35105684646698e-12	Hela	12hr	1
hsa-miR-9	JAM3	83700	1.08177372865697	|pita|	gse8501	GSM210898	2.44249065417534e-15	2.35105684646698e-12	Hela	12hr	0
hsa-miR-9	KCNIP4	80333	-2.7348024237824	|pita|	gse8501	GSM210898	2.44249065417534e-15	2.35105684646698e-12	Hela	12hr	0
hsa-miR-9	LPP	4026	-1.24604152235319	|pictar|pita|targetscan|	gse8501	GSM210898	2.44249065417534e-15	2.35105684646698e-12	Hela	12hr	0
hsa-miR-9	MAFB	9935	-0.424222051683613	|pita|	gse8501	GSM210898	2.44249065417534e-15	2.35105684646698e-12	Hela	12hr	1
hsa-miR-9	MAFF	23764	1.35917134964888	|pita|	gse8501	GSM210898	2.44249065417534e-15	2.35105684646698e-12	Hela	12hr	0
hsa-miR-9	MAGI1	9223	-0.201615492902177	|pita|	gse8501	GSM210898	2.44249065417534e-15	2.35105684646698e-12	Hela	12hr	3
hsa-miR-9	MAX	51517	-0.116861020592692	|pita|	gse8501	GSM210898	2.44249065417534e-15	2.35105684646698e-12	Hela	12hr	1
hsa-miR-9	MCEMP1	199675	1.33156546683463	|pita|	gse8501	GSM210898	2.44249065417534e-15	2.35105684646698e-12	Hela	12hr	0
hsa-miR-9	MGC27016	166863	1.0713217789208	|pita|	gse8501	GSM210898	2.44249065417534e-15	2.35105684646698e-12	Hela	12hr	0
hsa-miR-9	MMP1	4312	1.24807936247831	|pita|	gse8501	GSM210898	2.44249065417534e-15	2.35105684646698e-12	Hela	12hr	0
hsa-miR-9	MTR	4548	-1.09731948669655	|pita|targetscan|	gse8501	GSM210898	2.44249065417534e-15	2.35105684646698e-12	Hela	12hr	0
hsa-miR-9	MYCN	4613	-0.230122655573795	|miRSel|	gse8501	GSM210898	2.44249065417534e-15	2.35105684646698e-12	Hela	12hr	1
hsa-miR-9	ONECUT2	9480	-1.20280978955118	|miRSel|pita|targetscan|	gse8501	GSM210898	2.44249065417534e-15	2.35105684646698e-12	Hela	12hr	0
hsa-miR-9	P4HA2	8974	-1.09102479417638	|pictar|pita|targetscan|	gse8501	GSM210898	2.44249065417534e-15	2.35105684646698e-12	Hela	12hr	0
hsa-miR-9	PCDHB4	56131	-1.75222312982097	|pita|	gse8501	GSM210898	2.44249065417534e-15	2.35105684646698e-12	Hela	12hr	0
hsa-miR-9	PCDHB7	56129	-1.11471686365667	|pita|	gse8501	GSM210898	2.44249065417534e-15	2.35105684646698e-12	Hela	12hr	0
hsa-miR-9	PDGFRB	5159	-1.24093949695249	|pictar|pita|targetscan|	gse8501	GSM210898	2.44249065417534e-15	2.35105684646698e-12	Hela	12hr	0
hsa-miR-9	PDZK1	5174	-1.45961585976852	|pita|	gse8501	GSM210898	2.44249065417534e-15	2.35105684646698e-12	Hela	12hr	0
hsa-miR-9	PHLDA1	22822	1.05806799701494	|pita|	gse8501	GSM210898	2.44249065417534e-15	2.35105684646698e-12	Hela	12hr	0
hsa-miR-9	PLEK	5341	1.26433050386863	|pita|	gse8501	GSM210898	2.44249065417534e-15	2.35105684646698e-12	Hela	12hr	0
hsa-miR-9	POU4F2	5458	1.23862583956209	|pita|	gse8501	GSM210898	2.44249065417534e-15	2.35105684646698e-12	Hela	12hr	0
hsa-miR-9	PRKACA	5566	-0.239426290715557	|pita|	gse8501	GSM210898	2.44249065417534e-15	2.35105684646698e-12	Hela	12hr	3
hsa-miR-9	PRKDC	5591	-0.68873026458333	|pita|	gse8501	GSM210898	2.44249065417534e-15	2.35105684646698e-12	Hela	12hr	3
hsa-miR-9	PTK2	5747	-0.242441371409809	|pita|	gse8501	GSM210898	2.44249065417534e-15	2.35105684646698e-12	Hela	12hr	3
hsa-miR-9	PTX3	5806	1.41399344666426	|pita|targetscan|	gse8501	GSM210898	2.44249065417534e-15	2.35105684646698e-12	Hela	12hr	0
hsa-miR-9	PXDN	7837	-1.47075141259757	|pita|targetscan|	gse8501	GSM210898	2.44249065417534e-15	2.35105684646698e-12	Hela	12hr	0
hsa-miR-9	RAB39B	116442	3.48470265390582	|pita|	gse8501	GSM210898	2.44249065417534e-15	2.35105684646698e-12	Hela	12hr	0
hsa-miR-9	RPS6KA2	6196	-0.0209407201738638	|pictar|pita|	gse8501	GSM210898	2.44249065417534e-15	2.35105684646698e-12	Hela	12hr	3
hsa-miR-9	RPS6KA4	8986	-0.0414018322636024	|pictar|pita|targetscan|	gse8501	GSM210898	2.44249065417534e-15	2.35105684646698e-12	Hela	12hr	3
hsa-miR-9	RYR2	6262	-1.09562151759502	|pita|	gse8501	GSM210898	2.44249065417534e-15	2.35105684646698e-12	Hela	12hr	0
hsa-miR-9	SIGLEC10	89790	1.14728171517803	|pita|	gse8501	GSM210898	2.44249065417534e-15	2.35105684646698e-12	Hela	12hr	0
hsa-miR-9	SLC13A1	6561	2.74675999571799	|pita|	gse8501	GSM210898	2.44249065417534e-15	2.35105684646698e-12	Hela	12hr	0
hsa-miR-9	SLC6A14	11254	1.00745137078633	|pita|	gse8501	GSM210898	2.44249065417534e-15	2.35105684646698e-12	Hela	12hr	0
hsa-miR-9	SLFN13	146857	-2.1227777846592	|pita|	gse8501	GSM210898	2.44249065417534e-15	2.35105684646698e-12	Hela	12hr	0
hsa-miR-9	SOX17	64321	-0.288759193496714	|pita|	gse8501	GSM210898	2.44249065417534e-15	2.35105684646698e-12	Hela	12hr	1
hsa-miR-9	SOX9	6662	-0.0373090990614827	|pita|	gse8501	GSM210898	2.44249065417534e-15	2.35105684646698e-12	Hela	12hr	1
hsa-miR-9	SP1	6667	-0.0218693063076233	|pita|	gse8501	GSM210898	2.44249065417534e-15	2.35105684646698e-12	Hela	12hr	1
hsa-miR-9	SRF	6722	-0.0677706521202942	|pita|targetscan|	gse8501	GSM210898	2.44249065417534e-15	2.35105684646698e-12	Hela	12hr	1
hsa-miR-9	STMN3	50861	1.05244403743528	|pita|	gse8501	GSM210898	2.44249065417534e-15	2.35105684646698e-12	Hela	12hr	0
hsa-miR-9	TFAP2A	7020	-0.0691313922920158	|pita|	gse8501	GSM210898	2.44249065417534e-15	2.35105684646698e-12	Hela	12hr	1
hsa-miR-9	TRIM58	25893	-1.06477304939319	|pita|	gse8501	GSM210898	2.44249065417534e-15	2.35105684646698e-12	Hela	12hr	0
hsa-miR-9	UBASH3B	84959	1.09604742063711	|pictar|pita|targetscan|	gse8501	GSM210898	2.44249065417534e-15	2.35105684646698e-12	Hela	12hr	0
hsa-miR-9	VRK1	7443	-0.0405538872251434	|pita|	gse8501	GSM210898	2.44249065417534e-15	2.35105684646698e-12	Hela	12hr	3
hsa-miR-9	ZCCHC2	54877	1.36567453863735	|pita|	gse8501	GSM210898	2.44249065417534e-15	2.35105684646698e-12	Hela	12hr	0
hsa-miR-9	ZFHX3	463	-1.21479229740697	|pita|targetscan|	gse8501	GSM210898	2.44249065417534e-15	2.35105684646698e-12	Hela	12hr	1
hsa-miR-9	ZNF141	7700	1.23703696975214	|pita|	gse8501	GSM210898	2.44249065417534e-15	2.35105684646698e-12	Hela	12hr	0
hsa-miR-9	ZNF143	7702	0.0936949814648527	|pita|	gse8501	GSM210898	2.44249065417534e-15	2.35105684646698e-12	Hela	12hr	1
hsa-miR-9	FAM19A5	25817	-2.6651828319608	|pictar|pita|targetscan|	gse8501	GSM210899	1.36921585180971e-11	1.97595863788893e-08	Hela	24hr	0
hsa-miR-9	IKBKB	3551	-0.0853091923765786	|pita|	gse8501	GSM210899	1.36921585180971e-11	1.97595863788893e-08	Hela	24hr	3
hsa-miR-9	INSM2	84684	-1.04840053256596	|pita|	gse8501	GSM210899	1.36921585180971e-11	1.97595863788893e-08	Hela	24hr	0
hsa-miR-9	MAGT1	84061	-1.20719098741831	|pictar|pita|targetscan|	gse8501	GSM210899	1.36921585180971e-11	1.97595863788893e-08	Hela	24hr	0
hsa-miR-9	MYOCD	93649	-3.3042033519892	|miRSel|	gse8501	GSM210899	1.36921585180971e-11	1.97595863788893e-08	Hela	24hr	0
hsa-miR-9	OXGR1	27199	-6.64385618977472	|pita|	gse8501	GSM210899	1.36921585180971e-11	1.97595863788893e-08	Hela	24hr	0
hsa-miR-9	PRKG1	5592	-0.0385753147704196	|pita|	gse8501	GSM210899	1.36921585180971e-11	1.97595863788893e-08	Hela	24hr	3
hsa-miR-9	RPS6KA2	6196	-0.0811406552145482	|pictar|pita|	gse8501	GSM210899	1.36921585180971e-11	1.97595863788893e-08	Hela	24hr	3
hsa-miR-9	RPS6KA3	6197	-0.0575716766758567	|pita|	gse8501	GSM210899	1.36921585180971e-11	1.97595863788893e-08	Hela	24hr	3
hsa-miR-9	RUNX1	861	0.120688084149662	|miRSel|pictar|pita|	gse8501	GSM210899	1.36921585180971e-11	1.97595863788893e-08	Hela	24hr	1
hsa-miR-9	SGK	6446	-0.0413254250152998	|pita|	gse8501	GSM210899	1.36921585180971e-11	1.97595863788893e-08	Hela	24hr	3
hsa-miR-9	TTLL2	83887	-6.64385618977472	|pita|	gse8501	GSM210899	1.36921585180971e-11	1.97595863788893e-08	Hela	24hr	0
hsa-miR-122	0	152485	1.42956850905077	|pictar|	gse8501	GSM210900	0.0436329365240318	0.0412049947551864	Hela	12hr	0
hsa-miR-122	ADAMDEC1	27299	-6.64385618977472	|pita|	gse8501	GSM210900	0.0436329365240318	0.0412049947551864	Hela	12hr	0
hsa-miR-122	AGTR1	185	-3.31534711340762	|pita|	gse8501	GSM210900	0.0436329365240318	0.0412049947551864	Hela	12hr	0
hsa-miR-122	ARTS-1	51752	-3.56442869374834	|pita|	gse8501	GSM210900	0.0436329365240318	0.0412049947551864	Hela	12hr	0
hsa-miR-122	B3GALT3	8706	2.22913034647174	|pita|	gse8501	GSM210900	0.0436329365240318	0.0412049947551864	Hela	12hr	0
hsa-miR-122	BCL11A	53335	2.41931699144767	|pita|	gse8501	GSM210900	0.0436329365240318	0.0412049947551864	Hela	12hr	0
hsa-miR-122	BTBD5	54813	1.17674576336531	|pita|	gse8501	GSM210900	0.0436329365240318	0.0412049947551864	Hela	12hr	0
hsa-miR-122	C12orf53	196500	-2.55456268437614	|pita|	gse8501	GSM210900	0.0436329365240318	0.0412049947551864	Hela	12hr	0
hsa-miR-122	C15orf32	145858	1.09158553681477	|pita|	gse8501	GSM210900	0.0436329365240318	0.0412049947551864	Hela	12hr	0
hsa-miR-122	C1orf21	81563	-1.21588675536379	|pita|	gse8501	GSM210900	0.0436329365240318	0.0412049947551864	Hela	12hr	0
hsa-miR-122	C20orf77	58490	-6.64385618977472	|pita|	gse8501	GSM210900	0.0436329365240318	0.0412049947551864	Hela	12hr	0
hsa-miR-122	C5orf4	10826	6.64385618977473	|pita|	gse8501	GSM210900	0.0436329365240318	0.0412049947551864	Hela	12hr	0
hsa-miR-122	CBFA2T3	863	6.64385618977473	|pita|	gse8501	GSM210900	0.0436329365240318	0.0412049947551864	Hela	12hr	0
hsa-miR-122	CBLN4	140689	1.4433388790723	|pita|	gse8501	GSM210900	0.0436329365240318	0.0412049947551864	Hela	12hr	0
hsa-miR-122	CCDC4	389206	6.64385618977473	|pita|	gse8501	GSM210900	0.0436329365240318	0.0412049947551864	Hela	12hr	0
hsa-miR-122	CD80	941	-6.64385618977472	|pita|	gse8501	GSM210900	0.0436329365240318	0.0412049947551864	Hela	12hr	0
hsa-miR-122	CDC42EP3	10602	1.36385992759245	|pita|	gse8501	GSM210900	0.0436329365240318	0.0412049947551864	Hela	12hr	0
hsa-miR-122	CDH8	1006	-5.18873181517898	|pita|	gse8501	GSM210900	0.0436329365240318	0.0412049947551864	Hela	12hr	0
hsa-miR-122	CEP135	9662	-3.29558196795557	|pita|	gse8501	GSM210900	0.0436329365240318	0.0412049947551864	Hela	12hr	0
hsa-miR-122	CHST1	8534	2.28814399635912	|pita|	gse8501	GSM210900	0.0436329365240318	0.0412049947551864	Hela	12hr	0
hsa-miR-122	CNDP1	84735	-6.64385618977472	|pita|	gse8501	GSM210900	0.0436329365240318	0.0412049947551864	Hela	12hr	0
hsa-miR-122	CNTNAP2	26047	-6.64385618977472	|pita|	gse8501	GSM210900	0.0436329365240318	0.0412049947551864	Hela	12hr	0
hsa-miR-122	COL11A1	1301	-6.64385618977472	|pita|	gse8501	GSM210900	0.0436329365240318	0.0412049947551864	Hela	12hr	0
hsa-miR-122	COL6A3	1293	-6.64385618977472	|pita|	gse8501	GSM210900	0.0436329365240318	0.0412049947551864	Hela	12hr	0
hsa-miR-122	CSH2	1443	-1.07152949420798	|pita|	gse8501	GSM210900	0.0436329365240318	0.0412049947551864	Hela	12hr	0
hsa-miR-122	CTSE	1510	3.27762020387642	|pita|	gse8501	GSM210900	0.0436329365240318	0.0412049947551864	Hela	12hr	0
hsa-miR-122	DKK2	27123	-1.30219577913944	|pita|	gse8501	GSM210900	0.0436329365240318	0.0412049947551864	Hela	12hr	0
hsa-miR-122	DNAJC6	9829	-6.64385618977472	|pita|	gse8501	GSM210900	0.0436329365240318	0.0412049947551864	Hela	12hr	0
hsa-miR-122	EHF	26298	-6.64385618977472	|pita|	gse8501	GSM210900	0.0436329365240318	0.0412049947551864	Hela	12hr	0
hsa-miR-122	ELOVL4	6785	-1.74773639670445	|pita|	gse8501	GSM210900	0.0436329365240318	0.0412049947551864	Hela	12hr	0
hsa-miR-122	EMILIN2	84034	1.01644087520923	|pita|	gse8501	GSM210900	0.0436329365240318	0.0412049947551864	Hela	12hr	0
hsa-miR-122	ENPP6	133121	6.64385618977473	|pita|	gse8501	GSM210900	0.0436329365240318	0.0412049947551864	Hela	12hr	0
hsa-miR-122	EPHB1	2047	6.64385618977473	|pita|	gse8501	GSM210900	0.0436329365240318	0.0412049947551864	Hela	12hr	0
hsa-miR-122	FAM12A	10876	1.74168683108623	|pita|	gse8501	GSM210900	0.0436329365240318	0.0412049947551864	Hela	12hr	0
hsa-miR-122	FGF23	8074	-6.64385618977472	|pita|	gse8501	GSM210900	0.0436329365240318	0.0412049947551864	Hela	12hr	0
hsa-miR-122	FLI1	2313	1.30806239059175	|pita|	gse8501	GSM210900	0.0436329365240318	0.0412049947551864	Hela	12hr	0
hsa-miR-122	FLJ39155	133584	3.27343423322675	|pita|	gse8501	GSM210900	0.0436329365240318	0.0412049947551864	Hela	12hr	0
hsa-miR-122	FLJ40722	285966	6.64385618977473	|pita|	gse8501	GSM210900	0.0436329365240318	0.0412049947551864	Hela	12hr	0
hsa-miR-122	FMOD	2331	6.64385618977473	|pita|	gse8501	GSM210900	0.0436329365240318	0.0412049947551864	Hela	12hr	0
hsa-miR-122	FNDC4	64838	-6.64385618977472	|pita|	gse8501	GSM210900	0.0436329365240318	0.0412049947551864	Hela	12hr	0
hsa-miR-122	FYB	2533	2.17732460891574	|pita|	gse8501	GSM210900	0.0436329365240318	0.0412049947551864	Hela	12hr	0
hsa-miR-122	GABRA4	2557	3.31766107824307	|pita|	gse8501	GSM210900	0.0436329365240318	0.0412049947551864	Hela	12hr	0
hsa-miR-122	GAS2	2620	1.90545793590236	|pita|	gse8501	GSM210900	0.0436329365240318	0.0412049947551864	Hela	12hr	0
hsa-miR-122	GBP6	163351	6.64385618977473	|pita|	gse8501	GSM210900	0.0436329365240318	0.0412049947551864	Hela	12hr	0
hsa-miR-122	GLP1R	2740	-6.64385618977472	|pita|	gse8501	GSM210900	0.0436329365240318	0.0412049947551864	Hela	12hr	0
hsa-miR-122	GPA33	10223	-1.26964092673646	|pita|	gse8501	GSM210900	0.0436329365240318	0.0412049947551864	Hela	12hr	0
hsa-miR-122	GYPC	2995	-1.40654644547115	|pita|	gse8501	GSM210900	0.0436329365240318	0.0412049947551864	Hela	12hr	0
hsa-miR-122	HTR1F	3355	1.19083668680673	|pita|	gse8501	GSM210900	0.0436329365240318	0.0412049947551864	Hela	12hr	0
hsa-miR-122	KCNJ13	3769	6.64385618977473	|pita|	gse8501	GSM210900	0.0436329365240318	0.0412049947551864	Hela	12hr	0
hsa-miR-122	KIRREL2	84063	4.61471430763097	|pita|	gse8501	GSM210900	0.0436329365240318	0.0412049947551864	Hela	12hr	0
hsa-miR-122	KMO	8564	-1.24871277197697	|pita|	gse8501	GSM210900	0.0436329365240318	0.0412049947551864	Hela	12hr	0
hsa-miR-122	LECT1	11061	6.64385618977473	|pita|	gse8501	GSM210900	0.0436329365240318	0.0412049947551864	Hela	12hr	0
hsa-miR-122	LZTS1	11178	1.49189400389567	|pita|	gse8501	GSM210900	0.0436329365240318	0.0412049947551864	Hela	12hr	0
hsa-miR-122	MAPK13	5603	-0.0109826114871948	|pita|	gse8501	GSM210900	0.0436329365240318	0.0412049947551864	Hela	12hr	3
hsa-miR-122	MAPK14	1432	-0.110107593766757	|pita|	gse8501	GSM210900	0.0436329365240318	0.0412049947551864	Hela	12hr	3
hsa-miR-122	MAPK9	5601	-0.141739953248746	|pita|	gse8501	GSM210900	0.0436329365240318	0.0412049947551864	Hela	12hr	3
hsa-miR-122	MEOX2	4223	6.64385618977473	|pita|	gse8501	GSM210900	0.0436329365240318	0.0412049947551864	Hela	12hr	0
hsa-miR-122	MEP1A	4224	-6.64385618977472	|pita|	gse8501	GSM210900	0.0436329365240318	0.0412049947551864	Hela	12hr	0
hsa-miR-122	MGAT4A	11320	6.64385618977473	|pita|	gse8501	GSM210900	0.0436329365240318	0.0412049947551864	Hela	12hr	0
hsa-miR-122	MGC39497	144321	-1.36929877354312	|pita|	gse8501	GSM210900	0.0436329365240318	0.0412049947551864	Hela	12hr	0
hsa-miR-122	MGC40178	122046	6.64385618977473	|pita|	gse8501	GSM210900	0.0436329365240318	0.0412049947551864	Hela	12hr	0
hsa-miR-122	MPZ	4359	6.64385618977473	|pita|	gse8501	GSM210900	0.0436329365240318	0.0412049947551864	Hela	12hr	0
hsa-miR-122	MS4A2	2206	2.04431460376712	|pita|	gse8501	GSM210900	0.0436329365240318	0.0412049947551864	Hela	12hr	0
hsa-miR-122	MYEF2	50804	1.1458814426008	|pita|	gse8501	GSM210900	0.0436329365240318	0.0412049947551864	Hela	12hr	1
hsa-miR-122	NETO1	81832	-3.31670162733376	|pita|	gse8501	GSM210900	0.0436329365240318	0.0412049947551864	Hela	12hr	0
hsa-miR-122	NY-REN-7	285596	4.1652881910672	|pita|	gse8501	GSM210900	0.0436329365240318	0.0412049947551864	Hela	12hr	0
hsa-miR-122	OPRK1	4986	1.2205444635044	|pita|	gse8501	GSM210900	0.0436329365240318	0.0412049947551864	Hela	12hr	0
hsa-miR-122	PCDHB9	56127	-2.10643467118006	|pita|	gse8501	GSM210900	0.0436329365240318	0.0412049947551864	Hela	12hr	0
hsa-miR-122	PDGFRA	5156	-1.68886831979044	|pita|	gse8501	GSM210900	0.0436329365240318	0.0412049947551864	Hela	12hr	0
hsa-miR-122	PPP2R2C	5522	-1.30277879704154	|pita|	gse8501	GSM210900	0.0436329365240318	0.0412049947551864	Hela	12hr	0
hsa-miR-122	PRDM1	639	6.64385618977473	|pita|	gse8501	GSM210900	0.0436329365240318	0.0412049947551864	Hela	12hr	1
hsa-miR-122	PRSS35	167681	-6.64385618977472	|pita|	gse8501	GSM210900	0.0436329365240318	0.0412049947551864	Hela	12hr	0
hsa-miR-122	PRTFDC1	56952	-1.22196968437698	|pita|	gse8501	GSM210900	0.0436329365240318	0.0412049947551864	Hela	12hr	0
hsa-miR-122	PSD2	84249	1.22762185929067	|pita|	gse8501	GSM210900	0.0436329365240318	0.0412049947551864	Hela	12hr	0
hsa-miR-122	PTHLH	5744	-6.64385618977472	|pita|	gse8501	GSM210900	0.0436329365240318	0.0412049947551864	Hela	12hr	0
hsa-miR-122	PTPRN	5798	1.23409198188769	|pita|	gse8501	GSM210900	0.0436329365240318	0.0412049947551864	Hela	12hr	0
hsa-miR-122	PTPRN2	5799	1.10629513095537	|pita|	gse8501	GSM210900	0.0436329365240318	0.0412049947551864	Hela	12hr	0
hsa-miR-122	RAB39B	116442	-1.73517790002977	|pita|	gse8501	GSM210900	0.0436329365240318	0.0412049947551864	Hela	12hr	0
hsa-miR-122	RAX	30062	1.39986053435075	|pita|	gse8501	GSM210900	0.0436329365240318	0.0412049947551864	Hela	12hr	0
hsa-miR-122	ROS1	6098	1.61333775161631	|pita|	gse8501	GSM210900	0.0436329365240318	0.0412049947551864	Hela	12hr	2
hsa-miR-122	RPS6KA5	9252	-0.167614345783374	|pita|	gse8501	GSM210900	0.0436329365240318	0.0412049947551864	Hela	12hr	3
hsa-miR-122	RS1	6247	-6.64385618977472	|pita|	gse8501	GSM210900	0.0436329365240318	0.0412049947551864	Hela	12hr	0
hsa-miR-122	RSPO1	284654	-3.53602644550626	|pita|	gse8501	GSM210900	0.0436329365240318	0.0412049947551864	Hela	12hr	0
hsa-miR-122	SFT2D1	113402	-1.18528806711899	|pita|	gse8501	GSM210900	0.0436329365240318	0.0412049947551864	Hela	12hr	0
hsa-miR-122	SIRPG	55423	-1.12081850389138	|pita|	gse8501	GSM210900	0.0436329365240318	0.0412049947551864	Hela	12hr	0
hsa-miR-122	SLA	6503	-1.19246268205619	|pita|	gse8501	GSM210900	0.0436329365240318	0.0412049947551864	Hela	12hr	0
hsa-miR-122	SLC26A7	115111	-3.30541290808987	|pita|	gse8501	GSM210900	0.0436329365240318	0.0412049947551864	Hela	12hr	0
hsa-miR-122	SLC2A12	154091	1.172972816324	|pita|	gse8501	GSM210900	0.0436329365240318	0.0412049947551864	Hela	12hr	0
hsa-miR-122	SLC4A8	9498	2.67126170192595	|pita|	gse8501	GSM210900	0.0436329365240318	0.0412049947551864	Hela	12hr	0
hsa-miR-122	SLC6A20	54716	-1.86027974105702	|pita|	gse8501	GSM210900	0.0436329365240318	0.0412049947551864	Hela	12hr	0
hsa-miR-122	SLC9A1	6548	-1.17717462406741	|pita|	gse8501	GSM210900	0.0436329365240318	0.0412049947551864	Hela	12hr	0
hsa-miR-122	SLCO5A1	81796	-1.12072811582131	|pictar|pita|	gse8501	GSM210900	0.0436329365240318	0.0412049947551864	Hela	12hr	0
hsa-miR-122	SLFN13	146857	-6.64385618977472	|pita|	gse8501	GSM210900	0.0436329365240318	0.0412049947551864	Hela	12hr	0
hsa-miR-122	SNED1	25992	-6.64385618977472	|pita|	gse8501	GSM210900	0.0436329365240318	0.0412049947551864	Hela	12hr	0
hsa-miR-122	SNX9	51429	-6.64385618977472	|pita|	gse8501	GSM210900	0.0436329365240318	0.0412049947551864	Hela	12hr	0
hsa-miR-122	SPRY4	81848	1.22310067376629	|pita|	gse8501	GSM210900	0.0436329365240318	0.0412049947551864	Hela	12hr	0
hsa-miR-122	SRD5A2	6716	1.25473919607123	|pita|	gse8501	GSM210900	0.0436329365240318	0.0412049947551864	Hela	12hr	0
hsa-miR-122	STEAP2	261729	1.70542151375663	|pita|	gse8501	GSM210900	0.0436329365240318	0.0412049947551864	Hela	12hr	0
hsa-miR-122	SYNPO2L	79933	6.64385618977473	|pita|	gse8501	GSM210900	0.0436329365240318	0.0412049947551864	Hela	12hr	0
hsa-miR-122	TIMP2	7077	-2.54725025980747	|pita|	gse8501	GSM210900	0.0436329365240318	0.0412049947551864	Hela	12hr	0
hsa-miR-122	TMEM10	93377	6.64385618977473	|pita|	gse8501	GSM210900	0.0436329365240318	0.0412049947551864	Hela	12hr	0
hsa-miR-122	TMEM16A	55107	-1.38856598563941	|pita|	gse8501	GSM210900	0.0436329365240318	0.0412049947551864	Hela	12hr	0
hsa-miR-122	TMEM16D	121601	6.64385618977473	|pita|	gse8501	GSM210900	0.0436329365240318	0.0412049947551864	Hela	12hr	0
hsa-miR-122	TMIGD	388364	-6.64385618977472	|pita|	gse8501	GSM210900	0.0436329365240318	0.0412049947551864	Hela	12hr	0
hsa-miR-122	TMPRSS11D	9407	-1.44002045878694	|pita|	gse8501	GSM210900	0.0436329365240318	0.0412049947551864	Hela	12hr	0
hsa-miR-122	TRPC5	7224	-6.64385618977472	|pita|	gse8501	GSM210900	0.0436329365240318	0.0412049947551864	Hela	12hr	0
hsa-miR-122	TXLNB	167838	-3.37384609152234	|pita|	gse8501	GSM210900	0.0436329365240318	0.0412049947551864	Hela	12hr	0
hsa-miR-122	VNN3	55350	-3.37891794012829	|pita|	gse8501	GSM210900	0.0436329365240318	0.0412049947551864	Hela	12hr	0
hsa-miR-122	WDR17	116966	3.40176233063577	|pita|	gse8501	GSM210900	0.0436329365240318	0.0412049947551864	Hela	12hr	0
hsa-miR-122	ZNF135	7694	1.06972736504521	|pita|	gse8501	GSM210900	0.0436329365240318	0.0412049947551864	Hela	12hr	0
hsa-miR-122	ZNF514	84874	3.23673719034864	|pita|	gse8501	GSM210900	0.0436329365240318	0.0412049947551864	Hela	12hr	0
hsa-miR-122	ZNF582	147948	3.29173174740571	|pita|	gse8501	GSM210900	0.0436329365240318	0.0412049947551864	Hela	12hr	0
hsa-miR-122	ZNF667	63934	-6.64385618977472	|pita|	gse8501	GSM210900	0.0436329365240318	0.0412049947551864	Hela	12hr	0
hsa-miR-122	ZPLD1	131368	6.64385618977473	|pita|	gse8501	GSM210900	0.0436329365240318	0.0412049947551864	Hela	12hr	0
hsa-miR-122	AAK1	22848	-6.64385618977472	|pita|	gse8501	GSM210901	1.99840144432528e-15	1.51497838957506e-12	Hela	24hr	2
hsa-miR-122	ABLIM1	3983	-1.21306739998664	|pita|	gse8501	GSM210901	1.99840144432528e-15	1.51497838957506e-12	Hela	24hr	0
hsa-miR-122	ACSL5	51703	1.93170116658476	|pita|	gse8501	GSM210901	1.99840144432528e-15	1.51497838957506e-12	Hela	24hr	0
hsa-miR-122	ADAM22	53616	2.24831782653036	|pita|	gse8501	GSM210901	1.99840144432528e-15	1.51497838957506e-12	Hela	24hr	0
hsa-miR-122	ADAMDEC1	27299	-6.64385618977472	|pita|	gse8501	GSM210901	1.99840144432528e-15	1.51497838957506e-12	Hela	24hr	0
hsa-miR-122	ADCK1	57143	-1.39870736869892	|pita|	gse8501	GSM210901	1.99840144432528e-15	1.51497838957506e-12	Hela	24hr	2
hsa-miR-122	ADD2	119	1.63576344760455	|pita|	gse8501	GSM210901	1.99840144432528e-15	1.51497838957506e-12	Hela	24hr	0
hsa-miR-122	ANGPTL4	51129	1.03303960971455	|pita|	gse8501	GSM210901	1.99840144432528e-15	1.51497838957506e-12	Hela	24hr	0
hsa-miR-122	ANKRD13C	81573	-1.10773728102837	|pictar|pita|targetscan|	gse8501	GSM210901	1.99840144432528e-15	1.51497838957506e-12	Hela	24hr	0
hsa-miR-122	APOBEC3F	200316	-1.55002858112609	|pita|	gse8501	GSM210901	1.99840144432528e-15	1.51497838957506e-12	Hela	24hr	0
hsa-miR-122	APOBEC3G	60489	3.15084872355178	|pita|	gse8501	GSM210901	1.99840144432528e-15	1.51497838957506e-12	Hela	24hr	0
hsa-miR-122	ARL2	402	-1.05923096378281	|pita|	gse8501	GSM210901	1.99840144432528e-15	1.51497838957506e-12	Hela	24hr	0
hsa-miR-122	ARL2BP	23568	-1.55026123388037	|pita|	gse8501	GSM210901	1.99840144432528e-15	1.51497838957506e-12	Hela	24hr	0
hsa-miR-122	ARTS-1	51752	-3.56442869374834	|pita|	gse8501	GSM210901	1.99840144432528e-15	1.51497838957506e-12	Hela	24hr	0
hsa-miR-122	ATP8B1	5205	-3.37383670497372	|pita|	gse8501	GSM210901	1.99840144432528e-15	1.51497838957506e-12	Hela	24hr	0
hsa-miR-122	BCAT2	587	-1.16955519686426	|pictar|pita|	gse8501	GSM210901	1.99840144432528e-15	1.51497838957506e-12	Hela	24hr	0
hsa-miR-122	BRI3BP	140707	-1.09228666311511	|pita|	gse8501	GSM210901	1.99840144432528e-15	1.51497838957506e-12	Hela	24hr	0
hsa-miR-122	C14orf29	145447	-3.55965344646623	|pita|	gse8501	GSM210901	1.99840144432528e-15	1.51497838957506e-12	Hela	24hr	0
hsa-miR-122	C1orf173	127254	2.00411913791018	|pita|	gse8501	GSM210901	1.99840144432528e-15	1.51497838957506e-12	Hela	24hr	0
hsa-miR-122	C1orf21	81563	1.78459829509671	|pita|	gse8501	GSM210901	1.99840144432528e-15	1.51497838957506e-12	Hela	24hr	0
hsa-miR-122	C1orf210	149466	-6.64385618977472	|pita|	gse8501	GSM210901	1.99840144432528e-15	1.51497838957506e-12	Hela	24hr	0
hsa-miR-122	C21orf62	56245	-1.46397369335905	|pita|	gse8501	GSM210901	1.99840144432528e-15	1.51497838957506e-12	Hela	24hr	0
hsa-miR-122	C2orf28	51374	-1.26907424402774	|pita|	gse8501	GSM210901	1.99840144432528e-15	1.51497838957506e-12	Hela	24hr	0
hsa-miR-122	C5orf4	10826	6.64385618977473	|pita|	gse8501	GSM210901	1.99840144432528e-15	1.51497838957506e-12	Hela	24hr	0
hsa-miR-122	CA10	56934	-6.64385618977472	|pictar|pita|	gse8501	GSM210901	1.99840144432528e-15	1.51497838957506e-12	Hela	24hr	0
hsa-miR-122	CAB39L	81617	-2.59425972883249	|pita|	gse8501	GSM210901	1.99840144432528e-15	1.51497838957506e-12	Hela	24hr	0
hsa-miR-122	CADM1	23705	1.68339163760278	|pita|	gse8501	GSM210901	1.99840144432528e-15	1.51497838957506e-12	Hela	24hr	0
hsa-miR-122	CALM1	801	-0.185207729595177	|pictar|pita|	gse8501	GSM210901	1.99840144432528e-15	1.51497838957506e-12	Hela	24hr	3
hsa-miR-122	CASP7	840	-1.17641459206971	|pita|	gse8501	GSM210901	1.99840144432528e-15	1.51497838957506e-12	Hela	24hr	0
hsa-miR-122	CBLN4	140689	6.64385618977473	|pita|	gse8501	GSM210901	1.99840144432528e-15	1.51497838957506e-12	Hela	24hr	0
hsa-miR-122	CCDC4	389206	6.64385618977473	|pita|	gse8501	GSM210901	1.99840144432528e-15	1.51497838957506e-12	Hela	24hr	0
hsa-miR-122	CD80	941	-6.64385618977472	|pita|	gse8501	GSM210901	1.99840144432528e-15	1.51497838957506e-12	Hela	24hr	0
hsa-miR-122	CD86	942	-3.37977050728397	|pita|	gse8501	GSM210901	1.99840144432528e-15	1.51497838957506e-12	Hela	24hr	0
hsa-miR-122	CDA	978	-1.66685837922416	|pita|	gse8501	GSM210901	1.99840144432528e-15	1.51497838957506e-12	Hela	24hr	0
hsa-miR-122	CDH1	999	2.18517485735148	|pita|	gse8501	GSM210901	1.99840144432528e-15	1.51497838957506e-12	Hela	24hr	0
hsa-miR-122	CDH8	1006	-5.18873181517898	|pita|	gse8501	GSM210901	1.99840144432528e-15	1.51497838957506e-12	Hela	24hr	0
hsa-miR-122	CDK5	1020	-0.078116509725482	|pita|	gse8501	GSM210901	1.99840144432528e-15	1.51497838957506e-12	Hela	24hr	3
hsa-miR-122	CDK9	1025	-0.0121582565926549	|pita|	gse8501	GSM210901	1.99840144432528e-15	1.51497838957506e-12	Hela	24hr	3
hsa-miR-122	CEP55	55165	-1.32759938088183	|pita|	gse8501	GSM210901	1.99840144432528e-15	1.51497838957506e-12	Hela	24hr	0
hsa-miR-122	CHST1	8534	2.28814399635912	|pita|	gse8501	GSM210901	1.99840144432528e-15	1.51497838957506e-12	Hela	24hr	0
hsa-miR-122	CHST6	4166	1.28073004801582	|pita|	gse8501	GSM210901	1.99840144432528e-15	1.51497838957506e-12	Hela	24hr	0
hsa-miR-122	CLIC4	25932	-1.42343736646679	|pita|targetscan|	gse8501	GSM210901	1.99840144432528e-15	1.51497838957506e-12	Hela	24hr	0
hsa-miR-122	CLIC5	53405	-1.57414789016429	|pita|targetscan|	gse8501	GSM210901	1.99840144432528e-15	1.51497838957506e-12	Hela	24hr	0
hsa-miR-122	CNDP1	84735	-6.64385618977472	|pita|	gse8501	GSM210901	1.99840144432528e-15	1.51497838957506e-12	Hela	24hr	0
hsa-miR-122	CNTNAP2	26047	-6.64385618977472	|pita|	gse8501	GSM210901	1.99840144432528e-15	1.51497838957506e-12	Hela	24hr	0
hsa-miR-122	COL3A1	1281	-3.25402788735832	|pita|	gse8501	GSM210901	1.99840144432528e-15	1.51497838957506e-12	Hela	24hr	0
hsa-miR-122	COL6A3	1293	-6.64385618977472	|pita|	gse8501	GSM210901	1.99840144432528e-15	1.51497838957506e-12	Hela	24hr	0
hsa-miR-122	CR1	1378	-3.31469855982342	|pita|	gse8501	GSM210901	1.99840144432528e-15	1.51497838957506e-12	Hela	24hr	0
hsa-miR-122	CREB1	1385	-1.22446599892979	|pita|	gse8501	GSM210901	1.99840144432528e-15	1.51497838957506e-12	Hela	24hr	1
hsa-miR-122	CSH2	1443	3.16533680256996	|pita|	gse8501	GSM210901	1.99840144432528e-15	1.51497838957506e-12	Hela	24hr	0
hsa-miR-122	CSNK2A1	1457	-0.0915460372744205	|pita|	gse8501	GSM210901	1.99840144432528e-15	1.51497838957506e-12	Hela	24hr	3
hsa-miR-122	CSRP1	1465	-1.36953043628568	|pita|	gse8501	GSM210901	1.99840144432528e-15	1.51497838957506e-12	Hela	24hr	0
hsa-miR-122	CTDSPL	10217	-1.05026710066346	|pita|targetscan|	gse8501	GSM210901	1.99840144432528e-15	1.51497838957506e-12	Hela	24hr	0
hsa-miR-122	CXorf34	79979	-1.10294443628793	|pita|	gse8501	GSM210901	1.99840144432528e-15	1.51497838957506e-12	Hela	24hr	0
hsa-miR-122	CYP2U1	113612	6.64385618977473	|pita|	gse8501	GSM210901	1.99840144432528e-15	1.51497838957506e-12	Hela	24hr	0
hsa-miR-122	DBNDD1	79007	-2.1745848999815	|pita|	gse8501	GSM210901	1.99840144432528e-15	1.51497838957506e-12	Hela	24hr	0
hsa-miR-122	DKFZp564K142	84061	-1.32312749794112	|pita|	gse8501	GSM210901	1.99840144432528e-15	1.51497838957506e-12	Hela	24hr	0
hsa-miR-122	DKK2	27123	6.64385618977473	|pita|	gse8501	GSM210901	1.99840144432528e-15	1.51497838957506e-12	Hela	24hr	0
hsa-miR-122	DNAJC6	9829	-6.64385618977472	|pita|	gse8501	GSM210901	1.99840144432528e-15	1.51497838957506e-12	Hela	24hr	0
hsa-miR-122	DPYSL3	1809	-6.64385618977472	|pita|	gse8501	GSM210901	1.99840144432528e-15	1.51497838957506e-12	Hela	24hr	0
hsa-miR-122	DULLARD	23399	-1.22780184342142	|pictar|pita|targetscan|	gse8501	GSM210901	1.99840144432528e-15	1.51497838957506e-12	Hela	24hr	0
hsa-miR-122	EHF	26298	-6.64385618977472	|pita|	gse8501	GSM210901	1.99840144432528e-15	1.51497838957506e-12	Hela	24hr	0
hsa-miR-122	EMILIN2	84034	1.01644087520923	|pita|	gse8501	GSM210901	1.99840144432528e-15	1.51497838957506e-12	Hela	24hr	0
hsa-miR-122	ENPP6	133121	6.64385618977473	|pita|	gse8501	GSM210901	1.99840144432528e-15	1.51497838957506e-12	Hela	24hr	0
hsa-miR-122	EPHB1	2047	6.64385618977473	|pita|	gse8501	GSM210901	1.99840144432528e-15	1.51497838957506e-12	Hela	24hr	0
hsa-miR-122	EVI1	2122	-0.578138975840315	|pita|	gse8501	GSM210901	1.99840144432528e-15	1.51497838957506e-12	Hela	24hr	1
hsa-miR-122	EYA4	2070	-1.73296966651244	|pita|	gse8501	GSM210901	1.99840144432528e-15	1.51497838957506e-12	Hela	24hr	0
hsa-miR-122	F2R	2149	-2.57715178179881	|pita|	gse8501	GSM210901	1.99840144432528e-15	1.51497838957506e-12	Hela	24hr	0
hsa-miR-122	FAM102A	399665	-1.00958108399909	|pita|	gse8501	GSM210901	1.99840144432528e-15	1.51497838957506e-12	Hela	24hr	0
hsa-miR-122	FAM40B	57464	-2.03398046542568	|pita|	gse8501	GSM210901	1.99840144432528e-15	1.51497838957506e-12	Hela	24hr	0
hsa-miR-122	FBXO40	51725	-6.64385618977472	|pita|	gse8501	GSM210901	1.99840144432528e-15	1.51497838957506e-12	Hela	24hr	0
hsa-miR-122	FGF23	8074	-6.64385618977472	|pita|	gse8501	GSM210901	1.99840144432528e-15	1.51497838957506e-12	Hela	24hr	0
hsa-miR-122	FGF5	2250	3.4222171051036	|pita|	gse8501	GSM210901	1.99840144432528e-15	1.51497838957506e-12	Hela	24hr	0
hsa-miR-122	FGL2	10875	-1.15470224902656	|pita|	gse8501	GSM210901	1.99840144432528e-15	1.51497838957506e-12	Hela	24hr	0
hsa-miR-122	FLJ36004	160492	6.64385618977473	|pita|	gse8501	GSM210901	1.99840144432528e-15	1.51497838957506e-12	Hela	24hr	0
hsa-miR-122	FLJ39502	285025	-1.89819679394081	|pita|	gse8501	GSM210901	1.99840144432528e-15	1.51497838957506e-12	Hela	24hr	0
hsa-miR-122	FLJ40722	285966	6.64385618977473	|pita|	gse8501	GSM210901	1.99840144432528e-15	1.51497838957506e-12	Hela	24hr	0
hsa-miR-122	FMOD	2331	6.64385618977473	|pita|	gse8501	GSM210901	1.99840144432528e-15	1.51497838957506e-12	Hela	24hr	0
hsa-miR-122	FNDC4	64838	-6.64385618977472	|pita|	gse8501	GSM210901	1.99840144432528e-15	1.51497838957506e-12	Hela	24hr	0
hsa-miR-122	FOXA2	3170	-0.119917619903465	|miRSel|	gse8501	GSM210901	1.99840144432528e-15	1.51497838957506e-12	Hela	24hr	1
hsa-miR-122	FOXL1	2300	-0.0247696384559164	|pita|	gse8501	GSM210901	1.99840144432528e-15	1.51497838957506e-12	Hela	24hr	1
hsa-miR-122	G6PC3	92579	-1.96330174669052	|pita|targetscan|	gse8501	GSM210901	1.99840144432528e-15	1.51497838957506e-12	Hela	24hr	0
hsa-miR-122	GABRA3	2556	-1.83667489160929	|pita|	gse8501	GSM210901	1.99840144432528e-15	1.51497838957506e-12	Hela	24hr	0
hsa-miR-122	GALC	2581	1.02315384768124	|pita|	gse8501	GSM210901	1.99840144432528e-15	1.51497838957506e-12	Hela	24hr	0
hsa-miR-122	GATA2	2624	-0.0976062486124233	|pita|	gse8501	GSM210901	1.99840144432528e-15	1.51497838957506e-12	Hela	24hr	1
hsa-miR-122	GBP4	115361	-6.64385618977472	|pita|	gse8501	GSM210901	1.99840144432528e-15	1.51497838957506e-12	Hela	24hr	0
hsa-miR-122	GBP6	163351	6.64385618977473	|pita|	gse8501	GSM210901	1.99840144432528e-15	1.51497838957506e-12	Hela	24hr	0
hsa-miR-122	GH2	2689	1.42089202931801	|pita|	gse8501	GSM210901	1.99840144432528e-15	1.51497838957506e-12	Hela	24hr	0
hsa-miR-122	GNAO1	2775	-2.29132838065925	|pita|	gse8501	GSM210901	1.99840144432528e-15	1.51497838957506e-12	Hela	24hr	0
hsa-miR-122	GNG13	51764	1.50129208615555	|pita|	gse8501	GSM210901	1.99840144432528e-15	1.51497838957506e-12	Hela	24hr	0
hsa-miR-122	GNG7	2788	-3.32731246621657	|pita|	gse8501	GSM210901	1.99840144432528e-15	1.51497838957506e-12	Hela	24hr	0
hsa-miR-122	GPA33	10223	-6.64385618977472	|pita|	gse8501	GSM210901	1.99840144432528e-15	1.51497838957506e-12	Hela	24hr	0
hsa-miR-122	GPR132	29933	-3.51592881157896	|pita|	gse8501	GSM210901	1.99840144432528e-15	1.51497838957506e-12	Hela	24hr	0
hsa-miR-122	GPR158	57512	-6.64385618977472	|pita|	gse8501	GSM210901	1.99840144432528e-15	1.51497838957506e-12	Hela	24hr	0
hsa-miR-122	GPR172A	79581	-1.53349102934509	|pictar|pita|targetscan|	gse8501	GSM210901	1.99840144432528e-15	1.51497838957506e-12	Hela	24hr	0
hsa-miR-122	GTF3C2	2976	-1.00439015554591	|pita|	gse8501	GSM210901	1.99840144432528e-15	1.51497838957506e-12	Hela	24hr	0
hsa-miR-122	GUCA1A	2978	-1.23509288373694	|pita|	gse8501	GSM210901	1.99840144432528e-15	1.51497838957506e-12	Hela	24hr	0
hsa-miR-122	GYPA	2993	-6.64385618977472	|pita|	gse8501	GSM210901	1.99840144432528e-15	1.51497838957506e-12	Hela	24hr	0
hsa-miR-122	GYS1	2997	-1.60618828297681	|pictar|pita|targetscan|	gse8501	GSM210901	1.99840144432528e-15	1.51497838957506e-12	Hela	24hr	0
hsa-miR-122	HEPACAM	220296	-1.62608375651082	|pita|	gse8501	GSM210901	1.99840144432528e-15	1.51497838957506e-12	Hela	24hr	0
hsa-miR-122	HIPK1	204851	-0.0932441672528559	|pita|	gse8501	GSM210901	1.99840144432528e-15	1.51497838957506e-12	Hela	24hr	3
hsa-miR-122	HIRA	7290	-1.04215207359312	|pita|	gse8501	GSM210901	1.99840144432528e-15	1.51497838957506e-12	Hela	24hr	0
hsa-miR-122	HNF4A	3172	-8.8470437988695e-05	|pita|	gse8501	GSM210901	1.99840144432528e-15	1.51497838957506e-12	Hela	24hr	1
hsa-miR-122	HOXA3	3200	1.2525767877214	|pita|	gse8501	GSM210901	1.99840144432528e-15	1.51497838957506e-12	Hela	24hr	0
hsa-miR-122	HOXB4	3214	1.2442379190011	|pita|	gse8501	GSM210901	1.99840144432528e-15	1.51497838957506e-12	Hela	24hr	0
hsa-miR-122	HTR1F	3355	1.19083668680673	|pita|	gse8501	GSM210901	1.99840144432528e-15	1.51497838957506e-12	Hela	24hr	0
hsa-miR-122	HTR4	3360	-6.64385618977472	|pita|	gse8501	GSM210901	1.99840144432528e-15	1.51497838957506e-12	Hela	24hr	0
hsa-miR-122	IAPP	3375	-4.72710360615985	|pita|	gse8501	GSM210901	1.99840144432528e-15	1.51497838957506e-12	Hela	24hr	0
hsa-miR-122	IFIT2	3433	1.25908928282005	|pita|	gse8501	GSM210901	1.99840144432528e-15	1.51497838957506e-12	Hela	24hr	0
hsa-miR-122	IL16	3603	3.33088377958176	|pita|	gse8501	GSM210901	1.99840144432528e-15	1.51497838957506e-12	Hela	24hr	0
hsa-miR-122	IL17RD	54756	-1.36381757365354	|pita|	gse8501	GSM210901	1.99840144432528e-15	1.51497838957506e-12	Hela	24hr	0
hsa-miR-122	IL20RA	53832	-1.72587871994075	|pita|	gse8501	GSM210901	1.99840144432528e-15	1.51497838957506e-12	Hela	24hr	0
hsa-miR-122	IL23R	149233	-1.40650440400469	|pita|	gse8501	GSM210901	1.99840144432528e-15	1.51497838957506e-12	Hela	24hr	0
hsa-miR-122	IL2RB	3560	6.64385618977473	|pita|	gse8501	GSM210901	1.99840144432528e-15	1.51497838957506e-12	Hela	24hr	0
hsa-miR-122	IQGAP1	8826	-1.2426389510716	|pictar|pita|	gse8501	GSM210901	1.99840144432528e-15	1.51497838957506e-12	Hela	24hr	0
hsa-miR-122	KCNA1	3736	-1.98119799055651	|pita|	gse8501	GSM210901	1.99840144432528e-15	1.51497838957506e-12	Hela	24hr	0
hsa-miR-122	KCNC2	3747	-1.42092148061979	|pita|	gse8501	GSM210901	1.99840144432528e-15	1.51497838957506e-12	Hela	24hr	0
hsa-miR-122	KCNMA1	3778	3.50463413911616	|pita|	gse8501	GSM210901	1.99840144432528e-15	1.51497838957506e-12	Hela	24hr	0
hsa-miR-122	KIAA0101	9768	-1.33112788165424	|pita|	gse8501	GSM210901	1.99840144432528e-15	1.51497838957506e-12	Hela	24hr	0
hsa-miR-122	KIAA1045	23349	1.4141448194563	|pita|	gse8501	GSM210901	1.99840144432528e-15	1.51497838957506e-12	Hela	24hr	0
hsa-miR-122	KIF11	3832	-1.28773814298167	|pita|	gse8501	GSM210901	1.99840144432528e-15	1.51497838957506e-12	Hela	24hr	0
hsa-miR-122	KIF6	221458	-1.2108427446499	|pita|	gse8501	GSM210901	1.99840144432528e-15	1.51497838957506e-12	Hela	24hr	0
hsa-miR-122	KLHL24	54800	1.19958815838041	|pita|	gse8501	GSM210901	1.99840144432528e-15	1.51497838957506e-12	Hela	24hr	0
hsa-miR-122	KMO	8564	-1.02913332046967	|pita|	gse8501	GSM210901	1.99840144432528e-15	1.51497838957506e-12	Hela	24hr	0
hsa-miR-122	LECT1	11061	6.64385618977473	|pita|	gse8501	GSM210901	1.99840144432528e-15	1.51497838957506e-12	Hela	24hr	0
hsa-miR-122	LGALS12	85329	1.51944989111805	|pita|	gse8501	GSM210901	1.99840144432528e-15	1.51497838957506e-12	Hela	24hr	0
hsa-miR-122	LIPH	200879	1.23544849594688	|pita|	gse8501	GSM210901	1.99840144432528e-15	1.51497838957506e-12	Hela	24hr	0
hsa-miR-122	LMNB2	84823	-1.16468780424128	|pita|targetscan|	gse8501	GSM210901	1.99840144432528e-15	1.51497838957506e-12	Hela	24hr	0
hsa-miR-122	LRAT	9227	-1.75630336412512	|pita|	gse8501	GSM210901	1.99840144432528e-15	1.51497838957506e-12	Hela	24hr	0
hsa-miR-122	LRP11	84918	-1.10253872948494	|pita|	gse8501	GSM210901	1.99840144432528e-15	1.51497838957506e-12	Hela	24hr	0
hsa-miR-122	LRRC2	79442	-1.12812677041082	|pita|	gse8501	GSM210901	1.99840144432528e-15	1.51497838957506e-12	Hela	24hr	0
hsa-miR-122	MAFB	9935	-0.0602613265955979	|pita|	gse8501	GSM210901	1.99840144432528e-15	1.51497838957506e-12	Hela	24hr	1
hsa-miR-122	MAPK1	5594	-0.00466485169393603	|pita|	gse8501	GSM210901	1.99840144432528e-15	1.51497838957506e-12	Hela	24hr	3
hsa-miR-122	MAPK14	1432	-0.0214429206348255	|pita|	gse8501	GSM210901	1.99840144432528e-15	1.51497838957506e-12	Hela	24hr	3
hsa-miR-122	MAPK9	5601	-0.0128674019879243	|pita|	gse8501	GSM210901	1.99840144432528e-15	1.51497838957506e-12	Hela	24hr	3
hsa-miR-122	MAPKAPK2	9261	-0.00978307925519524	|pita|	gse8501	GSM210901	1.99840144432528e-15	1.51497838957506e-12	Hela	24hr	3
hsa-miR-122	MBTD1	54799	-6.64385618977472	|pita|	gse8501	GSM210901	1.99840144432528e-15	1.51497838957506e-12	Hela	24hr	0
hsa-miR-122	MC2R	4158	6.64385618977473	|pita|	gse8501	GSM210901	1.99840144432528e-15	1.51497838957506e-12	Hela	24hr	0
hsa-miR-122	MCM4	4173	-1.03825221942441	|pita|	gse8501	GSM210901	1.99840144432528e-15	1.51497838957506e-12	Hela	24hr	0
hsa-miR-122	MEOX2	4223	6.64385618977473	|pita|	gse8501	GSM210901	1.99840144432528e-15	1.51497838957506e-12	Hela	24hr	0
hsa-miR-122	MEP1A	4224	-6.64385618977472	|pita|	gse8501	GSM210901	1.99840144432528e-15	1.51497838957506e-12	Hela	24hr	0
hsa-miR-122	METTL9	51108	-1.4650829024905	|pita|	gse8501	GSM210901	1.99840144432528e-15	1.51497838957506e-12	Hela	24hr	0
hsa-miR-122	MGAT4A	11320	6.64385618977473	|pita|	gse8501	GSM210901	1.99840144432528e-15	1.51497838957506e-12	Hela	24hr	0
hsa-miR-122	MGC13379	51259	-1.04754912248648	|pita|	gse8501	GSM210901	1.99840144432528e-15	1.51497838957506e-12	Hela	24hr	0
hsa-miR-122	MGC39497	144321	-1.36929877354312	|pita|	gse8501	GSM210901	1.99840144432528e-15	1.51497838957506e-12	Hela	24hr	0
hsa-miR-122	MLPH	79083	-3.48010147543443	|pita|	gse8501	GSM210901	1.99840144432528e-15	1.51497838957506e-12	Hela	24hr	0
hsa-miR-122	MMP7	4316	-3.27442456051332	|pita|	gse8501	GSM210901	1.99840144432528e-15	1.51497838957506e-12	Hela	24hr	0
hsa-miR-122	MPZ	4359	6.64385618977473	|pita|	gse8501	GSM210901	1.99840144432528e-15	1.51497838957506e-12	Hela	24hr	0
hsa-miR-122	MS4A2	2206	2.04431460376712	|pita|	gse8501	GSM210901	1.99840144432528e-15	1.51497838957506e-12	Hela	24hr	0
hsa-miR-122	MTHFD2	10797	-1.4474833651371	|pita|	gse8501	GSM210901	1.99840144432528e-15	1.51497838957506e-12	Hela	24hr	0
hsa-miR-122	MXD1	4084	-1.59283741804662	|pita|	gse8501	GSM210901	1.99840144432528e-15	1.51497838957506e-12	Hela	24hr	0
hsa-miR-122	MYH1	4619	1.43108659302272	|pita|	gse8501	GSM210901	1.99840144432528e-15	1.51497838957506e-12	Hela	24hr	0
hsa-miR-122	MYO15A	51168	6.64385618977473	|pita|	gse8501	GSM210901	1.99840144432528e-15	1.51497838957506e-12	Hela	24hr	0
hsa-miR-122	MYO1D	4642	4.73042568948858	|pita|	gse8501	GSM210901	1.99840144432528e-15	1.51497838957506e-12	Hela	24hr	0
hsa-miR-122	MYOZ1	58529	6.64385618977473	|pita|	gse8501	GSM210901	1.99840144432528e-15	1.51497838957506e-12	Hela	24hr	0
hsa-miR-122	NEFL	4747	1.04242105977753	|pita|	gse8501	GSM210901	1.99840144432528e-15	1.51497838957506e-12	Hela	24hr	0
hsa-miR-122	NETO1	81832	-1.31387846194573	|pita|	gse8501	GSM210901	1.99840144432528e-15	1.51497838957506e-12	Hela	24hr	0
hsa-miR-122	NFAT5	10725	-3.64856459229729	|pictar|pita|targetscan|	gse8501	GSM210901	1.99840144432528e-15	1.51497838957506e-12	Hela	24hr	0
hsa-miR-122	NGFB	4803	1.11910311058357	|pita|	gse8501	GSM210901	1.99840144432528e-15	1.51497838957506e-12	Hela	24hr	0
hsa-miR-122	NKX2-5	1482	0.0164372574061675	|pita|	gse8501	GSM210901	1.99840144432528e-15	1.51497838957506e-12	Hela	24hr	1
hsa-miR-122	NLGN4Y	22829	-6.64385618977472	|pita|	gse8501	GSM210901	1.99840144432528e-15	1.51497838957506e-12	Hela	24hr	0
hsa-miR-122	NTRK2	4915	2.05032723782313	|pictar|pita|	gse8501	GSM210901	1.99840144432528e-15	1.51497838957506e-12	Hela	24hr	2
hsa-miR-122	NXPH1	30010	-6.64385618977472	|pita|	gse8501	GSM210901	1.99840144432528e-15	1.51497838957506e-12	Hela	24hr	0
hsa-miR-122	OGN	4969	1.50973322927414	|pita|	gse8501	GSM210901	1.99840144432528e-15	1.51497838957506e-12	Hela	24hr	0
hsa-miR-122	OPHN1	4983	-6.64385618977472	|pita|	gse8501	GSM210901	1.99840144432528e-15	1.51497838957506e-12	Hela	24hr	0
hsa-miR-122	PAX2	5076	3.35654409291012	|pita|	gse8501	GSM210901	1.99840144432528e-15	1.51497838957506e-12	Hela	24hr	1
hsa-miR-122	PCDHB9	56127	-2.10643467118006	|pita|	gse8501	GSM210901	1.99840144432528e-15	1.51497838957506e-12	Hela	24hr	0
hsa-miR-122	PDGFRA	5156	-1.68886831979044	|pita|	gse8501	GSM210901	1.99840144432528e-15	1.51497838957506e-12	Hela	24hr	0
hsa-miR-122	PGM2L1	283209	1.43439719221549	|pita|	gse8501	GSM210901	1.99840144432528e-15	1.51497838957506e-12	Hela	24hr	0
hsa-miR-122	PHKA1	5255	-1.11280000296377	|pita|	gse8501	GSM210901	1.99840144432528e-15	1.51497838957506e-12	Hela	24hr	2
hsa-miR-122	PIGS	94005	-1.14239402731478	|pita|	gse8501	GSM210901	1.99840144432528e-15	1.51497838957506e-12	Hela	24hr	0
hsa-miR-122	PIGX	54965	-1.81846877407484	|pita|	gse8501	GSM210901	1.99840144432528e-15	1.51497838957506e-12	Hela	24hr	0
hsa-miR-122	PKM2	5315	-1.01849016646991	|pita|targetscan|	gse8501	GSM210901	1.99840144432528e-15	1.51497838957506e-12	Hela	24hr	2
hsa-miR-122	PLB1	151056	3.35259204037346	|pita|	gse8501	GSM210901	1.99840144432528e-15	1.51497838957506e-12	Hela	24hr	0
hsa-miR-122	PLEKHB2	55041	-1.66272607030352	|pita|	gse8501	GSM210901	1.99840144432528e-15	1.51497838957506e-12	Hela	24hr	0
hsa-miR-122	PLSCR4	57088	1.00404394844731	|pita|	gse8501	GSM210901	1.99840144432528e-15	1.51497838957506e-12	Hela	24hr	0
hsa-miR-122	PMP22	5376	-1.23762691773628	|pita|	gse8501	GSM210901	1.99840144432528e-15	1.51497838957506e-12	Hela	24hr	0
hsa-miR-122	PPP1CC	5501	-1.28053442169989	|pita|	gse8501	GSM210901	1.99840144432528e-15	1.51497838957506e-12	Hela	24hr	0
hsa-miR-122	PPP2R2C	5522	-6.64385618977472	|pita|	gse8501	GSM210901	1.99840144432528e-15	1.51497838957506e-12	Hela	24hr	0
hsa-miR-122	PRDM1	639	6.64385618977473	|pita|	gse8501	GSM210901	1.99840144432528e-15	1.51497838957506e-12	Hela	24hr	1
hsa-miR-122	PRG4	23572	1.14381113009126	|pita|	gse8501	GSM210901	1.99840144432528e-15	1.51497838957506e-12	Hela	24hr	0
hsa-miR-122	PRKG1	5592	-0.178100794334207	|pita|	gse8501	GSM210901	1.99840144432528e-15	1.51497838957506e-12	Hela	24hr	3
hsa-miR-122	PRMT2	3275	-1.30260366396822	|pita|	gse8501	GSM210901	1.99840144432528e-15	1.51497838957506e-12	Hela	24hr	0
hsa-miR-122	PRSS35	167681	-6.64385618977472	|pita|	gse8501	GSM210901	1.99840144432528e-15	1.51497838957506e-12	Hela	24hr	0
hsa-miR-122	PRTFDC1	56952	-1.87804906542046	|pita|	gse8501	GSM210901	1.99840144432528e-15	1.51497838957506e-12	Hela	24hr	0
hsa-miR-122	PTGFR	5737	1.09268395481847	|pita|	gse8501	GSM210901	1.99840144432528e-15	1.51497838957506e-12	Hela	24hr	0
hsa-miR-122	PTGIS	5740	6.64385618977473	|pita|	gse8501	GSM210901	1.99840144432528e-15	1.51497838957506e-12	Hela	24hr	0
hsa-miR-122	PTHLH	5744	-6.64385618977472	|pita|	gse8501	GSM210901	1.99840144432528e-15	1.51497838957506e-12	Hela	24hr	0
hsa-miR-122	PTPRN	5798	1.23409198188769	|pita|	gse8501	GSM210901	1.99840144432528e-15	1.51497838957506e-12	Hela	24hr	0
hsa-miR-122	RAB39B	116442	-1.73517790002977	|pita|	gse8501	GSM210901	1.99840144432528e-15	1.51497838957506e-12	Hela	24hr	0
hsa-miR-122	RASAL1	8437	1.40388186295754	|pita|	gse8501	GSM210901	1.99840144432528e-15	1.51497838957506e-12	Hela	24hr	0
hsa-miR-122	RASSF6	166824	-3.56775077707707	|pita|	gse8501	GSM210901	1.99840144432528e-15	1.51497838957506e-12	Hela	24hr	0
hsa-miR-122	RAX	30062	1.39986053435075	|pita|	gse8501	GSM210901	1.99840144432528e-15	1.51497838957506e-12	Hela	24hr	0
hsa-miR-122	REG4	83998	-6.64385618977472	|pita|	gse8501	GSM210901	1.99840144432528e-15	1.51497838957506e-12	Hela	24hr	0
hsa-miR-122	REL	5966	-0.347459092169734	|pita|	gse8501	GSM210901	1.99840144432528e-15	1.51497838957506e-12	Hela	24hr	1
hsa-miR-122	RERG	85004	1.03908382926949	|pita|	gse8501	GSM210901	1.99840144432528e-15	1.51497838957506e-12	Hela	24hr	0
hsa-miR-122	RHOJ	57381	1.56163834956918	|pita|	gse8501	GSM210901	1.99840144432528e-15	1.51497838957506e-12	Hela	24hr	0
hsa-miR-122	RICTOR	253260	-2.18117798203418	|pita|	gse8501	GSM210901	1.99840144432528e-15	1.51497838957506e-12	Hela	24hr	0
hsa-miR-122	RIMS1	22999	-1.11687840574624	|pita|targetscan|	gse8501	GSM210901	1.99840144432528e-15	1.51497838957506e-12	Hela	24hr	0
hsa-miR-122	RPS6KA3	6197	-0.379283502710489	|pita|	gse8501	GSM210901	1.99840144432528e-15	1.51497838957506e-12	Hela	24hr	3
hsa-miR-122	RPS6KA5	9252	-0.19413427546024	|pita|	gse8501	GSM210901	1.99840144432528e-15	1.51497838957506e-12	Hela	24hr	3
hsa-miR-122	RS1	6247	-6.64385618977472	|pita|	gse8501	GSM210901	1.99840144432528e-15	1.51497838957506e-12	Hela	24hr	0
hsa-miR-122	RUFY3	22902	-1.93867718517086	|pita|	gse8501	GSM210901	1.99840144432528e-15	1.51497838957506e-12	Hela	24hr	0
hsa-miR-122	SEC22B	9554	-1.25892830691433	|pita|	gse8501	GSM210901	1.99840144432528e-15	1.51497838957506e-12	Hela	24hr	0
hsa-miR-122	SEPT2	4735	-1.50792130363603	|pita|	gse8501	GSM210901	1.99840144432528e-15	1.51497838957506e-12	Hela	24hr	0
hsa-miR-122	SFRS7	6432	-1.52146139693141	|pita|	gse8501	GSM210901	1.99840144432528e-15	1.51497838957506e-12	Hela	24hr	0
hsa-miR-122	SFT2D1	113402	-2.1456779437644	|pita|	gse8501	GSM210901	1.99840144432528e-15	1.51497838957506e-12	Hela	24hr	0
hsa-miR-122	SGCD	6444	-3.14551727531004	|pita|	gse8501	GSM210901	1.99840144432528e-15	1.51497838957506e-12	Hela	24hr	0
hsa-miR-122	SHCBP1	79801	-1.34697311823923	|pita|	gse8501	GSM210901	1.99840144432528e-15	1.51497838957506e-12	Hela	24hr	0
hsa-miR-122	SHPRH	257218	-2.09979070252495	|pita|	gse8501	GSM210901	1.99840144432528e-15	1.51497838957506e-12	Hela	24hr	0
hsa-miR-122	SIGLEC10	89790	-6.64385618977472	|pita|	gse8501	GSM210901	1.99840144432528e-15	1.51497838957506e-12	Hela	24hr	0
hsa-miR-122	SLC12A1	6557	1.1374282275268	|pita|	gse8501	GSM210901	1.99840144432528e-15	1.51497838957506e-12	Hela	24hr	0
hsa-miR-122	SLC12A5	57468	-6.64385618977472	|pita|	gse8501	GSM210901	1.99840144432528e-15	1.51497838957506e-12	Hela	24hr	0
hsa-miR-122	SLC15A1	6564	-6.64385618977472	|pita|	gse8501	GSM210901	1.99840144432528e-15	1.51497838957506e-12	Hela	24hr	0
hsa-miR-122	SLC16A14	151473	-1.74799855180799	|pita|	gse8501	GSM210901	1.99840144432528e-15	1.51497838957506e-12	Hela	24hr	0
hsa-miR-122	SLC19A3	80704	-2.30641466265773	|pita|	gse8501	GSM210901	1.99840144432528e-15	1.51497838957506e-12	Hela	24hr	0
hsa-miR-122	SLC1A5	6510	-1.19933524441752	|pictar|pita|	gse8501	GSM210901	1.99840144432528e-15	1.51497838957506e-12	Hela	24hr	0
hsa-miR-122	SLC22A3	6581	-4.75700116810432	|pita|	gse8501	GSM210901	1.99840144432528e-15	1.51497838957506e-12	Hela	24hr	0
hsa-miR-122	SLC35F1	222553	1.27872472977572	|pita|	gse8501	GSM210901	1.99840144432528e-15	1.51497838957506e-12	Hela	24hr	0
hsa-miR-122	SLC4A10	57282	-1.03478064432592	|pita|	gse8501	GSM210901	1.99840144432528e-15	1.51497838957506e-12	Hela	24hr	0
hsa-miR-122	SLC5A12	159963	-1.20847463661488	|pita|	gse8501	GSM210901	1.99840144432528e-15	1.51497838957506e-12	Hela	24hr	0
hsa-miR-122	SLC6A20	54716	-1.86027974105702	|pita|	gse8501	GSM210901	1.99840144432528e-15	1.51497838957506e-12	Hela	24hr	0
hsa-miR-122	SLC7A5	8140	-1.44343203917518	|pita|	gse8501	GSM210901	1.99840144432528e-15	1.51497838957506e-12	Hela	24hr	0
hsa-miR-122	SLC9A1	6548	-1.66800105075176	|pita|	gse8501	GSM210901	1.99840144432528e-15	1.51497838957506e-12	Hela	24hr	0
hsa-miR-122	SLCO5A1	81796	2.05295146601525	|pictar|pita|	gse8501	GSM210901	1.99840144432528e-15	1.51497838957506e-12	Hela	24hr	0
hsa-miR-122	SLFN13	146857	-6.64385618977472	|pita|	gse8501	GSM210901	1.99840144432528e-15	1.51497838957506e-12	Hela	24hr	0
hsa-miR-122	SLITRK3	22865	6.64385618977473	|pita|	gse8501	GSM210901	1.99840144432528e-15	1.51497838957506e-12	Hela	24hr	0
hsa-miR-122	SNAI1	6615	-1.29695287507094	|pita|	gse8501	GSM210901	1.99840144432528e-15	1.51497838957506e-12	Hela	24hr	0
hsa-miR-122	SNED1	25992	-6.64385618977472	|pita|	gse8501	GSM210901	1.99840144432528e-15	1.51497838957506e-12	Hela	24hr	0
hsa-miR-122	SNPH	9751	6.64385618977473	|pita|	gse8501	GSM210901	1.99840144432528e-15	1.51497838957506e-12	Hela	24hr	0
hsa-miR-122	SNX9	51429	-6.64385618977472	|pita|	gse8501	GSM210901	1.99840144432528e-15	1.51497838957506e-12	Hela	24hr	0
hsa-miR-122	SOX11	6664	6.64385618977473	|pita|targetscan|	gse8501	GSM210901	1.99840144432528e-15	1.51497838957506e-12	Hela	24hr	0
hsa-miR-122	SOX9	6662	0.0597432163369117	|pita|	gse8501	GSM210901	1.99840144432528e-15	1.51497838957506e-12	Hela	24hr	1
hsa-miR-122	SP7	121340	2.73348849260233	|pita|	gse8501	GSM210901	1.99840144432528e-15	1.51497838957506e-12	Hela	24hr	0
hsa-miR-122	SPIB	6689	-0.0227299466995021	|pita|	gse8501	GSM210901	1.99840144432528e-15	1.51497838957506e-12	Hela	24hr	1
hsa-miR-122	SPTBN1	6711	3.15725413650773	|pita|	gse8501	GSM210901	1.99840144432528e-15	1.51497838957506e-12	Hela	24hr	0
hsa-miR-122	SRD5A2	6716	1.25473919607123	|pita|	gse8501	GSM210901	1.99840144432528e-15	1.51497838957506e-12	Hela	24hr	0
hsa-miR-122	SRD5A2L	79644	-1.12037230560903	|pita|	gse8501	GSM210901	1.99840144432528e-15	1.51497838957506e-12	Hela	24hr	0
hsa-miR-122	SRF	6722	-0.53558807409837	miR2Disease|miRSel|pita|	gse8501	GSM210901	1.99840144432528e-15	1.51497838957506e-12	Hela	24hr	1
hsa-miR-122	SRrp35	135295	4.63741171233585	|pita|	gse8501	GSM210901	1.99840144432528e-15	1.51497838957506e-12	Hela	24hr	0
hsa-miR-122	ST6GALNAC4	27090	-1.38737282351408	|pita|targetscan|	gse8501	GSM210901	1.99840144432528e-15	1.51497838957506e-12	Hela	24hr	0
hsa-miR-122	ST8SIA4	7903	1.91364239991973	|pita|	gse8501	GSM210901	1.99840144432528e-15	1.51497838957506e-12	Hela	24hr	0
hsa-miR-122	STEAP2	261729	6.64385618977473	|pita|	gse8501	GSM210901	1.99840144432528e-15	1.51497838957506e-12	Hela	24hr	0
hsa-miR-122	STXBP4	252983	-1.26279766872205	|pita|	gse8501	GSM210901	1.99840144432528e-15	1.51497838957506e-12	Hela	24hr	0
hsa-miR-122	SULT2A1	6822	1.45334354151322	|pita|	gse8501	GSM210901	1.99840144432528e-15	1.51497838957506e-12	Hela	24hr	0
hsa-miR-122	SYNPO2L	79933	-6.64385618977472	|pita|	gse8501	GSM210901	1.99840144432528e-15	1.51497838957506e-12	Hela	24hr	0
hsa-miR-122	TAX1BP3	30851	-1.27230118723014	|pita|	gse8501	GSM210901	1.99840144432528e-15	1.51497838957506e-12	Hela	24hr	0
hsa-miR-122	TBP	6908	-0.362730963466893	|pita|	gse8501	GSM210901	1.99840144432528e-15	1.51497838957506e-12	Hela	24hr	1
hsa-miR-122	TCF15	6939	-2.65986785503906	|pita|	gse8501	GSM210901	1.99840144432528e-15	1.51497838957506e-12	Hela	24hr	0
hsa-miR-122	TFAP2B	7021	6.64385618977473	|pita|	gse8501	GSM210901	1.99840144432528e-15	1.51497838957506e-12	Hela	24hr	0
hsa-miR-122	THAP2	83591	-1.49619639682987	|pita|	gse8501	GSM210901	1.99840144432528e-15	1.51497838957506e-12	Hela	24hr	0
hsa-miR-122	THBS2	7058	-6.64385618977472	|pita|	gse8501	GSM210901	1.99840144432528e-15	1.51497838957506e-12	Hela	24hr	0
hsa-miR-122	TITF1	7080	3.3839569265327	|pita|	gse8501	GSM210901	1.99840144432528e-15	1.51497838957506e-12	Hela	24hr	0
hsa-miR-122	TMCC3	57458	-2.32954905853596	|pita|	gse8501	GSM210901	1.99840144432528e-15	1.51497838957506e-12	Hela	24hr	0
hsa-miR-122	TMEM10	93377	6.64385618977473	|pita|	gse8501	GSM210901	1.99840144432528e-15	1.51497838957506e-12	Hela	24hr	0
hsa-miR-122	TMEM163	81615	-6.64385618977472	|pita|	gse8501	GSM210901	1.99840144432528e-15	1.51497838957506e-12	Hela	24hr	0
hsa-miR-122	TMEM16A	55107	-6.64385618977472	|pita|	gse8501	GSM210901	1.99840144432528e-15	1.51497838957506e-12	Hela	24hr	0
hsa-miR-122	TMEM16C	63982	3.53074785151524	|pita|	gse8501	GSM210901	1.99840144432528e-15	1.51497838957506e-12	Hela	24hr	0
hsa-miR-122	TMEM16D	121601	6.64385618977473	|pita|	gse8501	GSM210901	1.99840144432528e-15	1.51497838957506e-12	Hela	24hr	0
hsa-miR-122	TMEM20	159371	-1.07811890238904	|pita|	gse8501	GSM210901	1.99840144432528e-15	1.51497838957506e-12	Hela	24hr	0
hsa-miR-122	TMEM87A	25963	-1.22992888360254	|pita|	gse8501	GSM210901	1.99840144432528e-15	1.51497838957506e-12	Hela	24hr	0
hsa-miR-122	TRPC5	7224	-6.64385618977472	|pita|	gse8501	GSM210901	1.99840144432528e-15	1.51497838957506e-12	Hela	24hr	0
hsa-miR-122	TSPAN2	10100	2.13002031440041	|pita|	gse8501	GSM210901	1.99840144432528e-15	1.51497838957506e-12	Hela	24hr	0
hsa-miR-122	TXLNB	167838	-3.37384609152234	|pita|	gse8501	GSM210901	1.99840144432528e-15	1.51497838957506e-12	Hela	24hr	0
hsa-miR-122	UNC45B	146862	-3.34058072162972	|pita|	gse8501	GSM210901	1.99840144432528e-15	1.51497838957506e-12	Hela	24hr	0
hsa-miR-122	VILL	50853	-6.64385618977472	|pita|	gse8501	GSM210901	1.99840144432528e-15	1.51497838957506e-12	Hela	24hr	0
hsa-miR-122	ZBTB41	360023	-1.45304277595259	|pita|targetscan|	gse8501	GSM210901	1.99840144432528e-15	1.51497838957506e-12	Hela	24hr	0
hsa-miR-122	ZCCHC2	54877	-1.12499615534881	|pita|	gse8501	GSM210901	1.99840144432528e-15	1.51497838957506e-12	Hela	24hr	0
hsa-miR-122	ZFP28	140612	-3.33589359621897	|pita|	gse8501	GSM210901	1.99840144432528e-15	1.51497838957506e-12	Hela	24hr	0
hsa-miR-122	ZFYVE20	64145	3.3875823556401	|pita|	gse8501	GSM210901	1.99840144432528e-15	1.51497838957506e-12	Hela	24hr	0
hsa-miR-122	ZNF135	7694	1.06972736504521	|pita|	gse8501	GSM210901	1.99840144432528e-15	1.51497838957506e-12	Hela	24hr	0
hsa-miR-122	ZNF582	147948	3.29173174740571	|pita|	gse8501	GSM210901	1.99840144432528e-15	1.51497838957506e-12	Hela	24hr	0
hsa-miR-122	ZNF611	81856	-1.57691878446772	|pita|	gse8501	GSM210901	1.99840144432528e-15	1.51497838957506e-12	Hela	24hr	0
hsa-miR-122	ZNF626	199777	3.33229836401592	|pita|	gse8501	GSM210901	1.99840144432528e-15	1.51497838957506e-12	Hela	24hr	0
hsa-miR-122	ZNF771	51333	6.64385618977473	|pita|	gse8501	GSM210901	1.99840144432528e-15	1.51497838957506e-12	Hela	24hr	0
hsa-miR-122	ZYG11BL	10444	-1.45585312222308	|pita|	gse8501	GSM210901	1.99840144432528e-15	1.51497838957506e-12	Hela	24hr	0
hsa-miR-122	ZZEF1	23140	-1.24604944244695	|pita|	gse8501	GSM210901	1.99840144432528e-15	1.51497838957506e-12	Hela	24hr	0
hsa-miR-128	ARTS-1	51752	-6.64385618977472	|pita|	gse8501	GSM210902	3.5527136788005e-15	8.52680188425552e-11	Hela	12hr	0
hsa-miR-128	C1orf144	26099	-1.00269010741976	|pictar|pita|targetscan|	gse8501	GSM210902	3.5527136788005e-15	8.52680188425552e-11	Hela	12hr	0
hsa-miR-128	C5orf29	202309	-1.04825410983252	|pita|	gse8501	GSM210902	3.5527136788005e-15	8.52680188425552e-11	Hela	12hr	0
hsa-miR-128	CD6	923	1.21482912584296	|pita|	gse8501	GSM210902	3.5527136788005e-15	8.52680188425552e-11	Hela	12hr	0
hsa-miR-128	CDK5	1020	-0.0189039644209577	|pita|	gse8501	GSM210902	3.5527136788005e-15	8.52680188425552e-11	Hela	12hr	3
hsa-miR-128	COL21A1	81578	1.02716953322123	|pita|targetscan|	gse8501	GSM210902	3.5527136788005e-15	8.52680188425552e-11	Hela	12hr	0
hsa-miR-128	EFCBP1	64168	-1.16798988933326	|pita|	gse8501	GSM210902	3.5527136788005e-15	8.52680188425552e-11	Hela	12hr	0
hsa-miR-128	ENPP6	133121	1.0343060327072	|pita|	gse8501	GSM210902	3.5527136788005e-15	8.52680188425552e-11	Hela	12hr	0
hsa-miR-128	FOXL1	2300	0.0532078395923788	|pita|	gse8501	GSM210902	3.5527136788005e-15	8.52680188425552e-11	Hela	12hr	1
hsa-miR-128	GLP1R	2740	-1.35302129784104	|pita|	gse8501	GSM210902	3.5527136788005e-15	8.52680188425552e-11	Hela	12hr	0
hsa-miR-128	HSPA12A	259217	2.1001229504583	|pita|	gse8501	GSM210902	3.5527136788005e-15	8.52680188425552e-11	Hela	12hr	0
hsa-miR-128	LMNB1	4001	-1.05775941036171	|pita|	gse8501	GSM210902	3.5527136788005e-15	8.52680188425552e-11	Hela	12hr	0
hsa-miR-128	MAPK14	1432	-0.157292059738489	|pictar|pita|targetscan|	gse8501	GSM210902	3.5527136788005e-15	8.52680188425552e-11	Hela	12hr	3
hsa-miR-128	MEF2A	4205	0.25536891970353	|pita|	gse8501	GSM210902	3.5527136788005e-15	8.52680188425552e-11	Hela	12hr	1
hsa-miR-128	NY-REN-7	285596	-2.77646747541215	|pita|	gse8501	GSM210902	3.5527136788005e-15	8.52680188425552e-11	Hela	12hr	0
hsa-miR-128	PTPRC	5788	-1.63252836774332	|pita|	gse8501	GSM210902	3.5527136788005e-15	8.52680188425552e-11	Hela	12hr	0
hsa-miR-128	RSPO1	284654	-1.89549208192088	|pita|	gse8501	GSM210902	3.5527136788005e-15	8.52680188425552e-11	Hela	12hr	0
hsa-miR-128	SFXN2	118980	-1.08271899184753	|pita|targetscan|	gse8501	GSM210902	3.5527136788005e-15	8.52680188425552e-11	Hela	12hr	0
hsa-miR-128	SLC25A31	83447	-6.64385618977472	|pita|	gse8501	GSM210902	3.5527136788005e-15	8.52680188425552e-11	Hela	12hr	0
hsa-miR-128	SLC6A20	54716	-1.03833458839955	|pita|	gse8501	GSM210902	3.5527136788005e-15	8.52680188425552e-11	Hela	12hr	0
hsa-miR-128	SLFN13	146857	-2.76019009871124	|pita|	gse8501	GSM210902	3.5527136788005e-15	8.52680188425552e-11	Hela	12hr	0
hsa-miR-128	SOX1	6656	-1.08926019728607	|pita|	gse8501	GSM210902	3.5527136788005e-15	8.52680188425552e-11	Hela	12hr	0
hsa-miR-128	TET2	54790	-1.040427869181	|pita|targetscan|	gse8501	GSM210902	3.5527136788005e-15	8.52680188425552e-11	Hela	12hr	0
hsa-miR-128	TRIM58	25893	-1.24286150570633	|pita|	gse8501	GSM210902	3.5527136788005e-15	8.52680188425552e-11	Hela	12hr	0
hsa-miR-128	UBE2E2	7325	-1.00167029634666	|pictar|pita|targetscan|	gse8501	GSM210902	3.5527136788005e-15	8.52680188425552e-11	Hela	12hr	0
hsa-miR-128	ZFP28	140612	-3.78558384790972	|pita|	gse8501	GSM210902	3.5527136788005e-15	8.52680188425552e-11	Hela	12hr	0
hsa-miR-128	ZNF141	7700	-1.65498457465526	|pita|	gse8501	GSM210902	3.5527136788005e-15	8.52680188425552e-11	Hela	12hr	0
hsa-miR-128	ABCB10	23456	-1.45253311791896	|pita|	gse8501	GSM210903	4.44089209850063e-16	9.11432702012146e-25	Hela	24hr	0
hsa-miR-128	ABL1	25	-0.0459128082921202	|pita|	gse8501	GSM210903	4.44089209850063e-16	9.11432702012146e-25	Hela	24hr	3
hsa-miR-128	AHI1	51517	0.170063408933036	|pita|	gse8501	GSM210903	4.44089209850063e-16	9.11432702012146e-25	Hela	24hr	1
hsa-miR-128	ARNT	405	0.306198373701718	|pita|	gse8501	GSM210903	4.44089209850063e-16	9.11432702012146e-25	Hela	24hr	1
hsa-miR-128	B4GALT1	2683	-1.5504211207732	|pita|	gse8501	GSM210903	4.44089209850063e-16	9.11432702012146e-25	Hela	24hr	0
hsa-miR-128	C1orf128	57095	-1.07363256527721	|pita|targetscan|	gse8501	GSM210903	4.44089209850063e-16	9.11432702012146e-25	Hela	24hr	0
hsa-miR-128	C1orf144	26099	-1.18368405012972	|pictar|pita|targetscan|	gse8501	GSM210903	4.44089209850063e-16	9.11432702012146e-25	Hela	24hr	0
hsa-miR-128	C1orf21	81563	1.27212338112517	|pictar|pita|targetscan|	gse8501	GSM210903	4.44089209850063e-16	9.11432702012146e-25	Hela	24hr	0
hsa-miR-128	C1orf71	163882	-1.12519197966709	|pita|	gse8501	GSM210903	4.44089209850063e-16	9.11432702012146e-25	Hela	24hr	0
hsa-miR-128	C9orf6	54942	-1.10121676683479	|pita|	gse8501	GSM210903	4.44089209850063e-16	9.11432702012146e-25	Hela	24hr	0
hsa-miR-128	CASC3	22794	-1.0916094950984	|pictar|pita|targetscan|	gse8501	GSM210903	4.44089209850063e-16	9.11432702012146e-25	Hela	24hr	0
hsa-miR-128	CD80	941	1.2387330578314	|pita|	gse8501	GSM210903	4.44089209850063e-16	9.11432702012146e-25	Hela	24hr	0
hsa-miR-128	CITED2	10370	-1.0345846220053	|pictar|pita|targetscan|	gse8501	GSM210903	4.44089209850063e-16	9.11432702012146e-25	Hela	24hr	0
hsa-miR-128	CLPP	8192	-1.13365103581024	|pita|targetscan|	gse8501	GSM210903	4.44089209850063e-16	9.11432702012146e-25	Hela	24hr	0
hsa-miR-128	CMTM6	54918	-1.11297800707109	|pita|	gse8501	GSM210903	4.44089209850063e-16	9.11432702012146e-25	Hela	24hr	0
hsa-miR-128	CREB1	1385	-0.167494105766153	|pictar|pita|	gse8501	GSM210903	4.44089209850063e-16	9.11432702012146e-25	Hela	24hr	1
hsa-miR-128	DCUN1D4	23142	-1.06626242302525	|pictar|pita|targetscan|	gse8501	GSM210903	4.44089209850063e-16	9.11432702012146e-25	Hela	24hr	0
hsa-miR-128	DMRT3	58524	3.92658131711851	|pita|	gse8501	GSM210903	4.44089209850063e-16	9.11432702012146e-25	Hela	24hr	0
hsa-miR-128	DYNLT1	6993	-1.2754412074035	|pita|	gse8501	GSM210903	4.44089209850063e-16	9.11432702012146e-25	Hela	24hr	0
hsa-miR-128	ENPP6	133121	-1.24372984498623	|pita|	gse8501	GSM210903	4.44089209850063e-16	9.11432702012146e-25	Hela	24hr	0
hsa-miR-128	EVC	2121	-1.02498764948459	|pita|	gse8501	GSM210903	4.44089209850063e-16	9.11432702012146e-25	Hela	24hr	0
hsa-miR-128	G6PC3	92579	-1.02676946948504	|pita|targetscan|	gse8501	GSM210903	4.44089209850063e-16	9.11432702012146e-25	Hela	24hr	0
hsa-miR-128	GABPA	2551	-0.115659649104543	|pita|	gse8501	GSM210903	4.44089209850063e-16	9.11432702012146e-25	Hela	24hr	1
hsa-miR-128	GALNTL4	374378	1.17516420726694	|pita|	gse8501	GSM210903	4.44089209850063e-16	9.11432702012146e-25	Hela	24hr	0
hsa-miR-128	HEAB	10978	-1.19106042945552	|pita|	gse8501	GSM210903	4.44089209850063e-16	9.11432702012146e-25	Hela	24hr	0
hsa-miR-128	HMOX1	3162	-1.30900121870613	|pita|	gse8501	GSM210903	4.44089209850063e-16	9.11432702012146e-25	Hela	24hr	0
hsa-miR-128	HTR1D	3352	-1.24828508691379	|pita|	gse8501	GSM210903	4.44089209850063e-16	9.11432702012146e-25	Hela	24hr	0
hsa-miR-128	KCNA4	3739	-2.06120816376276	|pita|	gse8501	GSM210903	4.44089209850063e-16	9.11432702012146e-25	Hela	24hr	0
hsa-miR-128	LMNB1	4001	-1.71534143119429	|pita|	gse8501	GSM210903	4.44089209850063e-16	9.11432702012146e-25	Hela	24hr	0
hsa-miR-128	LYCAT	253558	-1.53753859326246	|pita|	gse8501	GSM210903	4.44089209850063e-16	9.11432702012146e-25	Hela	24hr	0
hsa-miR-128	MAFB	9935	0.0970748072271657	|pita|	gse8501	GSM210903	4.44089209850063e-16	9.11432702012146e-25	Hela	24hr	1
hsa-miR-128	MAPK14	1432	-0.46355031677414	|pictar|pita|targetscan|	gse8501	GSM210903	4.44089209850063e-16	9.11432702012146e-25	Hela	24hr	3
hsa-miR-128	MAPK6	5597	-1.08793239356677	|pita|targetscan|	gse8501	GSM210903	4.44089209850063e-16	9.11432702012146e-25	Hela	24hr	2
hsa-miR-128	MYCN	4613	-0.274399469498077	|pita|	gse8501	GSM210903	4.44089209850063e-16	9.11432702012146e-25	Hela	24hr	1
hsa-miR-128	NGFRAP1	27018	-1.09461190364263	|pictar|pita|	gse8501	GSM210903	4.44089209850063e-16	9.11432702012146e-25	Hela	24hr	0
hsa-miR-128	PAIP2	51247	-1.41001330254504	|pictar|pita|targetscan|	gse8501	GSM210903	4.44089209850063e-16	9.11432702012146e-25	Hela	24hr	0
hsa-miR-128	PAQR3	152559	-1.15406794851735	|pita|	gse8501	GSM210903	4.44089209850063e-16	9.11432702012146e-25	Hela	24hr	0
hsa-miR-128	PDE3A	5139	-1.22200987885283	|pictar|pita|targetscan|	gse8501	GSM210903	4.44089209850063e-16	9.11432702012146e-25	Hela	24hr	0
hsa-miR-128	PDIA5	10954	-1.26204011175365	|pictar|pita|targetscan|	gse8501	GSM210903	4.44089209850063e-16	9.11432702012146e-25	Hela	24hr	0
hsa-miR-128	PPP1CC	5501	-1.03669592100006	|pictar|pita|targetscan|	gse8501	GSM210903	4.44089209850063e-16	9.11432702012146e-25	Hela	24hr	0
hsa-miR-128	PTPRC	5788	1.85531134558206	|pita|	gse8501	GSM210903	4.44089209850063e-16	9.11432702012146e-25	Hela	24hr	0
hsa-miR-128	RNF182	221687	-1.1850933318136	|pita|targetscan|	gse8501	GSM210903	4.44089209850063e-16	9.11432702012146e-25	Hela	24hr	0
hsa-miR-128	RPS6KA3	6197	-0.149314031727525	|pita|	gse8501	GSM210903	4.44089209850063e-16	9.11432702012146e-25	Hela	24hr	3
hsa-miR-128	RPS6KA4	8986	-0.110515490970678	|targetscan|	gse8501	GSM210903	4.44089209850063e-16	9.11432702012146e-25	Hela	24hr	3
hsa-miR-128	RPS6KA5	9252	-0.238630899830514	|pictar|pita|targetscan|	gse8501	GSM210903	4.44089209850063e-16	9.11432702012146e-25	Hela	24hr	3
hsa-miR-128	SEC14L5	9717	1.01407039114608	|pita|	gse8501	GSM210903	4.44089209850063e-16	9.11432702012146e-25	Hela	24hr	0
hsa-miR-128	SEC61A1	29927	-1.10808913119377	|pictar|pita|targetscan|	gse8501	GSM210903	4.44089209850063e-16	9.11432702012146e-25	Hela	24hr	0
hsa-miR-128	SFXN2	118980	-1.70804544082018	|pita|targetscan|	gse8501	GSM210903	4.44089209850063e-16	9.11432702012146e-25	Hela	24hr	0
hsa-miR-128	SGMS1	259230	-1.27318655471163	|pictar|pita|targetscan|	gse8501	GSM210903	4.44089209850063e-16	9.11432702012146e-25	Hela	24hr	0
hsa-miR-128	SLC25A31	83447	2.22922087479346	|pita|	gse8501	GSM210903	4.44089209850063e-16	9.11432702012146e-25	Hela	24hr	0
hsa-miR-128	SLC39A11	201266	-1.25809273702237	|pictar|pita|targetscan|	gse8501	GSM210903	4.44089209850063e-16	9.11432702012146e-25	Hela	24hr	0
hsa-miR-128	SLC7A5	8140	-1.10904855155194	|pita|	gse8501	GSM210903	4.44089209850063e-16	9.11432702012146e-25	Hela	24hr	0
hsa-miR-128	SS18	6760	-1.19787695715348	|pita|targetscan|	gse8501	GSM210903	4.44089209850063e-16	9.11432702012146e-25	Hela	24hr	0
hsa-miR-128	SUMF1	285362	-1.47176350157926	|pita|	gse8501	GSM210903	4.44089209850063e-16	9.11432702012146e-25	Hela	24hr	0
hsa-miR-128	SUSD1	64420	-1.15961389517344	|pita|	gse8501	GSM210903	4.44089209850063e-16	9.11432702012146e-25	Hela	24hr	0
hsa-miR-128	TFAP2A	7020	0.135913041266424	|pita|	gse8501	GSM210903	4.44089209850063e-16	9.11432702012146e-25	Hela	24hr	1
hsa-miR-128	TMEM167	153339	-1.11376823442625	|pita|targetscan|	gse8501	GSM210903	4.44089209850063e-16	9.11432702012146e-25	Hela	24hr	0
hsa-miR-128	TROVE2	6738	-1.2825450365027	|pictar|pita|targetscan|	gse8501	GSM210903	4.44089209850063e-16	9.11432702012146e-25	Hela	24hr	0
hsa-miR-128	TSPAN13	27075	-1.57138610396868	|pita|	gse8501	GSM210903	4.44089209850063e-16	9.11432702012146e-25	Hela	24hr	0
hsa-miR-128	UBE2E2	7325	-1.67536198589472	|pictar|pita|targetscan|	gse8501	GSM210903	4.44089209850063e-16	9.11432702012146e-25	Hela	24hr	0
hsa-miR-128	VBP1	7411	-1.21327599545612	|pita|	gse8501	GSM210903	4.44089209850063e-16	9.11432702012146e-25	Hela	24hr	0
hsa-miR-128	VPS4B	9525	-1.17558209121409	|pictar|pita|targetscan|	gse8501	GSM210903	4.44089209850063e-16	9.11432702012146e-25	Hela	24hr	0
hsa-miR-128	ZNF652	22834	-1.1717157984427	|pita|targetscan|	gse8501	GSM210903	4.44089209850063e-16	9.11432702012146e-25	Hela	24hr	0
hsa-miR-132	ATP8A2	51761	-1.09690061273768	|pita|	gse8501	GSM210905	1.55431223447522e-15	3.87527653649253e-23	Hela	24hr	0
hsa-miR-132	BCL11A	53335	-1.35806444229468	|pita|	gse8501	GSM210905	1.55431223447522e-15	3.87527653649253e-23	Hela	24hr	0
hsa-miR-132	DDI1	414301	1.26216386321869	|pita|	gse8501	GSM210905	1.55431223447522e-15	3.87527653649253e-23	Hela	24hr	0
hsa-miR-132	DKK2	27123	1.1261707052538	|pita|	gse8501	GSM210905	1.55431223447522e-15	3.87527653649253e-23	Hela	24hr	0
hsa-miR-132	DNTT	1791	-2.11355978553124	|pita|	gse8501	GSM210905	1.55431223447522e-15	3.87527653649253e-23	Hela	24hr	0
hsa-miR-132	EIF2S3	1968	-1.34989365281419	|pita|	gse8501	GSM210905	1.55431223447522e-15	3.87527653649253e-23	Hela	24hr	0
hsa-miR-132	ENSA	2029	-1.14949666839991	|pita|	gse8501	GSM210905	1.55431223447522e-15	3.87527653649253e-23	Hela	24hr	0
hsa-miR-132	FBXW11	23291	-1.02514703827777	|pita|targetscan|	gse8501	GSM210905	1.55431223447522e-15	3.87527653649253e-23	Hela	24hr	0
hsa-miR-132	FCGR2A	2212	6.64385618977473	|pita|	gse8501	GSM210905	1.55431223447522e-15	3.87527653649253e-23	Hela	24hr	0
hsa-miR-132	FLJ25791	222521	1.69304379322208	|pita|	gse8501	GSM210905	1.55431223447522e-15	3.87527653649253e-23	Hela	24hr	0
hsa-miR-132	JAM3	83700	-1.13776037645897	|pita|	gse8501	GSM210905	1.55431223447522e-15	3.87527653649253e-23	Hela	24hr	0
hsa-miR-132	LGI1	9211	-6.20750218796614	|pita|	gse8501	GSM210905	1.55431223447522e-15	3.87527653649253e-23	Hela	24hr	0
hsa-miR-132	NAP1L1	4673	-1.45717409486151	|pita|	gse8501	GSM210905	1.55431223447522e-15	3.87527653649253e-23	Hela	24hr	0
hsa-miR-132	PCDHB7	56129	2.17619505504344	|pita|	gse8501	GSM210905	1.55431223447522e-15	3.87527653649253e-23	Hela	24hr	0
hsa-miR-132	PPP3R1	5534	1.0502075019579	|pita|	gse8501	GSM210905	1.55431223447522e-15	3.87527653649253e-23	Hela	24hr	0
hsa-miR-132	RASA1	5921	-1.09022407269698	|miRSel|pictar|pita|targetscan	gse8501	GSM210905	1.55431223447522e-15	3.87527653649253e-23	Hela	24hr	0
hsa-miR-132	SCGB2A1	4246	1.01484903536412	|pita|	gse8501	GSM210905	1.55431223447522e-15	3.87527653649253e-23	Hela	24hr	0
hsa-miR-132	TMEM64	169200	-1.33991423567213	|pita|	gse8501	GSM210905	1.55431223447522e-15	3.87527653649253e-23	Hela	24hr	0
hsa-miR-132	TMEM87A	25963	-1.39720037285824	|pita|	gse8501	GSM210905	1.55431223447522e-15	3.87527653649253e-23	Hela	24hr	0
hsa-miR-133a	ABCA12	26154	1.24572303558276	|pita|	gse8501	GSM210906	2.33217556377951e-10	1.3837272791416e-12	Hela	12hr	0
hsa-miR-133a	ALDH5A1	7915	-1.01318806894065	|pita|targetscan|	gse8501	GSM210906	2.33217556377951e-10	1.3837272791416e-12	Hela	12hr	0
hsa-miR-133a	APOL2	23780	1.23409628725066	|pita|	gse8501	GSM210906	2.33217556377951e-10	1.3837272791416e-12	Hela	12hr	0
hsa-miR-133a	ARL6IP	23204	-1.77058767457496	|pita|	gse8501	GSM210906	2.33217556377951e-10	1.3837272791416e-12	Hela	12hr	0
hsa-miR-133a	ARMC1	55156	-1.61445705411526	|pita|	gse8501	GSM210906	2.33217556377951e-10	1.3837272791416e-12	Hela	12hr	0
hsa-miR-133a	ATF3	467	1.23907917939299	|pita|	gse8501	GSM210906	2.33217556377951e-10	1.3837272791416e-12	Hela	12hr	1
hsa-miR-133a	ATP7B	540	-1.32877123795495	|pita|targetscan|	gse8501	GSM210906	2.33217556377951e-10	1.3837272791416e-12	Hela	12hr	0
hsa-miR-133a	C5orf3	10827	-1.07298277464862	|pita|	gse8501	GSM210906	2.33217556377951e-10	1.3837272791416e-12	Hela	12hr	0
hsa-miR-133a	C8orf59	401466	1.18592832987479	|pita|	gse8501	GSM210906	2.33217556377951e-10	1.3837272791416e-12	Hela	12hr	0
hsa-miR-133a	CAMK2G	818	-0.020114274614543	|pita|	gse8501	GSM210906	2.33217556377951e-10	1.3837272791416e-12	Hela	12hr	3
hsa-miR-133a	CMTM6	54918	-1.32877123795495	|pita|targetscan|	gse8501	GSM210906	2.33217556377951e-10	1.3837272791416e-12	Hela	12hr	0
hsa-miR-133a	CNN2	1265	-1.24572303558276	|pita|targetscan|	gse8501	GSM210906	2.33217556377951e-10	1.3837272791416e-12	Hela	12hr	0
hsa-miR-133a	CORO1C	23603	-1.39520979985269	|pita|targetscan|	gse8501	GSM210906	2.33217556377951e-10	1.3837272791416e-12	Hela	12hr	0
hsa-miR-133a	COX6A1	1337	-1.31880545367028	|pictar|pita|	gse8501	GSM210906	2.33217556377951e-10	1.3837272791416e-12	Hela	12hr	0
hsa-miR-133a	CXCL11	6373	1.19921604225434	|pita|	gse8501	GSM210906	2.33217556377951e-10	1.3837272791416e-12	Hela	12hr	0
hsa-miR-133a	DOK1	1796	-1.18592832987479	|pictar|pita|	gse8501	GSM210906	2.33217556377951e-10	1.3837272791416e-12	Hela	12hr	2
hsa-miR-133a	FLJ21839	60509	-1.09623627131283	|pictar|pita|	gse8501	GSM210906	2.33217556377951e-10	1.3837272791416e-12	Hela	12hr	0
hsa-miR-133a	FOXL2	668	-1.09955819940772	|pictar|pita|targetscan|	gse8501	GSM210906	2.33217556377951e-10	1.3837272791416e-12	Hela	12hr	0
hsa-miR-133a	FOXQ1	94234	-1.27229846034186	|pita|targetscan|	gse8501	GSM210906	2.33217556377951e-10	1.3837272791416e-12	Hela	12hr	1
hsa-miR-133a	FZD4	8322	1.01650999703553	|pita|	gse8501	GSM210906	2.33217556377951e-10	1.3837272791416e-12	Hela	12hr	0
hsa-miR-133a	GABPA	2551	-0.264093283543545	|pita|	gse8501	GSM210906	2.33217556377951e-10	1.3837272791416e-12	Hela	12hr	1
hsa-miR-133a	GAS2L1	10634	-1.30219581319585	|pictar|pita|	gse8501	GSM210906	2.33217556377951e-10	1.3837272791416e-12	Hela	12hr	0
hsa-miR-133a	IFI44	10561	1.92339636693978	|pita|	gse8501	GSM210906	2.33217556377951e-10	1.3837272791416e-12	Hela	12hr	0
hsa-miR-133a	IFIT2	3433	3.17244133061743	|pita|targetscan|	gse8501	GSM210906	2.33217556377951e-10	1.3837272791416e-12	Hela	12hr	0
hsa-miR-133a	IL8	3576	1.0264757813202	|pita|	gse8501	GSM210906	2.33217556377951e-10	1.3837272791416e-12	Hela	12hr	0
hsa-miR-133a	ISG15	9636	1.94664986360399	|pita|	gse8501	GSM210906	2.33217556377951e-10	1.3837272791416e-12	Hela	12hr	0
hsa-miR-133a	JAK1	3716	-0.0555204915592174	|pita|	gse8501	GSM210906	2.33217556377951e-10	1.3837272791416e-12	Hela	12hr	3
hsa-miR-133a	JAK2	3717	-0.0471713789474006	|pita|	gse8501	GSM210906	2.33217556377951e-10	1.3837272791416e-12	Hela	12hr	3
hsa-miR-133a	JUN	3725	1.00654421275087	|pita|	gse8501	GSM210906	2.33217556377951e-10	1.3837272791416e-12	Hela	12hr	1
hsa-miR-133a	LASP1	3927	-1.24572303558276	|pictar|pita|targetscan|	gse8501	GSM210906	2.33217556377951e-10	1.3837272791416e-12	Hela	12hr	0
hsa-miR-133a	MAFB	9935	-0.0252466535211439	|pita|	gse8501	GSM210906	2.33217556377951e-10	1.3837272791416e-12	Hela	12hr	1
hsa-miR-133a	MAFF	23764	1.22911339510832	|pita|	gse8501	GSM210906	2.33217556377951e-10	1.3837272791416e-12	Hela	12hr	0
hsa-miR-133a	MAGI1	9223	-0.0869570044305015	|pita|	gse8501	GSM210906	2.33217556377951e-10	1.3837272791416e-12	Hela	12hr	3
hsa-miR-133a	MAPK14	1432	-0.0817194311342291	|pita|	gse8501	GSM210906	2.33217556377951e-10	1.3837272791416e-12	Hela	12hr	3
hsa-miR-133a	MYH9	4627	-1.14938712083103	|pita|targetscan|	gse8501	GSM210906	2.33217556377951e-10	1.3837272791416e-12	Hela	12hr	0
hsa-miR-133a	NECAP2	55707	-1.22246953891855	|pita|	gse8501	GSM210906	2.33217556377951e-10	1.3837272791416e-12	Hela	12hr	0
hsa-miR-133a	NTRK3	4916	-0.00481679573758667	|pita|	gse8501	GSM210906	2.33217556377951e-10	1.3837272791416e-12	Hela	12hr	3
hsa-miR-133a	OAS1	4938	1.12281169607193	|pita|	gse8501	GSM210906	2.33217556377951e-10	1.3837272791416e-12	Hela	12hr	0
hsa-miR-133a	OASL	8638	2.654220547815	|pita|	gse8501	GSM210906	2.33217556377951e-10	1.3837272791416e-12	Hela	12hr	0
hsa-miR-133a	PAX2	5076	0.0481513477353924	|pita|	gse8501	GSM210906	2.33217556377951e-10	1.3837272791416e-12	Hela	12hr	1
hsa-miR-133a	PAX5	5079	0.036541209043761	|pita|	gse8501	GSM210906	2.33217556377951e-10	1.3837272791416e-12	Hela	12hr	1
hsa-miR-133a	PHLDA1	22822	1.24406207153532	|pita|	gse8501	GSM210906	2.33217556377951e-10	1.3837272791416e-12	Hela	12hr	0
hsa-miR-133a	PRIC285	85441	1.28558617272141	|pita|	gse8501	GSM210906	2.33217556377951e-10	1.3837272791416e-12	Hela	12hr	0
hsa-miR-133a	RARRES3	5920	1.24572303558276	|pita|	gse8501	GSM210906	2.33217556377951e-10	1.3837272791416e-12	Hela	12hr	0
hsa-miR-133a	RHOBTB3	22836	-1.14274326464125	|pita|	gse8501	GSM210906	2.33217556377951e-10	1.3837272791416e-12	Hela	12hr	0
hsa-miR-133a	RPS6KA3	6197	-0.0440155472572577	|pita|	gse8501	GSM210906	2.33217556377951e-10	1.3837272791416e-12	Hela	12hr	3
hsa-miR-133a	RPS6KA5	9252	-0.0655084220311786	|pita|	gse8501	GSM210906	2.33217556377951e-10	1.3837272791416e-12	Hela	12hr	3
hsa-miR-133a	RTP4	64108	1.04640734988952	|pita|	gse8501	GSM210906	2.33217556377951e-10	1.3837272791416e-12	Hela	12hr	0
hsa-miR-133a	SGK1	6446	-0.611234769459275	|pictar|pita|targetscan|	gse8501	GSM210906	2.33217556377951e-10	1.3837272791416e-12	Hela	12hr	3
hsa-miR-133a	SGPP1	81537	-1.25901074796231	|pictar|pita|targetscan|	gse8501	GSM210906	2.33217556377951e-10	1.3837272791416e-12	Hela	12hr	0
hsa-miR-133a	SMEK1	55671	-1.02979770941508	|pictar|	gse8501	GSM210906	2.33217556377951e-10	1.3837272791416e-12	Hela	12hr	0
hsa-miR-133a	SNRK	54861	-0.388665587101821	|pita|targetscan|	gse8501	GSM210906	2.33217556377951e-10	1.3837272791416e-12	Hela	12hr	3
hsa-miR-133a	SP1	6667	-0.253795306449395	|pita|targetscan|	gse8501	GSM210906	2.33217556377951e-10	1.3837272791416e-12	Hela	12hr	1
hsa-miR-133a	SQLE	6713	-1.02315385322531	|pictar|pita|	gse8501	GSM210906	2.33217556377951e-10	1.3837272791416e-12	Hela	12hr	0
hsa-miR-133a	STK3	6788	-1.13277748035659	|pictar|pita|	gse8501	GSM210906	2.33217556377951e-10	1.3837272791416e-12	Hela	12hr	2
hsa-miR-133a	STOM	2040	-1.1294555522617	|pita|targetscan|	gse8501	GSM210906	2.33217556377951e-10	1.3837272791416e-12	Hela	12hr	0
hsa-miR-133a	STS-1	84959	1.06301699036396	|pita|	gse8501	GSM210906	2.33217556377951e-10	1.3837272791416e-12	Hela	12hr	0
hsa-miR-133a	TAGLN2	8407	-1.04308542179463	|pita|targetscan|	gse8501	GSM210906	2.33217556377951e-10	1.3837272791416e-12	Hela	12hr	0
hsa-miR-133a	TFAP2A	7020	0.135202473461916	|pita|	gse8501	GSM210906	2.33217556377951e-10	1.3837272791416e-12	Hela	12hr	1
hsa-miR-133a	TMEM2	23670	-1.01650999703553	|pita|	gse8501	GSM210906	2.33217556377951e-10	1.3837272791416e-12	Hela	12hr	0
hsa-miR-133a	TNS4	84951	1.39853172794758	|pita|	gse8501	GSM210906	2.33217556377951e-10	1.3837272791416e-12	Hela	12hr	0
hsa-miR-133a	TTYH3	80727	-1.1028801275026	|pictar|pita|targetscan|	gse8501	GSM210906	2.33217556377951e-10	1.3837272791416e-12	Hela	12hr	0
hsa-miR-133a	TYK2	7297	-0.0803906598962741	|pita|	gse8501	GSM210906	2.33217556377951e-10	1.3837272791416e-12	Hela	12hr	3
hsa-miR-133a	YES1	7525	-1.1560309770208	|pictar|pita|targetscan|	gse8501	GSM210906	2.33217556377951e-10	1.3837272791416e-12	Hela	12hr	0
hsa-miR-133a	ZC3HAV1	56829	1.18758929392223	|pita|	gse8501	GSM210906	2.33217556377951e-10	1.3837272791416e-12	Hela	12hr	0
hsa-miR-133a	ZNFX1	57169	1.30219581319585	|pita|	gse8501	GSM210906	2.33217556377951e-10	1.3837272791416e-12	Hela	12hr	0
hsa-miR-133a	ALDH5A1	7915	-1.29555195700607	|pita|targetscan|	gse8501	GSM210907	1.33226762955019e-15	4.5854140915892e-17	Hela	24hr	0
hsa-miR-133a	ALDOC	230	-1.46829221794021	|pita|	gse8501	GSM210907	1.33226762955019e-15	4.5854140915892e-17	Hela	24hr	0
hsa-miR-133a	APOL2	23780	1.4068365481848	|pita|	gse8501	GSM210907	1.33226762955019e-15	4.5854140915892e-17	Hela	24hr	0
hsa-miR-133a	ARHGDIA	396	-1.24240110748787	|pictar|pita|targetscan|	gse8501	GSM210907	1.33226762955019e-15	4.5854140915892e-17	Hela	24hr	0
hsa-miR-133a	ARL3	403	-1.28558617272141	|pita|targetscan|	gse8501	GSM210907	1.33226762955019e-15	4.5854140915892e-17	Hela	24hr	0
hsa-miR-133a	ARL6IP	23204	-2.0496296345455	|pita|	gse8501	GSM210907	1.33226762955019e-15	4.5854140915892e-17	Hela	24hr	0
hsa-miR-133a	ARPC5	10092	-1.24572303558276	|pita|targetscan|	gse8501	GSM210907	1.33226762955019e-15	4.5854140915892e-17	Hela	24hr	0
hsa-miR-133a	ATF3	467	1.28392520867397	|pita|	gse8501	GSM210907	1.33226762955019e-15	4.5854140915892e-17	Hela	24hr	1
hsa-miR-133a	ATP7B	540	-1.69750525648744	|pita|targetscan|	gse8501	GSM210907	1.33226762955019e-15	4.5854140915892e-17	Hela	24hr	0
hsa-miR-133a	C5orf3	10827	-1.46164836175044	|pita|	gse8501	GSM210907	1.33226762955019e-15	4.5854140915892e-17	Hela	24hr	0
hsa-miR-133a	C6orf71	389434	-1.11008871146851	|pita|	gse8501	GSM210907	1.33226762955019e-15	4.5854140915892e-17	Hela	24hr	0
hsa-miR-133a	CAMK2G	818	-0.0111351029740624	|pita|	gse8501	GSM210907	1.33226762955019e-15	4.5854140915892e-17	Hela	24hr	3
hsa-miR-133a	CCDC68	80323	1.66096404744368	|pita|	gse8501	GSM210907	1.33226762955019e-15	4.5854140915892e-17	Hela	24hr	0
hsa-miR-133a	CEACAM1	634	1.28558617272141	|pita|	gse8501	GSM210907	1.33226762955019e-15	4.5854140915892e-17	Hela	24hr	0
hsa-miR-133a	CETN3	1070	-1.22911339510832	|pita|	gse8501	GSM210907	1.33226762955019e-15	4.5854140915892e-17	Hela	24hr	0
hsa-miR-133a	CHCHD6	84303	-1.65764211934879	|pita|	gse8501	GSM210907	1.33226762955019e-15	4.5854140915892e-17	Hela	24hr	0
hsa-miR-133a	CLDN1	9076	1.54801849221751	|pita|	gse8501	GSM210907	1.33226762955019e-15	4.5854140915892e-17	Hela	24hr	0
hsa-miR-133a	CLDN3	1365	-1.09955819940772	|pita|	gse8501	GSM210907	1.33226762955019e-15	4.5854140915892e-17	Hela	24hr	0
hsa-miR-133a	CMTM6	54918	-1.87024551742159	|pita|targetscan|	gse8501	GSM210907	1.33226762955019e-15	4.5854140915892e-17	Hela	24hr	0
hsa-miR-133a	CNN2	1265	-1.75729996219541	|pita|targetscan|	gse8501	GSM210907	1.33226762955019e-15	4.5854140915892e-17	Hela	24hr	0
hsa-miR-133a	CORO1B	57175	-1.37195630318848	|pictar|	gse8501	GSM210907	1.33226762955019e-15	4.5854140915892e-17	Hela	24hr	0
hsa-miR-133a	CORO1C	23603	-1.64767633506413	|pita|targetscan|	gse8501	GSM210907	1.33226762955019e-15	4.5854140915892e-17	Hela	24hr	0
hsa-miR-133a	COX6A1	1337	-2.72730296590252	|pictar|pita|	gse8501	GSM210907	1.33226762955019e-15	4.5854140915892e-17	Hela	24hr	0
hsa-miR-133a	COX7A2	1347	-1.21582568272877	|pita|	gse8501	GSM210907	1.33226762955019e-15	4.5854140915892e-17	Hela	24hr	0
hsa-miR-133a	CSAG1	158511	1.25901074796231	|pita|	gse8501	GSM210907	1.33226762955019e-15	4.5854140915892e-17	Hela	24hr	0
hsa-miR-133a	CTDSP2	10106	-1.2357572512981	|pita|	gse8501	GSM210907	1.33226762955019e-15	4.5854140915892e-17	Hela	24hr	0
hsa-miR-133a	CTH	1491	-1.34538087842938	|pita|	gse8501	GSM210907	1.33226762955019e-15	4.5854140915892e-17	Hela	24hr	0
hsa-miR-133a	CTNND1	1500	-1.40185365604247	|pita|	gse8501	GSM210907	1.33226762955019e-15	4.5854140915892e-17	Hela	24hr	0
hsa-miR-133a	CXCL10	3627	2.06291734692505	|pita|	gse8501	GSM210907	1.33226762955019e-15	4.5854140915892e-17	Hela	24hr	0
hsa-miR-133a	CXCL11	6373	2.45822679021665	|pita|	gse8501	GSM210907	1.33226762955019e-15	4.5854140915892e-17	Hela	24hr	0
hsa-miR-133a	DDB2	1643	-1.27894231653163	|pita|	gse8501	GSM210907	1.33226762955019e-15	4.5854140915892e-17	Hela	24hr	0
hsa-miR-133a	DNAJB9	4189	1.22911339510832	|pita|	gse8501	GSM210907	1.33226762955019e-15	4.5854140915892e-17	Hela	24hr	0
hsa-miR-133a	DOCK8	81704	-1.31880545367028	|pita|	gse8501	GSM210907	1.33226762955019e-15	4.5854140915892e-17	Hela	24hr	0
hsa-miR-133a	DOK1	1796	-1.18592832987479	|pictar|pita|	gse8501	GSM210907	1.33226762955019e-15	4.5854140915892e-17	Hela	24hr	2
hsa-miR-133a	DUSP5	1847	1.64767633506413	|pita|targetscan|	gse8501	GSM210907	1.33226762955019e-15	4.5854140915892e-17	Hela	24hr	0
hsa-miR-133a	DUSP9	1852	-1.11948976797704	|pita|	gse8501	GSM210907	1.33226762955019e-15	4.5854140915892e-17	Hela	24hr	0
hsa-miR-133a	EDN1	1906	1.16267483321058	|pita|	gse8501	GSM210907	1.33226762955019e-15	4.5854140915892e-17	Hela	24hr	0
hsa-miR-133a	ELF3	1999	-1.24904496367765	|pita|targetscan|	gse8501	GSM210907	1.33226762955019e-15	4.5854140915892e-17	Hela	24hr	0
hsa-miR-133a	ETV5	2119	1.43507293699134	|pita|	gse8501	GSM210907	1.33226762955019e-15	4.5854140915892e-17	Hela	24hr	0
hsa-miR-133a	FAIM3	9214	1.21250375463389	|pita|	gse8501	GSM210907	1.33226762955019e-15	4.5854140915892e-17	Hela	24hr	0
hsa-miR-133a	FAM46B	115572	-1.33209316604983	|pita|	gse8501	GSM210907	1.33226762955019e-15	4.5854140915892e-17	Hela	24hr	0
hsa-miR-133a	FBXO27	126433	-1.49154571460443	|pita|	gse8501	GSM210907	1.33226762955019e-15	4.5854140915892e-17	Hela	24hr	0
hsa-miR-133a	FLJ21839	60509	-1.34870280652427	|pictar|pita|	gse8501	GSM210907	1.33226762955019e-15	4.5854140915892e-17	Hela	24hr	0
hsa-miR-133a	FNDC3B	64778	1.08959241512305	|pita|	gse8501	GSM210907	1.33226762955019e-15	4.5854140915892e-17	Hela	24hr	0
hsa-miR-133a	FOXL2	668	-1.20253797034923	|pictar|pita|targetscan|	gse8501	GSM210907	1.33226762955019e-15	4.5854140915892e-17	Hela	24hr	0
hsa-miR-133a	FOXQ1	94234	-1.74733417791075	|pita|targetscan|	gse8501	GSM210907	1.33226762955019e-15	4.5854140915892e-17	Hela	24hr	1
hsa-miR-133a	FTL	2512	-1.94000600741422	|pictar|pita|targetscan|	gse8501	GSM210907	1.33226762955019e-15	4.5854140915892e-17	Hela	24hr	0
hsa-miR-133a	FZD4	8322	1.67092983172834	|pita|	gse8501	GSM210907	1.33226762955019e-15	4.5854140915892e-17	Hela	24hr	0
hsa-miR-133a	GABPA	2551	-0.275553935470907	|pita|	gse8501	GSM210907	1.33226762955019e-15	4.5854140915892e-17	Hela	24hr	1
hsa-miR-133a	GAS2L1	10634	-1.83370430837782	|pictar|pita|	gse8501	GSM210907	1.33226762955019e-15	4.5854140915892e-17	Hela	24hr	0
hsa-miR-133a	HMGA2	8091	1.55466234840729	|pita|	gse8501	GSM210907	1.33226762955019e-15	4.5854140915892e-17	Hela	24hr	0
hsa-miR-133a	IFI44	10561	3.627545479617	|pita|	gse8501	GSM210907	1.33226762955019e-15	4.5854140915892e-17	Hela	24hr	0
hsa-miR-133a	IFIT2	3433	2.82363888065426	|pita|targetscan|	gse8501	GSM210907	1.33226762955019e-15	4.5854140915892e-17	Hela	24hr	0
hsa-miR-133a	IL1A	3552	1.00986614084576	|pita|	gse8501	GSM210907	1.33226762955019e-15	4.5854140915892e-17	Hela	24hr	0
hsa-miR-133a	IL8	3576	2.2090821831001	|pita|	gse8501	GSM210907	1.33226762955019e-15	4.5854140915892e-17	Hela	24hr	0
hsa-miR-133a	IRF2	3660	0.288011165826734	|pita|targetscan|	gse8501	GSM210907	1.33226762955019e-15	4.5854140915892e-17	Hela	24hr	1
hsa-miR-133a	ISG15	9636	3.40497629725955	|pita|	gse8501	GSM210907	1.33226762955019e-15	4.5854140915892e-17	Hela	24hr	0
hsa-miR-133a	JUN	3725	1.36199051890382	|pita|	gse8501	GSM210907	1.33226762955019e-15	4.5854140915892e-17	Hela	24hr	1
hsa-miR-133a	KCNIP4	80333	-3.38006183654789	|pita|	gse8501	GSM210907	1.33226762955019e-15	4.5854140915892e-17	Hela	24hr	0
hsa-miR-133a	KCNJ15	3772	1.13443844440403	|pita|	gse8501	GSM210907	1.33226762955019e-15	4.5854140915892e-17	Hela	24hr	0
hsa-miR-133a	KCNQ1	3784	-1.05969506226907	|miRecords|miRSel|pita|	gse8501	GSM210907	1.33226762955019e-15	4.5854140915892e-17	Hela	24hr	0
hsa-miR-133a	KIAA1429	25962	-1.04308542179463	|pita|targetscan|	gse8501	GSM210907	1.33226762955019e-15	4.5854140915892e-17	Hela	24hr	0
hsa-miR-133a	KLHDC5	57542	-1.14274326464125	|pita|targetscan|	gse8501	GSM210907	1.33226762955019e-15	4.5854140915892e-17	Hela	24hr	0
hsa-miR-133a	KLRK1	22914	-1.45500450556066	|pita|	gse8501	GSM210907	1.33226762955019e-15	4.5854140915892e-17	Hela	24hr	0
hsa-miR-133a	LASP1	3927	-2.06291734692505	|pictar|pita|targetscan|	gse8501	GSM210907	1.33226762955019e-15	4.5854140915892e-17	Hela	24hr	0
hsa-miR-133a	LASS2	29956	-1.38358305152059	|pictar|pita|targetscan|	gse8501	GSM210907	1.33226762955019e-15	4.5854140915892e-17	Hela	24hr	0
hsa-miR-133a	LMO2	4005	1.13609940845148	|pita|	gse8501	GSM210907	1.33226762955019e-15	4.5854140915892e-17	Hela	24hr	1
hsa-miR-133a	MAFB	9935	0.105637313417418	|pita|	gse8501	GSM210907	1.33226762955019e-15	4.5854140915892e-17	Hela	24hr	1
hsa-miR-133a	MAFF	23764	1.43839486508623	|pita|	gse8501	GSM210907	1.33226762955019e-15	4.5854140915892e-17	Hela	24hr	0
hsa-miR-133a	MSN	4478	-1.24904496367765	|pita|targetscan|	gse8501	GSM210907	1.33226762955019e-15	4.5854140915892e-17	Hela	24hr	0
hsa-miR-133a	MX2	4600	3.46809293106241	|pita|	gse8501	GSM210907	1.33226762955019e-15	4.5854140915892e-17	Hela	24hr	0
hsa-miR-133a	MYH9	4627	-1.63106669458969	|pita|targetscan|	gse8501	GSM210907	1.33226762955019e-15	4.5854140915892e-17	Hela	24hr	0
hsa-miR-133a	NAB1	4664	-1.00986614084576	|pictar|	gse8501	GSM210907	1.33226762955019e-15	4.5854140915892e-17	Hela	24hr	0
hsa-miR-133a	NECAP2	55707	-1.59784741364082	|pita|	gse8501	GSM210907	1.33226762955019e-15	4.5854140915892e-17	Hela	24hr	0
hsa-miR-133a	NFKB1	4790	-0.0960037219422447	|miRSel|	gse8501	GSM210907	1.33226762955019e-15	4.5854140915892e-17	Hela	24hr	1
hsa-miR-133a	NPTX1	4884	-1.37195630318848	|pictar|pita|	gse8501	GSM210907	1.33226762955019e-15	4.5854140915892e-17	Hela	24hr	0
hsa-miR-133a	OAS1	4938	2.95153311230742	|pita|	gse8501	GSM210907	1.33226762955019e-15	4.5854140915892e-17	Hela	24hr	0
hsa-miR-133a	OAS2	4939	1.77889249481218	|pita|	gse8501	GSM210907	1.33226762955019e-15	4.5854140915892e-17	Hela	24hr	0
hsa-miR-133a	OASL	8638	3.33521580726691	|pita|	gse8501	GSM210907	1.33226762955019e-15	4.5854140915892e-17	Hela	24hr	0
hsa-miR-133a	ODC1	4953	-1.2623326760572	|pita|	gse8501	GSM210907	1.33226762955019e-15	4.5854140915892e-17	Hela	24hr	0
hsa-miR-133a	P2RX4	5025	-1.03976349369974	|pita|	gse8501	GSM210907	1.33226762955019e-15	4.5854140915892e-17	Hela	24hr	0
hsa-miR-133a	PAPSS1	9061	-1.01318806894065	|pictar|	gse8501	GSM210907	1.33226762955019e-15	4.5854140915892e-17	Hela	24hr	0
hsa-miR-133a	PAX2	5076	0.111317810459676	|pita|	gse8501	GSM210907	1.33226762955019e-15	4.5854140915892e-17	Hela	24hr	1
hsa-miR-133a	PAX5	5079	0.0817194311342291	|pita|	gse8501	GSM210907	1.33226762955019e-15	4.5854140915892e-17	Hela	24hr	1
hsa-miR-133a	PDZD2	23037	1.05305120607929	|pita|	gse8501	GSM210907	1.33226762955019e-15	4.5854140915892e-17	Hela	24hr	0
hsa-miR-133a	PEF1	553115	-1.41514136842202	|pita|	gse8501	GSM210907	1.33226762955019e-15	4.5854140915892e-17	Hela	24hr	0
hsa-miR-133a	PGM2L1	283209	1.64767633506413	|pita|	gse8501	GSM210907	1.33226762955019e-15	4.5854140915892e-17	Hela	24hr	0
hsa-miR-133a	PHLDA1	22822	1.58788162935616	|pita|	gse8501	GSM210907	1.33226762955019e-15	4.5854140915892e-17	Hela	24hr	0
hsa-miR-133a	PLAUR	5329	1.38524401556803	|pita|	gse8501	GSM210907	1.33226762955019e-15	4.5854140915892e-17	Hela	24hr	2
hsa-miR-133a	PPAP2B	8613	1.20585989844411	|pita|	gse8501	GSM210907	1.33226762955019e-15	4.5854140915892e-17	Hela	24hr	0
hsa-miR-133a	PPAT	5471	-1.04308542179463	|pita|	gse8501	GSM210907	1.33226762955019e-15	4.5854140915892e-17	Hela	24hr	0
hsa-miR-133a	PREX1	57580	-1.32212738176517	|pictar|pita|targetscan|	gse8501	GSM210907	1.33226762955019e-15	4.5854140915892e-17	Hela	24hr	0
hsa-miR-133a	PRIC285	85441	2.7870976716105	|pita|	gse8501	GSM210907	1.33226762955019e-15	4.5854140915892e-17	Hela	24hr	0
hsa-miR-133a	PRKCA	5578	-0.361093583914256	|pita|	gse8501	GSM210907	1.33226762955019e-15	4.5854140915892e-17	Hela	24hr	3
hsa-miR-133a	PTBP1	5725	-1.1900807399934	|pita|targetscan|	gse8501	GSM210907	1.33226762955019e-15	4.5854140915892e-17	Hela	24hr	0
hsa-miR-133a	PTX3	5806	1.67757368791812	|pita|	gse8501	GSM210907	1.33226762955019e-15	4.5854140915892e-17	Hela	24hr	0
hsa-miR-133a	PX19	27166	-1.00986614084576	|pita|	gse8501	GSM210907	1.33226762955019e-15	4.5854140915892e-17	Hela	24hr	0
hsa-miR-133a	RAB8A	4218	-1.34870280652427	|pita|	gse8501	GSM210907	1.33226762955019e-15	4.5854140915892e-17	Hela	24hr	0
hsa-miR-133a	RAG1AP1	55974	-1.03976349369974	|pictar|pita|targetscan|	gse8501	GSM210907	1.33226762955019e-15	4.5854140915892e-17	Hela	24hr	0
hsa-miR-133a	RARRES3	5920	2.34195930689559	|pita|	gse8501	GSM210907	1.33226762955019e-15	4.5854140915892e-17	Hela	24hr	0
hsa-miR-133a	RBM15B	29890	-1.32544930986006	|pita|	gse8501	GSM210907	1.33226762955019e-15	4.5854140915892e-17	Hela	24hr	0
hsa-miR-133a	RHOBTB3	22836	-1.52808692364819	|pita|	gse8501	GSM210907	1.33226762955019e-15	4.5854140915892e-17	Hela	24hr	0
hsa-miR-133a	ROBO1	6091	-1.03976349369974	|pita|	gse8501	GSM210907	1.33226762955019e-15	4.5854140915892e-17	Hela	24hr	0
hsa-miR-133a	RPS6KA2	6196	-0.0105471217012675	|pita|	gse8501	GSM210907	1.33226762955019e-15	4.5854140915892e-17	Hela	24hr	3
hsa-miR-133a	RPS6KA3	6197	-0.152808692364819	|pita|	gse8501	GSM210907	1.33226762955019e-15	4.5854140915892e-17	Hela	24hr	3
hsa-miR-133a	RPS6KA5	9252	-0.01710792968867	|pita|	gse8501	GSM210907	1.33226762955019e-15	4.5854140915892e-17	Hela	24hr	3
hsa-miR-133a	RTP4	64108	3.25216760489473	|pita|	gse8501	GSM210907	1.33226762955019e-15	4.5854140915892e-17	Hela	24hr	0
hsa-miR-133a	SAMD9	54809	1.38192208747314	|pita|	gse8501	GSM210907	1.33226762955019e-15	4.5854140915892e-17	Hela	24hr	0
hsa-miR-133a	SAMHD1	25939	1.36199051890382	|pita|	gse8501	GSM210907	1.33226762955019e-15	4.5854140915892e-17	Hela	24hr	0
hsa-miR-133a	SCAMP5	192683	-1.09623627131283	|pita|	gse8501	GSM210907	1.33226762955019e-15	4.5854140915892e-17	Hela	24hr	0
hsa-miR-133a	SFXN2	118980	-1.05305120607929	|pita|targetscan|	gse8501	GSM210907	1.33226762955019e-15	4.5854140915892e-17	Hela	24hr	0
hsa-miR-133a	SGK1	6446	-0.568049704225739	|pictar|pita|targetscan|	gse8501	GSM210907	1.33226762955019e-15	4.5854140915892e-17	Hela	24hr	3
hsa-miR-133a	SGPP1	81537	-1.50483342698398	|pictar|pita|targetscan|	gse8501	GSM210907	1.33226762955019e-15	4.5854140915892e-17	Hela	24hr	0
hsa-miR-133a	SH3GL1	6455	-1.09623627131283	|pita|	gse8501	GSM210907	1.33226762955019e-15	4.5854140915892e-17	Hela	24hr	0
hsa-miR-133a	SLC25A22	79751	-1.50151149888909	|pita|	gse8501	GSM210907	1.33226762955019e-15	4.5854140915892e-17	Hela	24hr	0
hsa-miR-133a	SLC4A10	57282	-1.91675251075001	|pita|	gse8501	GSM210907	1.33226762955019e-15	4.5854140915892e-17	Hela	24hr	0
hsa-miR-133a	SLC7A5	8140	-1.20585989844411	|pita|	gse8501	GSM210907	1.33226762955019e-15	4.5854140915892e-17	Hela	24hr	0
hsa-miR-133a	SLIT2	9353	1.28724713676885	|pita|	gse8501	GSM210907	1.33226762955019e-15	4.5854140915892e-17	Hela	24hr	0
hsa-miR-133a	SMARCD1	6602	-1.43175100889645	|pita|targetscan|	gse8501	GSM210907	1.33226762955019e-15	4.5854140915892e-17	Hela	24hr	0
hsa-miR-133a	SMEK1	55671	-1.02315385322531	|pictar|	gse8501	GSM210907	1.33226762955019e-15	4.5854140915892e-17	Hela	24hr	0
hsa-miR-133a	SNRK	54861	-0.398631371386484	|pita|targetscan|	gse8501	GSM210907	1.33226762955019e-15	4.5854140915892e-17	Hela	24hr	3
hsa-miR-133a	SP1	6667	-0.451616124499937	|pita|targetscan|	gse8501	GSM210907	1.33226762955019e-15	4.5854140915892e-17	Hela	24hr	1
hsa-miR-133a	SQLE	6713	-1.62774476649481	|pictar|pita|	gse8501	GSM210907	1.33226762955019e-15	4.5854140915892e-17	Hela	24hr	0
hsa-miR-133a	STK3	6788	-1.38856594366292	|pictar|pita|	gse8501	GSM210907	1.33226762955019e-15	4.5854140915892e-17	Hela	24hr	2
hsa-miR-133a	STOM	2040	-1.36863437509359	|pita|targetscan|	gse8501	GSM210907	1.33226762955019e-15	4.5854140915892e-17	Hela	24hr	0
hsa-miR-133a	STS-1	84959	1.09291434321794	|pita|	gse8501	GSM210907	1.33226762955019e-15	4.5854140915892e-17	Hela	24hr	0
hsa-miR-133a	STX5	6811	-1.06966084655373	|pictar|pita|targetscan|	gse8501	GSM210907	1.33226762955019e-15	4.5854140915892e-17	Hela	24hr	0
hsa-miR-133a	SUDS3	64426	-1.11948976797704	|pita|	gse8501	GSM210907	1.33226762955019e-15	4.5854140915892e-17	Hela	24hr	0
hsa-miR-133a	TAF5L	27097	-1.53140885174307	|pita|	gse8501	GSM210907	1.33226762955019e-15	4.5854140915892e-17	Hela	24hr	0
hsa-miR-133a	TAGLN2	8407	-1.31880545367028	|pita|targetscan|	gse8501	GSM210907	1.33226762955019e-15	4.5854140915892e-17	Hela	24hr	0
hsa-miR-133a	TM4SF1	4071	-1.30883966938562	|pita|	gse8501	GSM210907	1.33226762955019e-15	4.5854140915892e-17	Hela	24hr	0
hsa-miR-133a	TNFSF10	8743	1.52144306745841	|pita|	gse8501	GSM210907	1.33226762955019e-15	4.5854140915892e-17	Hela	24hr	0
hsa-miR-133a	TNS4	84951	1.90014287027557	|pita|	gse8501	GSM210907	1.33226762955019e-15	4.5854140915892e-17	Hela	24hr	0
hsa-miR-133a	TOR2A	27433	-1.11616783988215	|pita|	gse8501	GSM210907	1.33226762955019e-15	4.5854140915892e-17	Hela	24hr	0
hsa-miR-133a	TRIM25	7706	1.15935290511569	|pita|	gse8501	GSM210907	1.33226762955019e-15	4.5854140915892e-17	Hela	24hr	0
hsa-miR-133a	TRIM38	10475	1.13609940845148	|pita|	gse8501	GSM210907	1.33226762955019e-15	4.5854140915892e-17	Hela	24hr	0
hsa-miR-133a	TTYH3	80727	-1.72075875315165	|pictar|pita|targetscan|	gse8501	GSM210907	1.33226762955019e-15	4.5854140915892e-17	Hela	24hr	0
hsa-miR-133a	TYK2	7297	-0.33119623106027	|pita|	gse8501	GSM210907	1.33226762955019e-15	4.5854140915892e-17	Hela	24hr	3
hsa-miR-133a	UBE2L6	9246	2.20576025500521	|pita|	gse8501	GSM210907	1.33226762955019e-15	4.5854140915892e-17	Hela	24hr	0
hsa-miR-133a	USP18	11274	2.82031695255937	|pita|	gse8501	GSM210907	1.33226762955019e-15	4.5854140915892e-17	Hela	24hr	0
hsa-miR-133a	VAT1	10493	-1.01650999703553	|pita|targetscan|	gse8501	GSM210907	1.33226762955019e-15	4.5854140915892e-17	Hela	24hr	0
hsa-miR-133a	YES1	7525	-1.54469656412262	|pictar|pita|targetscan|	gse8501	GSM210907	1.33226762955019e-15	4.5854140915892e-17	Hela	24hr	0
hsa-miR-133a	ZC3HAV1	56829	1.43839486508623	|pita|	gse8501	GSM210907	1.33226762955019e-15	4.5854140915892e-17	Hela	24hr	0
hsa-miR-133a	ZNFX1	57169	2.09613662787393	|pita|	gse8501	GSM210907	1.33226762955019e-15	4.5854140915892e-17	Hela	24hr	0
hsa-miR-142-3p	ANLN	54443	-1.00306997491685	|pita|	gse8501	GSM210908	1.33226762955019e-15	0.740445910329601	Hela	12hr	0
hsa-miR-142-3p	B3GALT3	8706	-1.44437314276963	|pita|	gse8501	GSM210908	1.33226762955019e-15	0.740445910329601	Hela	12hr	0
hsa-miR-142-3p	BTBD5	54813	-1.30248723858991	|pita|	gse8501	GSM210908	1.33226762955019e-15	0.740445910329601	Hela	12hr	0
hsa-miR-142-3p	C14orf105	55195	1.29025217874426	|pita|	gse8501	GSM210908	1.33226762955019e-15	0.740445910329601	Hela	12hr	0
hsa-miR-142-3p	C18orf1	753	1.02129537834368	|pita|	gse8501	GSM210908	1.33226762955019e-15	0.740445910329601	Hela	12hr	0
hsa-miR-142-3p	CACNB2	783	-2.33348121183705	|pita|	gse8501	GSM210908	1.33226762955019e-15	0.740445910329601	Hela	12hr	0
hsa-miR-142-3p	CDH2	1000	-1.02848298177058	|pita|	gse8501	GSM210908	1.33226762955019e-15	0.740445910329601	Hela	12hr	0
hsa-miR-142-3p	CFL2	1073	-1.58415111708822	|pictar|pita|targetscan|	gse8501	GSM210908	1.33226762955019e-15	0.740445910329601	Hela	12hr	0
hsa-miR-142-3p	CLASP1	23332	-1.11938744194965	|pita|	gse8501	GSM210908	1.33226762955019e-15	0.740445910329601	Hela	12hr	0
hsa-miR-142-3p	CUL5	8065	-1.18228932161812	|pita|	gse8501	GSM210908	1.33226762955019e-15	0.740445910329601	Hela	12hr	0
hsa-miR-142-3p	CXCL14	9547	-2.13031969394464	|pita|	gse8501	GSM210908	1.33226762955019e-15	0.740445910329601	Hela	12hr	0
hsa-miR-142-3p	DDX59	83479	2.00610114137427	|pita|	gse8501	GSM210908	1.33226762955019e-15	0.740445910329601	Hela	12hr	0
hsa-miR-142-3p	DIRC2	84925	-1.15104158168948	|pictar|pita|targetscan|	gse8501	GSM210908	1.33226762955019e-15	0.740445910329601	Hela	12hr	0
hsa-miR-142-3p	DLL1	28514	-1.09321549211112	|pita|	gse8501	GSM210908	1.33226762955019e-15	0.740445910329601	Hela	12hr	0
hsa-miR-142-3p	EML4	27436	-1.15725093519937	|pictar|pita|targetscan|	gse8501	GSM210908	1.33226762955019e-15	0.740445910329601	Hela	12hr	0
hsa-miR-142-3p	FFAR3	2865	-6.64385618977472	|pita|	gse8501	GSM210908	1.33226762955019e-15	0.740445910329601	Hela	12hr	0
hsa-miR-142-3p	FLJ37562	134553	-1.26166351129524	|pita|	gse8501	GSM210908	1.33226762955019e-15	0.740445910329601	Hela	12hr	0
hsa-miR-142-3p	FLJ39155	133584	-1.03326251085339	|pita|	gse8501	GSM210908	1.33226762955019e-15	0.740445910329601	Hela	12hr	0
hsa-miR-142-3p	FNDC4	64838	-1.05261946751213	|pita|	gse8501	GSM210908	1.33226762955019e-15	0.740445910329601	Hela	12hr	0
hsa-miR-142-3p	GABRA4	2557	1.2258454317603	|pita|	gse8501	GSM210908	1.33226762955019e-15	0.740445910329601	Hela	12hr	0
hsa-miR-142-3p	GRIN2B	2904	-3.61465555236266	|pita|	gse8501	GSM210908	1.33226762955019e-15	0.740445910329601	Hela	12hr	0
hsa-miR-142-3p	HOXA13	3209	-1.06507807200422	|pita|	gse8501	GSM210908	1.33226762955019e-15	0.740445910329601	Hela	12hr	0
hsa-miR-142-3p	HSD17B13	345275	-2.36488059681095	|pita|	gse8501	GSM210908	1.33226762955019e-15	0.740445910329601	Hela	12hr	0
hsa-miR-142-3p	IL7	3574	-1.71810118786587	|pita|	gse8501	GSM210908	1.33226762955019e-15	0.740445910329601	Hela	12hr	0
hsa-miR-142-3p	INPP5A	3632	-1.14695293228571	|pictar|pita|targetscan|	gse8501	GSM210908	1.33226762955019e-15	0.740445910329601	Hela	12hr	0
hsa-miR-142-3p	KCNIP4	80333	-3.11747563883709	|pita|	gse8501	GSM210908	1.33226762955019e-15	0.740445910329601	Hela	12hr	0
hsa-miR-142-3p	LRRC2	79442	-1.46453226106544	|pita|	gse8501	GSM210908	1.33226762955019e-15	0.740445910329601	Hela	12hr	0
hsa-miR-142-3p	MAFB	9935	-0.192525413601112	|pita|	gse8501	GSM210908	1.33226762955019e-15	0.740445910329601	Hela	12hr	1
hsa-miR-142-3p	MATN3	4148	-1.32212738810125	|pita|	gse8501	GSM210908	1.33226762955019e-15	0.740445910329601	Hela	12hr	0
hsa-miR-142-3p	MYCT1	80177	1.07129900865123	|pita|	gse8501	GSM210908	1.33226762955019e-15	0.740445910329601	Hela	12hr	0
hsa-miR-142-3p	NPY2R	4887	-1.35716122985193	|pita|	gse8501	GSM210908	1.33226762955019e-15	0.740445910329601	Hela	12hr	0
hsa-miR-142-3p	NTN1	9423	1.78049588453003	|pita|	gse8501	GSM210908	1.33226762955019e-15	0.740445910329601	Hela	12hr	0
hsa-miR-142-3p	PON1	5444	-1.30234190486936	|pita|	gse8501	GSM210908	1.33226762955019e-15	0.740445910329601	Hela	12hr	0
hsa-miR-142-3p	PPP3R1	5534	-1.58622073658956	|pita|targetscan|	gse8501	GSM210908	1.33226762955019e-15	0.740445910329601	Hela	12hr	0
hsa-miR-142-3p	RHOBTB3	22836	-1.32641582187018	|pita|targetscan|	gse8501	GSM210908	1.33226762955019e-15	0.740445910329601	Hela	12hr	0
hsa-miR-142-3p	RPS6KA3	6197	-0.053152585336685	|pita|	gse8501	GSM210908	1.33226762955019e-15	0.740445910329601	Hela	12hr	3
hsa-miR-142-3p	RPS6KA4	8986	-0.170105571057175	|pita|	gse8501	GSM210908	1.33226762955019e-15	0.740445910329601	Hela	12hr	3
hsa-miR-142-3p	RSL1D1	26156	-1.27178182708166	|pita|	gse8501	GSM210908	1.33226762955019e-15	0.740445910329601	Hela	12hr	0
hsa-miR-142-3p	SCN1A	6323	-1.27096972046748	|pita|	gse8501	GSM210908	1.33226762955019e-15	0.740445910329601	Hela	12hr	0
hsa-miR-142-3p	SGK	6446	-0.78873936754837	|pictar|pita|	gse8501	GSM210908	1.33226762955019e-15	0.740445910329601	Hela	12hr	3
hsa-miR-142-3p	SLC13A1	6561	-1.16666119460341	|pita|	gse8501	GSM210908	1.33226762955019e-15	0.740445910329601	Hela	12hr	0
hsa-miR-142-3p	SLC35F5	80255	-1.06627608518699	|pita|targetscan|	gse8501	GSM210908	1.33226762955019e-15	0.740445910329601	Hela	12hr	0
hsa-miR-142-3p	SLC5A7	60482	-1.29216705941372	|pita|	gse8501	GSM210908	1.33226762955019e-15	0.740445910329601	Hela	12hr	0
hsa-miR-142-3p	SPRY4	81848	-1.15307348174428	|pita|	gse8501	GSM210908	1.33226762955019e-15	0.740445910329601	Hela	12hr	0
hsa-miR-142-3p	TEAD1	7003	-1.04857705165569	|pita|targetscan|	gse8501	GSM210908	1.33226762955019e-15	0.740445910329601	Hela	12hr	0
[truncated: 1,492 more rows]
