# Supplementary material for: MIRTFnet: Analysis of miRNA Regulated Transcription Factors
Source: PLoS One. 2011 Aug 17;6(8):e22519. doi: 10.1371/journal.pone.0022519 (PMC3157336; doi:10.1371/journal.pone.0022519)
Supplement: File S3 — Kinase-TF relationships. The File S3 lists the kinase-TF associations necessary to link active TF to the transfecting miRNA in each miRNA-transfection experiment. For more details see File S1. (CSV) [file pone.0022519.s003.csv]

kinase	kinase-Gene-ID	Target	Target-Gene-ID	kinase-FC	Target-FC	Experiment-ID	Dataset-ID	Time point	Type
CDK2	1017	TP53	7157	-0.731764498230823	-1.11947471427625	pub19053	pub19053-1	8hr
CDK9	1025	NFKB1	4790	-0.351785457907256	-0.3832915908235	pub19053	pub19053-1	8hr
CDK9	1025	RelA	5970	-0.351785457907256	-0.206181949623714	pub19053	pub19053-1	8hr
CDK9	1025	TP53	7157	-0.351785457907256	-1.11947471427625	pub19053	pub19053-1	8hr
CSNK1A1	1452	TP53	7157	-0.10142165173985	-1.11947471427625	pub19053	pub19053-1	8hr
HIPK1	204851	TP53	7157	-0.180520351958954	-1.11947471427625	pub19053	pub19053-1	8hr
MAP3K8	1326	NFKB1	4790	-0.942027166326565	-0.3832915908235	pub19053	pub19053-1	8hr
MAPK1	5594	Fos	2353	-0.488732092504866	-1.8600745173804	pub19053	pub19053-1	8hr
MAPK1	5594	NR3C1	2908	-0.488732092504866	0.0835064630309898	pub19053	pub19053-1	8hr
MAPK1	5594	Sp1	6667	-0.488732092504866	-0.2345049314728	pub19053	pub19053-1	8hr
MAPK1	5594	TP53	7157	-0.488732092504866	-1.11947471427625	pub19053	pub19053-1	8hr
MAPK9	5601	TP53	7157	-0.257641728269273	-1.11947471427625	pub19053	pub19053-1	8hr
PRKCA	5578	TP53	7157	-0.33478041663341	-1.11947471427625	pub19053	pub19053-1	8hr
PRKDC	5591	NR3C1	2908	-0.100697384689924	0.0835064630309898	pub19053	pub19053-1	8hr
PRKDC	5591	SRF	6722	-0.100697384689924	-0.370057600368625	pub19053	pub19053-1	8hr
PRKDC	5591	TP53	7157	-0.100697384689924	-1.11947471427625	pub19053	pub19053-1	8hr
PRKG1	5592	CREB	1385	-0.155314479599571	-0.43808071603562	pub19053	pub19053-1	8hr
PTK2	5747	TP53	7157	-0.117574414064926	-1.11947471427625	pub19053	pub19053-1	8hr
RIPK1	8737	NFKB1	4790	-0.255343975462955	-0.3832915908235	pub19053	pub19053-1	8hr
RPS6KA3	6197	CREB	1385	-0.167296456293225	-0.43808071603562	pub19053	pub19053-1	8hr
TP53RK	112858	TP53	7157	-0.0818809174457053	-1.11947471427625	pub19053	pub19053-1	8hr
CDK2	1017	TP53	7157	-1.07909758864233	-1.0102639590309	pub19053	pub19053-2	32hr
CDK9	1025	TP53	7157	-0.38479097992529	-1.0102639590309	pub19053	pub19053-2	32hr
CSNK1A1	1452	TP53	7157	-0.941016882955366	-1.0102639590309	pub19053	pub19053-2	32hr
HIPK1	204851	TP53	7157	-0.974698630921947	-1.0102639590309	pub19053	pub19053-2	32hr
MAPK1	5594	Fos	2353	-0.278848251094689	-1.99174139377997	pub19053	pub19053-2	32hr
MAPK1	5594	Myb	4602	-0.278848251094689	-0.0361768832411124	pub19053	pub19053-2	32hr
MAPK1	5594	Sp1	6667	-0.278848251094689	-0.895903351419491	pub19053	pub19053-2	32hr
MAPK1	5594	TP53	7157	-0.278848251094689	-1.0102639590309	pub19053	pub19053-2	32hr
MAPK8	5599	HSF1	3297	-0.072864774711955	-1.01696550211583	pub19053	pub19053-2	32hr
MAPK8	5599	Pax2	5076	-0.072864774711955	-0.0584593174295548	pub19053	pub19053-2	32hr
MAPK8	5599	TP53	7157	-0.072864774711955	-1.0102639590309	pub19053	pub19053-2	32hr
PRKCA	5578	TP53	7157	-0.247414121981577	-1.0102639590309	pub19053	pub19053-2	32hr
PRKDC	5591	HSF1	3297	-0.443543727987314	-1.01696550211583	pub19053	pub19053-2	32hr
PRKDC	5591	TP53	7157	-0.443543727987314	-1.0102639590309	pub19053	pub19053-2	32hr
PRKG1	5592	CREB	1385	-0.23806996386235	-1.06481424194046	pub19053	pub19053-2	32hr
RPS6KA3	6197	CREB	1385	-0.590225755341533	-1.06481424194046	pub19053	pub19053-2	32hr
SGK1	6446	CREB	1385	-0.362705533251001	-1.06481424194046	pub19053	pub19053-2	32hr
SGK1	6446	FOXO3a	2309	-0.362705533251001	-1.03876604527235	pub19053	pub19053-2	32hr
ABL1	25	CREB	1385	-0.75544888771555	-0.770263914273388	pub19053	pub19053-3	8hr
CDKN2A	1029	E2F1	1869	-0.1902212401916	0.66142590686467	pub19053	pub19053-3	8hr
CHUK	1147	RelA	5970	-0.34630974873575	-0.372661694774587	pub19053	pub19053-3	8hr
CSNK2A1	1457	RelA	5970	-0.241510665857285	-0.372661694774587	pub19053	pub19053-3	8hr
CSNK2A1	1457	Sp1	6667	-0.241510665857285	-0.41988904694544	pub19053	pub19053-3	8hr
IKBKB	3551	RelA	5970	-0.323238538503167	-0.372661694774587	pub19053	pub19053-3	8hr
MAP3K7	6885	Fos	2353	-0.693970166641892	-1.29641568313245	pub19053	pub19053-3	8hr
MAPK1	5594	Fos	2353	-0.503301063341676	-1.29641568313245	pub19053	pub19053-3	8hr
MAPK1	5594	PPARG	5468	-0.503301063341676	-1.04166160533248	pub19053	pub19053-3	8hr
MAPK1	5594	Sp1	6667	-0.503301063341676	-0.41988904694544	pub19053	pub19053-3	8hr
MAPK14	1432	CREB	1385	-0.47472426430024	-0.770263914273388	pub19053	pub19053-3	8hr
MAPK8	5599	Pax2	5076	-0.290976586139815	-0.121171962808225	pub19053	pub19053-3	8hr
MAPK8	5599	PPARG	5468	-0.290976586139815	-1.04166160533248	pub19053	pub19053-3	8hr
MAPK8	5599	REL	5966	-0.290976586139815	0.056979305779245	pub19053	pub19053-3	8hr
MAPKAPK2	9261	CREB	1385	-0.593305742155067	-0.770263914273388	pub19053	pub19053-3	8hr
PRKACA	5566	Fos	2353	-0.37837150701485	-1.29641568313245	pub19053	pub19053-3	8hr
PRKACA	5566	RelA	5970	-0.37837150701485	-0.372661694774587	pub19053	pub19053-3	8hr
PRKG1	5592	CREB	1385	-0.30911643066272	-0.770263914273388	pub19053	pub19053-3	8hr
RPS6KA3	6197	CREB	1385	-0.699015145842125	-0.770263914273388	pub19053	pub19053-3	8hr
SGK1	6446	CREB	1385	-0.8445610152871	-0.770263914273388	pub19053	pub19053-3	8hr
ABL1	25	CREB	1385	-0.358890863490009	-0.425377342282639	pub19053	pub19053-4	32hr
CDKN2A	1029	E2F1	1869	-0.39762523506164	0.214368552739962	pub19053	pub19053-4	32hr
CHUK	1147	RelA	5970	-1.3739470349112	-0.0948986428577482	pub19053	pub19053-4	32hr
CSNK1A1	1452	HMG-1	3146	-0.165556338086087	-0.0958391141744247	pub19053	pub19053-4	32hr
CSNK2A1	1457	Arnt	405	-0.0774298841144425	0.71310949658208	pub19053	pub19053-4	32hr
CSNK2A1	1457	Egr-1	1958	-0.0774298841144425	-1.91233387490341	pub19053	pub19053-4	32hr
CSNK2A1	1457	Myb	4602	-0.0774298841144425	0.0165803408541775	pub19053	pub19053-4	32hr
CSNK2A1	1457	Mycn	4613	-0.0774298841144425	-0.1741049249942	pub19053	pub19053-4	32hr
CSNK2A1	1457	RelA	5970	-0.0774298841144425	-0.0948986428577482	pub19053	pub19053-4	32hr
CSNK2A1	1457	Sp1	6667	-0.0774298841144425	0.503856544958204	pub19053	pub19053-4	32hr
CSNK2A1	1457	SPIB	6689	-0.0774298841144425	0.0346828554604577	pub19053	pub19053-4	32hr
HIPK2	28996	Myb	4602	-0.295983257895377	0.0165803408541775	pub19053	pub19053-4	32hr
IKBKB	3551	RelA	5970	-0.389799689514177	-0.0948986428577482	pub19053	pub19053-4	32hr
MAP3K7	6885	Fos	2353	-0.849761787920344	-2.01825629127549	pub19053	pub19053-4	32hr
MAPK8	5599	Pax2	5076	-0.37308913439332	-0.0787417592557952	pub19053	pub19053-4	32hr
MAPK8	5599	REL	5966	-0.37308913439332	-0.371025383548217	pub19053	pub19053-4	32hr
MAPKAPK2	9261	CREB	1385	-0.339896606331421	-0.425377342282639	pub19053	pub19053-4	32hr
PRKACA	5566	Fos	2353	-0.478357430361551	-2.01825629127549	pub19053	pub19053-4	32hr
PRKACA	5566	RelA	5970	-0.478357430361551	-0.0948986428577482	pub19053	pub19053-4	32hr
PRKCA	5578	HMG-1	3146	-0.357712570223575	-0.0958391141744247	pub19053	pub19053-4	32hr
PRKG1	5592	CREB	1385	-0.0692123898171246	-0.425377342282639	pub19053	pub19053-4	32hr
RPS6KA3	6197	CREB	1385	-1.04528931428427	-0.425377342282639	pub19053	pub19053-4	32hr
SGK1	6446	CREB	1385	-0.133412349441	-0.425377342282639	pub19053	pub19053-4	32hr
ABL1	25	CREB	1385	-0.662822868808561	-0.1492472862134	pub19053	pub19053-5	8hr
CAMK2A	815	SRF	6722	-0.163229903169975	-0.456353702812185	pub19053	pub19053-5	8hr
CSNK1D	1453	TP53	7157	-0.195657250236046	-1.21779865740143	pub19053	pub19053-5	8hr
CSNK2A1	1457	Egr-1	1958	-0.00715643919843007	-1.730615480797	pub19053	pub19053-5	8hr
CSNK2A1	1457	Nkx2-5	1482	-0.00715643919843007	-0.11740859068394	pub19053	pub19053-5	8hr
CSNK2A1	1457	RelA	5970	-0.00715643919843007	-0.10435733313337	pub19053	pub19053-5	8hr
CSNK2A1	1457	Sp1	6667	-0.00715643919843007	-0.163541606143998	pub19053	pub19053-5	8hr
CSNK2A1	1457	SRF	6722	-0.00715643919843007	-0.456353702812185	pub19053	pub19053-5	8hr
CSNK2A1	1457	TP53	7157	-0.00715643919843007	-1.21779865740143	pub19053	pub19053-5	8hr
MAGI1	9223	TFAP2A	7020	-0.171372515390003	-0.24394407693209	pub19053	pub19053-5	8hr
MAPK1	5594	Fos	2353	-0.266570488156999	-2.08795953840524	pub19053	pub19053-5	8hr
MAPK1	5594	Gata1	2623	-0.266570488156999	-0.0525580316541194	pub19053	pub19053-5	8hr
MAPK1	5594	Sp1	6667	-0.266570488156999	-0.163541606143998	pub19053	pub19053-5	8hr
MAPK1	5594	TP53	7157	-0.266570488156999	-1.21779865740143	pub19053	pub19053-5	8hr
MAPK3	5595	Sp1	6667	-0.28878980173371	-0.163541606143998	pub19053	pub19053-5	8hr
MAPK3	5595	TP53	7157	-0.28878980173371	-1.21779865740143	pub19053	pub19053-5	8hr
MAPKAPK2	9261	CREB	1385	-0.254424868064806	-0.1492472862134	pub19053	pub19053-5	8hr
MAPKAPK2	9261	SRF	6722	-0.254424868064806	-0.456353702812185	pub19053	pub19053-5	8hr
MST1R	4486	RelA	5970	-0.718569062963891	-0.10435733313337	pub19053	pub19053-5	8hr
NP	4860	TP53	7157	-0.1989739202659	-1.21779865740143	pub19053	pub19053-5	8hr
PRKCA	5578	HMG-1	3146	-0.30443437520611	0.47445065286363	pub19053	pub19053-5	8hr
PRKCA	5578	TP53	7157	-0.30443437520611	-1.21779865740143	pub19053	pub19053-5	8hr
PTK2	5747	TP53	7157	-0.122326517783982	-1.21779865740143	pub19053	pub19053-5	8hr
RPS6KA4	8986	CREB	1385	-0.375441559734135	-0.1492472862134	pub19053	pub19053-5	8hr
RPS6KA4	8986	Fos	2353	-0.375441559734135	-2.08795953840524	pub19053	pub19053-5	8hr
TP53RK	112858	TP53	7157	-0.163114645954605	-1.21779865740143	pub19053	pub19053-5	8hr
ABL1	25	CREB	1385	-0.563018737601709	0.0785034422659639	pub19053	pub19053-6	32hr
CAMK2A	815	HSF1	3297	-0.170316574053005	-1.27134823071455	pub19053	pub19053-6	32hr
CSNK2A1	1457	Arnt	405	-0.0647799254404291	0.379786405972824	pub19053	pub19053-6	32hr
CSNK2A1	1457	Egr-1	1958	-0.0647799254404291	-1.91779725702124	pub19053	pub19053-6	32hr
CSNK2A1	1457	HSF1	3297	-0.0647799254404291	-1.27134823071455	pub19053	pub19053-6	32hr
CSNK2A1	1457	MGC12816	3159	-0.0647799254404291	-1.46743241354847	pub19053	pub19053-6	32hr
CSNK2A1	1457	RelA	5970	-0.0647799254404291	-0.509905594256192	pub19053	pub19053-6	32hr
CSNK2A1	1457	Sp1	6667	-0.0647799254404291	-0.155349882670252	pub19053	pub19053-6	32hr
HIPK2	28996	MGC12816	3159	-0.408608126216494	-1.46743241354847	pub19053	pub19053-6	32hr
JAK2	3717	STAT5B	6777	-0.663580639073492	-0.0208217061235428	pub19053	pub19053-6	32hr
MAPK1	5594	Fos	2353	-0.0580541093359052	-2.02434964093533	pub19053	pub19053-6	32hr
MAPK1	5594	Sp1	6667	-0.0580541093359052	-0.155349882670252	pub19053	pub19053-6	32hr
MAPK3	5595	HSF1	3297	-0.141453590864755	-1.27134823071455	pub19053	pub19053-6	32hr
MAPK3	5595	Sp1	6667	-0.141453590864755	-0.155349882670252	pub19053	pub19053-6	32hr
MAPKAPK2	9261	CREB	1385	-0.809067134358455	0.0785034422659639	pub19053	pub19053-6	32hr
MST1R	4486	RelA	5970	-0.630610701612825	-0.509905594256192	pub19053	pub19053-6	32hr
PRKCA	5578	HMG-1	3146	-0.217006814517005	0.379392283323182	pub19053	pub19053-6	32hr
RIPK1	8737	NFKB1	4790	-0.113656479856105	-0.12260231006193	pub19053	pub19053-6	32hr
RPS6KA2	6196	CREB	1385	-0.0396043247778057	0.0785034422659639	pub19053	pub19053-6	32hr
RPS6KA4	8986	CREB	1385	-0.772851563820033	0.0785034422659639	pub19053	pub19053-6	32hr
RPS6KA4	8986	Fos	2353	-0.772851563820033	-2.02434964093533	pub19053	pub19053-6	32hr
SGK1	6446	CREB	1385	-0.2319996356971	0.0785034422659639	pub19053	pub19053-6	32hr
ABL1	25	CREB	1385	-0.351854447204464	-0.476236203206929	gse8501	GSM210896	12hr
MAPKAPK2	9261	CREB	1385	-0.571189638070074	-0.476236203206929	gse8501	GSM210896	12hr
PRKCA	5578	HMG-1	3146	-0.203089228474102	-0.431569225663667	gse8501	GSM210896	12hr
RPS6KA1	6195	CREB	1385	-0.257564097441301	-0.476236203206929	gse8501	GSM210896	12hr
RPS6KA2	6196	CREB	1385	-0.0571613121771017	-0.476236203206929	gse8501	GSM210896	12hr
RPS6KA3	6197	CREB	1385	-0.0305632334500622	-0.476236203206929	gse8501	GSM210896	12hr
RPS6KA5	9252	CREB	1385	-0.0852518706979718	-0.476236203206929	gse8501	GSM210896	12hr
SGK1	6446	CREB	1385	-0.74677178071204	-0.476236203206929	gse8501	GSM210896	12hr
SKP2	6502	E2F1	1869	-0.291251962570042	-0.11345573915402	gse8501	GSM210896	12hr
CDKN2A	1029	E2F1	1869	-0.0365489494998969	0.185263937510599	gse8501	GSM210898	12hr
CSNK1A1	1452	TP53	7157	-0.124987544174132	-0.414767885259777	gse8501	GSM210898	12hr
EIF2AK2	5610	TP53	7157	-0.0579945833855934	-0.414767885259777	gse8501	GSM210898	12hr
HIPK1	204851	TP53	7157	-0.0122494954540428	-0.414767885259777	gse8501	GSM210898	12hr
HIPK2	28996	Myb	4602	-0.311458559662312	0.285903430438556	gse8501	GSM210898	12hr
HIPK2	28996	TP53	7157	-0.311458559662312	-0.414767885259777	gse8501	GSM210898	12hr
IKBKB	3551	RelA	5970	-0.0928250210407629	0.136308068317981	gse8501	GSM210898	12hr
MAGI1	9223	TFAP2A	7020	-0.201615492902177	-0.0691313922920158	gse8501	GSM210898	12hr
PRKACA	5566	RelA	5970	-0.239426290715557	0.136308068317981	gse8501	GSM210898	12hr
PRKDC	5591	SRF	6722	-0.68873026458333	-0.0677706521202942	gse8501	GSM210898	12hr
PRKDC	5591	TP53	7157	-0.68873026458333	-0.414767885259777	gse8501	GSM210898	12hr
PTK2	5747	TP53	7157	-0.242441371409809	-0.414767885259777	gse8501	GSM210898	12hr
RPS6KA2	6196	CREB	1385	-0.0209407201738638	-0.0350468542172326	gse8501	GSM210898	12hr
RPS6KA4	8986	CREB	1385	-0.0414018322636024	-0.0350468542172326	gse8501	GSM210898	12hr
VRK1	7443	TP53	7157	-0.0405538872251434	-0.414767885259777	gse8501	GSM210898	12hr
IKBKB	3551	RelA	5970	-0.0853091923765786	0.0868924376824435	gse8501	GSM210899	24hr
PRKG1	5592	CREB	1385	-0.0385753147704196	0.0115575986926602	gse8501	GSM210899	24hr
RPS6KA2	6196	CREB	1385	-0.0811406552145482	0.0115575986926602	gse8501	GSM210899	24hr
RPS6KA3	6197	CREB	1385	-0.0575716766758567	0.0115575986926602	gse8501	GSM210899	24hr
SGK1	6446	CREB	1385	-0.0413254250152998	0.0115575986926602	gse8501	GSM210899	24hr
MAPK13	5603	ATF-2	1386	-0.0109826114871948	-0.213148582875001	gse8501	GSM210900	12hr
MAPK14	1432	ATF-2	1386	-0.110107593766757	-0.213148582875001	gse8501	GSM210900	12hr
MAPK9	5601	ATF-2	1386	-0.141739953248746	-0.213148582875001	gse8501	GSM210900	12hr
RPS6KA5	9252	ATF-2	1386	-0.167614345783374	-0.213148582875001	gse8501	GSM210900	12hr
CALM1	801	AR	367	-0.185207729595177	-6.64385618977472	gse8501	GSM210901	24hr
CDK5	1020	MEF-2A	4205	-0.078116509725482	-0.0955426960266559	gse8501	GSM210901	24hr
CDK9	1025	AR	367	-0.0121582565926549	-6.64385618977472	gse8501	GSM210901	24hr
CDK9	1025	RelA	5970	-0.0121582565926549	0.10443712838654	gse8501	GSM210901	24hr
CSNK2A1	1457	Nkx2-5	1482	-0.0915460372744205	0.0164372574061675	gse8501	GSM210901	24hr
CSNK2A1	1457	RelA	5970	-0.0915460372744205	0.10443712838654	gse8501	GSM210901	24hr
CSNK2A1	1457	SPIB	6689	-0.0915460372744205	-0.0227299466995021	gse8501	GSM210901	24hr
CSNK2A1	1457	SRF	6722	-0.0915460372744205	-0.53558807409837	gse8501	GSM210901	24hr
HIPK1	204851	Nkx2-5	1482	-0.0932441672528559	0.0164372574061675	gse8501	GSM210901	24hr
MAPK1	5594	AR	367	-0.00466485169393603	-6.64385618977472	gse8501	GSM210901	24hr
MAPK14	1432	ATF-2	1386	-0.0214429206348255	-0.600874916751405	gse8501	GSM210901	24hr
MAPK14	1432	CREB	1385	-0.0214429206348255	-1.22446599892979	gse8501	GSM210901	24hr
MAPK14	1432	HNF4	3172	-0.0214429206348255	-8.8470437988695e-05	gse8501	GSM210901	24hr
MAPK14	1432	MEF-2A	4205	-0.0214429206348255	-0.0955426960266559	gse8501	GSM210901	24hr
MAPK9	5601	ATF-2	1386	-0.0128674019879243	-0.600874916751405	gse8501	GSM210901	24hr
MAPKAPK2	9261	CREB	1385	-0.00978307925519524	-1.22446599892979	gse8501	GSM210901	24hr
MAPKAPK2	9261	SRF	6722	-0.00978307925519524	-0.53558807409837	gse8501	GSM210901	24hr
PRKG1	5592	CREB	1385	-0.178100794334207	-1.22446599892979	gse8501	GSM210901	24hr
RPS6KA3	6197	CREB	1385	-0.379283502710489	-1.22446599892979	gse8501	GSM210901	24hr
RPS6KA5	9252	ATF-2	1386	-0.19413427546024	-0.600874916751405	gse8501	GSM210901	24hr
RPS6KA5	9252	CREB	1385	-0.19413427546024	-1.22446599892979	gse8501	GSM210901	24hr
RPS6KA5	9252	RelA	5970	-0.19413427546024	0.10443712838654	gse8501	GSM210901	24hr
CDK5	1020	MEF-2A	4205	-0.0189039644209577	0.25536891970353	gse8501	GSM210902	12hr
MAPK14	1432	MEF-2A	4205	-0.157292059738489	0.25536891970353	gse8501	GSM210902	12hr
ABL1	25	CREB	1385	-0.0459128082921202	-0.167494105766153	gse8501	GSM210903	24hr
MAPK14	1432	CREB	1385	-0.46355031677414	-0.167494105766153	gse8501	GSM210903	24hr
RPS6KA3	6197	CREB	1385	-0.149314031727525	-0.167494105766153	gse8501	GSM210903	24hr
RPS6KA4	8986	CREB	1385	-0.110515490970678	-0.167494105766153	gse8501	GSM210903	24hr
RPS6KA5	9252	CREB	1385	-0.238630899830514	-0.167494105766153	gse8501	GSM210903	24hr
CAMK2G	818	STAT1	6772	-0.020114274614543	0.142826298439682	gse8501	GSM210906	12hr
JAK1	3716	STAT1	6772	-0.0555204915592174	0.142826298439682	gse8501	GSM210906	12hr
JAK2	3717	STAT1	6772	-0.0471713789474006	0.142826298439682	gse8501	GSM210906	12hr
MAGI1	9223	TFAP2A	7020	-0.0869570044305015	0.135202473461916	gse8501	GSM210906	12hr
MAPK14	1432	ATF-2	1386	-0.0817194311342291	-0.466730897331674	gse8501	GSM210906	12hr
MAPK14	1432	CHOP-10	1649	-0.0817194311342291	1.17264061749524	gse8501	GSM210906	12hr
MAPK14	1432	CREB	1385	-0.0817194311342291	-0.179882406338151	gse8501	GSM210906	12hr
NTRK3	4916	c-Jun	3725	-0.00481679573758667	1.00654421275087	gse8501	GSM210906	12hr
RPS6KA3	6197	CREB	1385	-0.0440155472572577	-0.179882406338151	gse8501	GSM210906	12hr
RPS6KA5	9252	ATF-2	1386	-0.0655084220311786	-0.466730897331674	gse8501	GSM210906	12hr
RPS6KA5	9252	CREB	1385	-0.0655084220311786	-0.179882406338151	gse8501	GSM210906	12hr
RPS6KA5	9252	p300	2033	-0.0655084220311786	-0.358768234247835	gse8501	GSM210906	12hr
RPS6KA5	9252	STAT1	6772	-0.0655084220311786	0.142826298439682	gse8501	GSM210906	12hr
SGK1	6446	CREB	1385	-0.611234769459275	-0.179882406338151	gse8501	GSM210906	12hr
SNRK	54861	c-Jun	3725	-0.388665587101821	1.00654421275087	gse8501	GSM210906	12hr
TYK2	7297	STAT1	6772	-0.0803906598962741	0.142826298439682	gse8501	GSM210906	12hr
CAMK2G	818	CREM	1390	-0.0111351029740624	1.30883966938562	gse8501	GSM210907	24hr
CAMK2G	818	STAT1	6772	-0.0111351029740624	2.13932169310746	gse8501	GSM210907	24hr
PRKCA	5578	CREM	1390	-0.361093583914256	1.30883966938562	gse8501	GSM210907	24hr
RPS6KA2	6196	CREB	1385	-0.0105471217012675	-0.300966685396795	gse8501	GSM210907	24hr
RPS6KA3	6197	CREB	1385	-0.152808692364819	-0.300966685396795	gse8501	GSM210907	24hr
RPS6KA5	9252	CREB	1385	-0.01710792968867	-0.300966685396795	gse8501	GSM210907	24hr
RPS6KA5	9252	p300	2033	-0.01710792968867	-0.0654419834692811	gse8501	GSM210907	24hr
RPS6KA5	9252	RelA	5970	-0.01710792968867	0.190678672646535	gse8501	GSM210907	24hr
RPS6KA5	9252	STAT1	6772	-0.01710792968867	2.13932169310746	gse8501	GSM210907	24hr
SGK1	6446	CREB	1385	-0.568049704225739	-0.300966685396795	gse8501	GSM210907	24hr
SNRK	54861	c-Jun	3725	-0.398631371386484	1.36199051890382	gse8501	GSM210907	24hr
TYK2	7297	STAT1	6772	-0.33119623106027	2.13932169310746	gse8501	GSM210907	24hr
RPS6KA3	6197	CREB	1385	-0.053152585336685	-0.0616155092932038	gse8501	GSM210908	12hr
RPS6KA4	8986	CREB	1385	-0.170105571057175	-0.0616155092932038	gse8501	GSM210908	12hr
SGK1	6446	CREB	1385	-0.78873936754837	-0.0616155092932038	gse8501	GSM210908	12hr
RPS6KA3	6197	CREB	1385	-0.0554556859536716	-0.0876072478010249	gse8501	GSM210909	24hr
SGK1	6446	CREB	1385	-0.329193301678845	-0.0876072478010249	gse8501	GSM210909	24hr
ABL1	25	CREB	1385	-0.0304360200377868	0.104574546654002	gse8501	GSM210910	12hr
CAMK2A	815	SRF	6722	-0.0898964549957208	0.178707646768474	gse8501	GSM210910	12hr
PRKDC	5591	SRF	6722	-0.26704979573843	0.178707646768474	gse8501	GSM210910	12hr
RPS6KA2	6196	CREB	1385	-0.0769670566175977	0.104574546654002	gse8501	GSM210910	12hr
RPS6KA3	6197	CREB	1385	-0.0189227127679113	0.104574546654002	gse8501	GSM210910	12hr
RPS6KA4	8986	CREB	1385	-0.220293101455904	0.104574546654002	gse8501	GSM210910	12hr
RPS6KA5	9252	CREB	1385	-0.226039123293101	0.104574546654002	gse8501	GSM210910	12hr
CAMK2A	815	SRF	6722	-0.021318664109118	0.170597606882177	gse8501	GSM210911	24hr
CDK5	1020	MEF-2A	4205	-0.248835287854654	-0.223808113318628	gse8501	GSM210911	24hr
PRKDC	5591	SRF	6722	-0.0938112521538316	0.170597606882177	gse8501	GSM210911	24hr
CSNK2A2	1459	Mycn	4613	-0.101252365870998	0.0587151510410861	gse8501	GSM210913	24hr
MAPKAPK2	9261	CREB	1385	-0.0352905022891781	-0.398885721237623	gse8501	GSM210913	24hr
RPS6KA2	6196	CREB	1385	-0.0146281177229106	-0.398885721237623	gse8501	GSM210913	24hr
RPS6KA3	6197	CREB	1385	-0.359696614669534	-0.398885721237623	gse8501	GSM210913	24hr
SGK1	6446	CREB	1385	-0.269913478890351	-0.398885721237623	gse8501	GSM210913	24hr
ABL1	25	CREB	1385	-0.250559393265601	0.369214151404364	gse7864	GSM190752	24hr
IKBKB	3551	NFKB1	4790	-0.0664295203682084	0.237884891967595	gse7864	GSM190752	24hr
IKBKB	3551	RelA	5970	-0.0664295203682084	0.124289264157494	gse7864	GSM190752	24hr
MAPK3	5595	Sp1	6667	-0.0642173144288475	0.480331367796737	gse7864	GSM190752	24hr
MAPK3	5595	SPIB	6689	-0.0642173144288475	0.0429439456762742	gse7864	GSM190752	24hr
PIK3R1	5295	ESR1	2099	-0.351086024857441	0.513580601125797	gse7864	GSM190752	24hr
RPS6KA4	8986	CREB	1385	-0.0572120409964084	0.369214151404364	gse7864	GSM190752	24hr
RPS6KA4	8986	Fos	2353	-0.0572120409964084	-0.267182209806024	gse7864	GSM190752	24hr
NLK	51701	Myb	4602	-0.0554193339608159	-0.299705035329859	gse7864	GSM190753	24hr
PRKDC	5591	HMG-1	3146	-0.0401434376472563	-0.197220370932706	gse7864	GSM190753	24hr
PRKDC	5591	SRF	6722	-0.0401434376472563	0.41282632377446	gse7864	GSM190753	24hr
ABL1	25	CREB	1385	-0.281306212014051	0.332941890220346	gse7864	GSM190756	24hr
MAPK13	5603	ATF-2	1386	-0.275480488045794	0.441597089908953	gse7864	GSM190756	24hr
MAPK3	5595	Sp1	6667	-0.0358646038982217	0.510373289939874	gse7864	GSM190756	24hr
MAPK3	5595	SPIB	6689	-0.0358646038982217	-0.0679707458641186	gse7864	GSM190756	24hr
PIK3R1	5295	ESR1	2099	-0.354026260665636	0.527669110349687	gse7864	GSM190756	24hr
RPS6KA4	8986	CREB	1385	-0.352234883958293	0.332941890220346	gse7864	GSM190756	24hr
RPS6KA4	8986	Fos	2353	-0.352234883958293	0.710753075301977	gse7864	GSM190756	24hr
CAMK4	814	RelA	5970	-0.665603986801209	0.0226424373978921	gse7864	GSM190757	24hr
DYRK1A	1859	FOXO1a	2308	-0.283785077610282	0.288249164208696	gse7864	GSM190757	24hr
NLK	51701	Myb	4602	-0.0983783742220385	-0.92670462886015	gse7864	GSM190757	24hr
PRKDC	5591	HMG-1	3146	-0.0103081598151498	-0.469056266956732	gse7864	GSM190757	24hr
PRKDC	5591	NR3C1	2908	-0.0103081598151498	0.0888781784407799	gse7864	GSM190757	24hr
PRKDC	5591	SRF	6722	-0.0103081598151498	0.667891359380435	gse7864	GSM190757	24hr
RPS6KA4	8986	CREB	1385	-0.139201612698416	0.425350261628974	gse7864	GSM190757	24hr
RPS6KA4	8986	Fos	2353	-0.139201612698416	0.584635383248506	gse7864	GSM190757	24hr
CDKN2A	1029	E2F1	1869	-0.0626206977771851	-0.387502912981419	gse7864	GSM190760	24hr
CDKN2A	1029	HIF-1	3091	-0.0626206977771851	0.479502044612014	gse7864	GSM190760	24hr
DYRK1A	1859	FOXO1a	2308	-0.190158926710285	-0.18246959230454	gse7864	GSM190760	24hr
PIK3R1	5295	ESR1	2099	-0.597138340265672	0.545391775570352	gse7864	GSM190760	24hr
PRKD1	5587	c-Jun	3725	-0.373945271728297	0.44053051475254	gse7864	GSM190760	24hr
RPS6KA4	8986	CREB	1385	-0.0504998945654248	0.379742388773437	gse7864	GSM190760	24hr
RPS6KA4	8986	Fos	2353	-0.0504998945654248	0.109383251691581	gse7864	GSM190760	24hr
CAMK4	814	RelA	5970	-0.178157126001094	-0.121496787598557	gse7864	GSM190761	24hr
DYRK1A	1859	FOXO1a	2308	-0.171470982846702	-0.0363899319611062	gse7864	GSM190761	24hr
HIPK1	204851	Nkx2-5	1482	-0.075719685163	-0.00187688896968654	gse7864	GSM190761	24hr
IRAK1	3654	c-Jun	3725	-0.140452678134246	0.17304456935072	gse7864	GSM190761	24hr
MAP3K7	6885	Fos	2353	-0.00840301065152778	-0.0641109871700846	gse7864	GSM190761	24hr
NLK	51701	Myb	4602	-0.133336931768965	-0.363684320003274	gse7864	GSM190761	24hr
PIK3R1	5295	ESR1	2099	-0.0852987972535153	0.578879460125675	gse7864	GSM190761	24hr
PRKDC	5591	c-Jun	3725	-0.124539081239971	0.17304456935072	gse7864	GSM190761	24hr
PRKDC	5591	HMG-1	3146	-0.124539081239971	-0.220974650274469	gse7864	GSM190761	24hr
PRKDC	5591	NR3C1	2908	-0.124539081239971	-0.0472879840722388	gse7864	GSM190761	24hr
PRKDC	5591	SRF	6722	-0.124539081239971	0.229536420133604	gse7864	GSM190761	24hr
RPS6KA4	8986	CREB	1385	-0.0284112109419372	0.474750814363006	gse7864	GSM190761	24hr
RPS6KA4	8986	Fos	2353	-0.0284112109419372	-0.0641109871700846	gse7864	GSM190761	24hr
SNRK	54861	c-Jun	3725	-0.0232420596528136	0.17304456935072	gse7864	GSM190761	24hr
ABL1	25	CREB	1385	-0.0915025138841658	0.242499318328259	gse7864	GSM190764	24hr
IKBKB	3551	NFKB1	4790	-0.224391848979225	0.199873082587025	gse7864	GSM190764	24hr
IKBKB	3551	RelA	5970	-0.224391848979225	0.103951156383325	gse7864	GSM190764	24hr
MAPK3	5595	Sp1	6667	-0.0859242804708437	0.510585923681456	gse7864	GSM190764	24hr
MAPK3	5595	SPIB	6689	-0.0859242804708437	0.0700514411215808	gse7864	GSM190764	24hr
PIK3R1	5295	ESR1	2099	-0.656380641609966	0.529218394147175	gse7864	GSM190764	24hr
PRKAA2	5563	HNF4	3172	-0.121880528516502	0.42243644947749	gse7864	GSM190764	24hr
RPS6KA4	8986	CREB	1385	-0.0419753893662	0.242499318328259	gse7864	GSM190764	24hr
RPS6KA4	8986	Fos	2353	-0.0419753893662	0.198626274201594	gse7864	GSM190764	24hr
HIPK1	204851	Nkx2-5	1482	-0.0541342492472471	-0.0164568317941502	gse7864	GSM190765	24hr
NLK	51701	Myb	4602	-0.118974683240441	-1.04279092815625	gse7864	GSM190765	24hr
PIK3R1	5295	ESR1	2099	-0.0521292589485235	0.537842944991108	gse7864	GSM190765	24hr
PRKDC	5591	HMG-1	3146	-0.0561738033301563	-0.331164687267237	gse7864	GSM190765	24hr
PRKDC	5591	NR3C1	2908	-0.0561738033301563	-0.0635368608107479	gse7864	GSM190765	24hr
PRKDC	5591	SRF	6722	-0.0561738033301563	0.542314708732123	gse7864	GSM190765	24hr
RPS6KA4	8986	Fos	2353	-0.202961362272849	0.218084583310201	gse7864	GSM190765	24hr
ABL1	25	CREB	1385	-0.223026028809863	0.351565402499351	gse7864	GSM190768	24hr
CDKN2A	1029	E2F1	1869	-0.0456765110571983	-0.133308976313012	gse7864	GSM190768	24hr
HIPK1	204851	Nkx2-5	1482	-0.137497864403468	-0.0536962371243087	gse7864	GSM190768	24hr
HIPK1	204851	RUNX1	861	-0.137497864403468	0.522442575881658	gse7864	GSM190768	24hr
IKBKB	3551	NFKB1	4790	-0.0664891747619313	0.295725806971475	gse7864	GSM190768	24hr
IKBKB	3551	RelA	5970	-0.0664891747619313	0.0682822344891993	gse7864	GSM190768	24hr
MAPK3	5595	Sp1	6667	-0.100353534230114	0.577786048100488	gse7864	GSM190768	24hr
MAPK3	5595	SPIB	6689	-0.100353534230114	-0.00389233356014267	gse7864	GSM190768	24hr
PIK3R1	5295	ESR1	2099	-0.0795908908675503	0.578420131990527	gse7864	GSM190768	24hr
RPS6KA4	8986	CREB	1385	-0.108846727214897	0.351565402499351	gse7864	GSM190768	24hr
RPS6KA4	8986	Fos	2353	-0.108846727214897	-0.491488150518217	gse7864	GSM190768	24hr
CAMK4	814	RelA	5970	-0.0415134127720565	-0.141431094342297	gse7864	GSM190769	24hr
IKBKB	3551	NFKB1	4790	-0.0426053895120025	-0.29675645867292	gse7864	GSM190769	24hr
IKBKB	3551	RelA	5970	-0.0426053895120025	-0.141431094342297	gse7864	GSM190769	24hr
MAP3K7	6885	Fos	2353	-0.0320064446918734	-0.151859506549813	gse7864	GSM190769	24hr
NLK	51701	Myb	4602	-0.110175731323409	-0.158356309962693	gse7864	GSM190769	24hr
PIK3R1	5295	ESR1	2099	-0.000906199880457011	0.570330754498021	gse7864	GSM190769	24hr
PRKDC	5591	HMG-1	3146	-0.0072294871102465	0.0249908658561832	gse7864	GSM190769	24hr
PRKDC	5591	NR3C1	2908	-0.0072294871102465	0.196877208120148	gse7864	GSM190769	24hr
PRKDC	5591	SRF	6722	-0.0072294871102465	0.253052094275623	gse7864	GSM190769	24hr
RPS6KA4	8986	CREB	1385	-0.168288701548033	0.481422555238049	gse7864	GSM190769	24hr
RPS6KA4	8986	Fos	2353	-0.168288701548033	-0.151859506549813	gse7864	GSM190769	24hr
ABL1	25	CREB	1385	-0.140949404139773	0.372219888731936	gse7864	GSM190772	24hr
CDKN2A	1029	E2F1	1869	-0.0337682447990721	-0.0235913249594915	gse7864	GSM190772	24hr
IKBKB	3551	NFKB1	4790	-0.115430367030796	0.257399285240159	gse7864	GSM190772	24hr
IKBKB	3551	RelA	5970	-0.115430367030796	0.189195670056701	gse7864	GSM190772	24hr
MAPK3	5595	Sp1	6667	-0.0969880883880385	0.50808610029825	gse7864	GSM190772	24hr
MAPK3	5595	SPIB	6689	-0.0969880883880385	0.0904289204243517	gse7864	GSM190772	24hr
CAMK4	814	RelA	5970	-0.178962215907209	-0.0422054062142712	gse7864	GSM190773	24hr
IKBKB	3551	NFKB1	4790	-0.0256756229314795	-0.132411642064855	gse7864	GSM190773	24hr
IKBKB	3551	RelA	5970	-0.0256756229314795	-0.0422054062142712	gse7864	GSM190773	24hr
NLK	51701	Myb	4602	-0.0422791218682093	-0.670094976968122	gse7864	GSM190773	24hr
PIK3R1	5295	ESR1	2099	-0.0822324772651631	0.523046385790892	gse7864	GSM190773	24hr
PRKDC	5591	HMG-1	3146	-0.0516103999934741	-0.095795421268562	gse7864	GSM190773	24hr
PRKDC	5591	NR3C1	2908	-0.0516103999934741	-0.0319321876252757	gse7864	GSM190773	24hr
HIPK1	204851	RUNX1	861	-0.232534966642115	0.0493306322090772	gse13105	GSM328287	24hr
MAPK1	5594	Sp1	6667	-0.15513404203124	-0.296149889659208	gse13105	GSM328287	24hr
MAPKAPK2	9261	CREB	1385	-0.02890077442552	0.102813674536764	gse13105	GSM328287	24hr
PRKG1	5592	CREB	1385	-0.03155831690143	0.102813674536764	gse13105	GSM328287	24hr
RIPK1	8737	NFKB1	4790	-0.0840447808006503	-0.301963263825261	gse13105	GSM328287	24hr
RPS6KA2	6196	CREB	1385	-0.0338836665678511	0.102813674536764	gse13105	GSM328287	24hr
RPS6KA3	6197	CREB	1385	-0.136199051890382	0.102813674536764	gse13105	GSM328287	24hr
HIPK1	204851	Nkx2-5	1482	-0.28136730963696	0.0597947057079726	gse13105	GSM328288.txt	24hr
MAPK1	5594	Sp1	6667	-0.14334119729439	-0.298143046516141	gse13105	GSM328288.txt	24hr
MAPK11	5600	ATF-2	1386	-0.0400292335433927	-0.0661063690882585	gse13105	GSM328288.txt	24hr
MAPK9	5601	ATF-2	1386	-0.432847230763823	-0.0661063690882585	gse13105	GSM328288.txt	24hr
MAPKAPK2	9261	CREB	1385	-0.196325950407843	0.0297312564492417	gse13105	GSM328288.txt	24hr
PRKG1	5592	CREB	1385	-0.0551440063751303	0.0297312564492417	gse13105	GSM328288.txt	24hr
RPS6KA2	6196	CREB	1385	-0.0269076175685877	0.0297312564492417	gse13105	GSM328288.txt	24hr
RPS6KA3	6197	CREB	1385	-0.207288313120971	0.0297312564492417	gse13105	GSM328288.txt	24hr
PRKG1	5592	CREB	1385	-0.105637313417418	-0.131382256152795	gse13105	GSM328290	10hr
MAPKAPK2	9261	CREB	1385	-0.132212738176517	0.0639471158265818	gse13105	GSM328291	10hr
PRKG1	5592	CREB	1385	-0.0395309443291597	0.0639471158265818	gse13105	GSM328291	10hr
CHUK	1147	RelA	5970	-0.24237	0.342203261106151	gse11968	GSM302945	24hr
MAP3K8	1326	NFKB1	4790	-0.055002	0.310313244374849	gse11968	GSM302945	24hr
MST1R	4486	RelA	5970	-0.05202	0.342203261106151	gse11968	GSM302945	24hr
NLK	51701	Myb	4602	-0.110945	0.839024	gse11968	GSM302945	24hr
RIPK1	8737	NFKB1	4790	-0.081755	0.310313244374849	gse11968	GSM302945	24hr
RPS6KA1	6195	CREB	1385	-0.231045	0.505168549631965	gse11968	GSM302945	24hr
RPS6KA2	6196	CREB	1385	-0.385965	0.505168549631965	gse11968	GSM302945	24hr
RPS6KA4	8986	CREB	1385	-0.0846749999999999	0.505168549631965	gse11968	GSM302945	24hr
SGK1	6446	CREB	1385	-0.161613	0.505168549631965	gse11968	GSM302945	24hr
SKP2	6502	E2F1	1869	-0.365585	0.341973992793465	gse11968	GSM302945	24hr
CHUK	1147	RelA	5970	-0.649701	0.334536794526686	gse11968	GSM302946	24hr
SGK1	6446	CREB	1385	-0.152736	0.578044470575269	gse11968	GSM302946	24hr
RPS6KA2	6196	CREB	1385	-0.613228	0.515629812003816	gse11968	GSM302995	24hr
