# Supplementary material for: MIRTFnet: Analysis of miRNA Regulated Transcription Factors
Source: PLoS One. 2011 Aug 17;6(8):e22519. doi: 10.1371/journal.pone.0022519 (PMC3157336; doi:10.1371/journal.pone.0022519)
Supplement: File S4 — Significant TFs. The File S4 contains the TFs identified as active (either based on the Wilcoxon test or based on the fold change criterion) in each miRNA transfection experiment. For more details see File S1. (CSV) [file pone.0022519.s004.csv]

TFname	TF-Gene-ID	Pvalue-BH	Pvalue-KS-BH	FoldChange	TargetedbymiRNAotTF	Cell Line	Experiment-ID	Dataset-ID	Time point	transfectedmiRNArelated
XBP1	7494	1	1	1.246470305	,1385	hela	pub19053	pub19053-1	8hr	1
ELK4	2005	0.027637205	1	-0.276587093	,2353,5966	hela	pub19053	pub19053-1	8hr	1
NFKB1	4790	0.026007615	1	-0.383291591	,hsa-miR-155,2296,6688,1385,5970,5966	hela	pub19053	pub19053-1	8hr	1
NFIL3	4783	0.000896029	0.023563898	0.335117527	,2299,3131,6736	hela	pub19053	pub19053-1	8hr	1
FOXQ1	94234	1	1	1.423699252	,2299,23090,7020,6736,9935	hela	pub19053	pub19053-1	8hr	1
PLAU	5328	0.02568111	1	-0.135554412	,2353	hela	pub19053	pub19053-1	8hr	0
ID1	3397	0.023496988	1	-0.557924732	,4783,1385,3131,6662,2908,9935	hela	pub19053	pub19053-1	8hr	1
GABPA	2551	0.026946302	1	-0.114850869	,2005,4790,3397,2353,2296,6688,2299	hela	pub19053	pub19053-1	8hr	1
FOS	2353	1	1	-1.860074517	,2005,94234,5328,2296,1385,6667,6722,1869,9935	hela	pub19053	pub19053-1	8hr	1
FOXC1	2296	0.025755259	1	0.6243457		hela	pub19053	pub19053-1	8hr	0
SPI1	6688	0.001810255	1	-0.261286875	,2005,4790,4783,3397,2551,1385,5970,23090,3131,5966,6667	hela	pub19053	pub19053-1	8hr	1
CREB1	1385	2.20E-08	1.11E-06	-0.438080716	,4790,6688,5970,23090,5966,6667	hela	pub19053	pub19053-1	8hr	1
FOXI1	2299	0.026375555	1	0.094136946	,4790,23090,7020	hela	pub19053	pub19053-1	8hr	1
RELA	5970	0.004085873	1	-0.20618195	,4790,4783,2353,2296,1385,3131,5966	hela	pub19053	pub19053-1	8hr	1
ZNF423	23090	1	1	-4.222230425		hela	pub19053	pub19053-1	8hr	0
DDIT3	1649	1	1	1.044671548	,2005,4783,3397,2551,2353,6688	hela	pub19053	pub19053-1	8hr	1
HLF	3131	0.049780354	1	0.031094046		hela	pub19053	pub19053-1	8hr	0
REL	5966	0.001129448	0.021257826	-0.08288768	,4790,5970,6667,1869	hela	pub19053	pub19053-1	8hr	1
SP1	6667	0.020295931	1	-0.234504931	,hsa-miR-155,2296,1385,6662	hela	pub19053	pub19053-1	8hr	1
SRF	6722	0.019244826	0.017163482	-0.3700576		hela	pub19053	pub19053-1	8hr	0
E2F1	1869	0.00013695	0.000450353	0.219780012	,2296	hela	pub19053	pub19053-1	8hr	0
TFAP2A	7020	0.026834843	1	-0.199685216	,4790,3397,2296,6688	hela	pub19053	pub19053-1	8hr	1
SOX9	6662	1	1	-1.367822716	,2353,1385,2299,3131	hela	pub19053	pub19053-1	8hr	1
SRY	6736	0.027251942	1	-0.006047464		hela	pub19053	pub19053-1	8hr	0
NR3C1	2908	0.019164463	1	0.083506463	,2005,4783,94234,2551,2353,2296,6688,2299,23090,3131,6667	hela	pub19053	pub19053-1	8hr	1
MAFB	9935	0.01840763	0.0112733	0.31139331	,4783,1385,23090,6667,6662,6736	hela	pub19053	pub19053-1	8hr	1
TP53	7157	1	1	-1.119474714	,4790,2353,6688	hela	pub19053	pub19053-1	8hr	1
ELK4	2005	2.87E-11	2.55E-11	0.290621317	,2353	hela	pub19053	pub19053-2	32hr	1
MYCN	4613	1.72E-05	5.13E-05	-0.038875371	,2353,1385,23090,6667,1869,7025,6662,9935	hela	pub19053	pub19053-2	32hr	1
HSF1	3297	1	1	-1.016965502	,6688,9935	hela	pub19053	pub19053-2	32hr	1
MYB	4602	0.041192646	1	-0.036176883	,64321	hela	pub19053	pub19053-2	32hr	0
ARNT	405	2.86E-05	0.000202884	0.180694777	,6662	hela	pub19053	pub19053-2	32hr	1
FOXO3	2309	1	1	-1.038766045	,3397,2353,6688,23090,6667,1869,5079,9935,hsa-miR-155	hela	pub19053	pub19053-2	32hr	1
USF1	7391	0.011459611	0.012286884	0.325738719	,2005,2551,6688	hela	pub19053	pub19053-2	32hr	1
PLAU	5328	0.031115861	1	-0.180188983	,2353,5076	hela	pub19053	pub19053-2	32hr	1
ID1	3397	0.030464572	1	-1.517596697	,4602,1385,6662,9935	hela	pub19053	pub19053-2	32hr	1
CBFB	865	1	1	-2.274313469	,1385,hsa-miR-155	hela	pub19053	pub19053-2	32hr	1
ZBTB6	10773	1	1	-1.721053446	,2005,6688	hela	pub19053	pub19053-2	32hr	1
GABPA	2551	1.58E-07	1.33E-06	-0.313713455	,2005,4602,3397,2353,2296,6688,7702,7025	hela	pub19053	pub19053-2	32hr	1
FOS	2353	0.00734063	1	-1.991741394	,hsa-miR-155,2005,4602,5328,2296,1385,6667,7702,1869,9935	hela	pub19053	pub19053-2	32hr	1
FOXC1	2296	0.031628284	0.04592828	0.967483893		hela	pub19053	pub19053-2	32hr	0
SPI1	6688	2.27E-09	1.01E-07	0.13128451	,2005,3397,2551,1385,23090,6667	hela	pub19053	pub19053-2	32hr	1
CREB1	1385	1.05E-06	3.20E-07	-1.064814242	,4602,6688,23090,6667,5079	hela	pub19053	pub19053-2	32hr	1
SOX17	64321	0.031446908	0.028420534	-0.682000619		hela	pub19053	pub19053-2	32hr	0
ZNF423	23090	1	1	-2.928777092		hela	pub19053	pub19053-2	32hr	0
SP1	6667	0.042802754	1	-0.895903351	,hsa-miR-155,2296,1385,64321,6662,5079	hela	pub19053	pub19053-2	32hr	1
ZNF143	7702	0.000340316	0.002335974	-0.198835609	,4602,3397,2551,2353,64321,6667,6662,9935	hela	pub19053	pub19053-2	32hr	1
E2F1	1869	0.002277592	0.005598895	0.284098167	,2296	hela	pub19053	pub19053-2	32hr	0
NR2F1	7025	1	1	1.037202615	,405	hela	pub19053	pub19053-2	32hr	1
ZNF148	7707	1	1	-1.111538421	,2005,2551,6688,7702	hela	pub19053	pub19053-2	32hr	1
SOX9	6662	1	1	-1.279656277	,4602,2353,1385	hela	pub19053	pub19053-2	32hr	1
PAX2	5076	0.013189713	0.007705051	-0.058459317	,2005,4613,405,7391,2551,6688,64321,23090,5079,9935	hela	pub19053	pub19053-2	32hr	1
PAX5	5079	0.025418878	1	-0.134225528		hela	pub19053	pub19053-2	32hr	0
ZEB1	6935	1	1	-1.035799768	,2005,3397,2353,2296,6688,1385,1869,5076	hela	pub19053	pub19053-2	32hr	1
EGR1	1958	1	1	-2.63602645	,2005,2551,2296,6688,1385,23090,6667,7702,5076	hela	pub19053	pub19053-2	32hr	1
MAFB	9935	0.024325472	0.012975228	-0.052039659	,1385,23090,6667,6662,5076,5079	hela	pub19053	pub19053-2	32hr	1
TP53	7157	1	1	-1.010263959	,2353,6688,5076,5079	hela	pub19053	pub19053-2	32hr	1
ELK4	2005	0.007933474	0.006759412	-0.186243078	,4211,2353,5966	hela	pub19053	pub19053-3	8hr	1
MEIS1	4211	0.047291846	1	-0.046069767	,2005,2353,6688,64321,5966,1869,3660	hela	pub19053	pub19053-3	8hr	1
FOSL1	8061	1	1	-1.548886581	,2353	hela	pub19053	pub19053-3	8hr	1
KLF4	9314	1	1	-1.584215364	,2005,2353,1385,6667,5076,9935	hela	pub19053	pub19053-3	8hr	1
ZBTB6	10773	1	1	-1.20479607	,2005,6688	hela	pub19053	pub19053-3	8hr	1
ATF3	467	1	1	-1.182751614	,9314,2353,6688,1385,4807,6667,1869,5076	hela	pub19053	pub19053-3	8hr	1
FOS	2353	1	1	-1.296415683	,2005,9314,1385,6667,1869,9935	hela	pub19053	pub19053-3	8hr	1
SPI1	6688	0.048302068	1	-0.227550286	,2005,1385,5970,23090,5966,6667	hela	pub19053	pub19053-3	8hr	1
CREB1	1385	4.53E-07	0.000226429	-0.770263914	,6688,5970,23090,5966,6667	hela	pub19053	pub19053-3	8hr	1
SOX17	64321	0.015659836	1	-0.052440009	,9314	hela	pub19053	pub19053-3	8hr	1
RELA	5970	0.007131415	1	-0.372661695	,2353,1385,5966,5076	hela	pub19053	pub19053-3	8hr	1
ZNF423	23090	1	1	-2.738524597		hela	pub19053	pub19053-3	8hr	0
NHLH1	4807	0.005648891	1	0.215800798	,9314,6688,64321,5970,23090	hela	pub19053	pub19053-3	8hr	1
REL	5966	0.011813091	1	0.056979306	,9314,5970,6667,1869	hela	pub19053	pub19053-3	8hr	1
SP1	6667	0.011676755	1	-0.419889047	,9314,1385,64321	hela	pub19053	pub19053-3	8hr	1
E2F1	1869	0.010310471	1	0.661425907	,hsa-miR-16	hela	pub19053	pub19053-3	8hr	1
PAX2	5076	0.014056598	1	-0.121171963	,2005,6688,64321,5970,23090,4807,5966,9935	hela	pub19053	pub19053-3	8hr	1
IRF2	3660	1	1	-1.015250516	,6688,1869,5076,9935	hela	pub19053	pub19053-3	8hr	1
MAFB	9935	1	1	1.110340267	,1385,23090,6667,5076	hela	pub19053	pub19053-3	8hr	1
PPARG	5468	1	1	-1.041661605	,2353,64321,23090,1869,5076	hela	pub19053	pub19053-3	8hr	1
ELK4	2005	1.13E-06	4.32E-05	-0.36371783	,2353,6689,5966	hela	pub19053	pub19053-4	32hr	1
MYCN	4613	0.001733541	0.004250469	-0.174104925	,2019,2353,3146,1385,5970,23090,3131,5966,6667,1869,9935	hela	pub19053	pub19053-4	32hr	1
EN1	2019	0.017454119	1	0.840969252	,6688	hela	pub19053	pub19053-4	32hr	1
MYB	4602	0.002783289	0.004896194	0.016580341	,hsa-miR-16	hela	pub19053	pub19053-4	32hr	1
ARNT	405	0.001170123	0.004641555	0.713109497		hela	pub19053	pub19053-4	32hr	0
USF1	7391	0.006054646	0.031285361	0.054750768	,2005,2551,6689,6688,7528	hela	pub19053	pub19053-4	32hr	1
FOXQ1	94234	1	1	1.630008466	,4602,23090,9935	hela	pub19053	pub19053-4	32hr	1
PLAU	5328	0.045132458	1	-0.026164114	,8061,2118,2353,5076	hela	pub19053	pub19053-4	32hr	1
FOSL1	8061	1	1	-2.195907961	,2353	hela	pub19053	pub19053-4	32hr	1
ETV4	2118	1	1	-1.267371109	,4602,94234,3146,2296,6689,2625,5970,3131,5966,6667	hela	pub19053	pub19053-4	32hr	1
GABPA	2551	1.13E-05	5.14E-05	-0.428712233	,2005,4602,2353,2296,6689,6688,7528,7702	hela	pub19053	pub19053-4	32hr	1
FOS	2353	1	1	-2.018256291	,2005,4602,94234,5328,2118,2296,1385,7528,6667,7702,1869,9935	hela	pub19053	pub19053-4	32hr	1
HMGB1	3146	0.035401223	1	-0.095839114	,4602,2296,1385,6667,1869,9935	hela	pub19053	pub19053-4	32hr	1
FOXC1	2296	0.007184511	1	0.61926676		hela	pub19053	pub19053-4	32hr	0
CEBPZ	10153	1	1	-1.470627257	,2296,6689,3131	hela	pub19053	pub19053-4	32hr	0
SPIB	6689	0.033528423	1	0.034682855	,7391,5970,3131,7528	hela	pub19053	pub19053-4	32hr	1
SPI1	6688	9.17E-07	7.31E-06	-0.269502361	,2005,2019,2551,3146,6689,1385,2625,5970,23090,3131,5966,6667	hela	pub19053	pub19053-4	32hr	1
CREB1	1385	1.47E-09	2.47E-07	-0.425377342	,4602,6688,5970,23090,5966,6667,5079	hela	pub19053	pub19053-4	32hr	1
GATA3	2625	0.01914826	0.005968304	-0.026509503	,2005,2551,2296,6689,1869,5076,9935	hela	pub19053	pub19053-4	32hr	1
RELA	5970	0.045375681	1	-0.094898643	,2353,2296,1385,3131,5966,5076	hela	pub19053	pub19053-4	32hr	1
ZNF423	23090	1	1	-2.032808238		hela	pub19053	pub19053-4	32hr	0
NCKIPSD	51517	0.00081803	0.001754493	-0.074189451	,4613,4602,405,7391,2296,6688,1385,6667,7702,5076	hela	pub19053	pub19053-4	32hr	1
HLF	3131	0.034728339	1	-0.08729954		hela	pub19053	pub19053-4	32hr	0
REL	5966	0.001790835	0.010824277	-0.371025384	,2019,5970,6667,1869,5079	hela	pub19053	pub19053-4	32hr	1
YY1	7528	0.016687541	0.004308976	0.422018598	,4613,4602,405,2551,6688,1385,2625,3131,5076,9935	hela	pub19053	pub19053-4	32hr	1
SP1	6667	0.000864113	0.004645292	0.503856545	,3146,2296,1385,2625,5079	hela	pub19053	pub19053-4	32hr	1
TFAP4	7023	1	1	-1.017556227	,94234,2296,6688,1385,3131,7528,1869,9935	hela	pub19053	pub19053-4	32hr	1
ZNF143	7702	4.38E-07	1.19E-05	-0.17096117	,4602,2551,2353,5970,6667,9935	hela	pub19053	pub19053-4	32hr	1
E2F1	1869	0.004639411	0.016587762	0.214368553	,hsa-miR-16,2296	hela	pub19053	pub19053-4	32hr	1
PAX2	5076	3.45E-06	4.05E-05	-0.078741759	,2005,4613,405,7391,2551,6688,2625,5970,23090,5966,7528,7023,5079,9935	hela	pub19053	pub19053-4	32hr	1
PAX5	5079	4.36E-05	0.00099685	-0.124992405	,hsa-miR-16	hela	pub19053	pub19053-4	32hr	1
EGR1	1958	1	1	-1.912333875	,2005,2019,2551,2296,6688,1385,5970,23090,5966,7528,6667,7702,5076	hela	pub19053	pub19053-4	32hr	1
MAFB	9935	1	1	1.162235679	,3146,1385,23090,51517,6667,5076,5079	hela	pub19053	pub19053-4	32hr	1
CXCL2	2920	1	1	-1.029593069	,5966	hela	pub19053	pub19053-4	32hr	1
NKX2-5	1482	0.038967761	1	-0.117408591	,64321,7020	hela	pub19053	pub19053-5	8hr	0
NFIL3	4783	0.018272226	1	0.371644862	,64321,5079	hela	pub19053	pub19053-5	8hr	0
PLAU	5328	0.028855817	1	-0.263283869	,2354,2353,5076	hela	pub19053	pub19053-5	8hr	0
ID1	3397	0.02631333	0.023955253	-0.448473183	,4783,1385,7528	hela	pub19053	pub19053-5	8hr	0
FOSB	2354	1	1	-1.063707129	,2353,1385,2624,2623,5970,23090,7528,6667,6722,6660	hela	pub19053	pub19053-5	8hr	0
GABPA	2551	0.038487886	1	0.092408228	,1482,3397,2353,2296,2623,7528,7025	hela	pub19053	pub19053-5	8hr	0
FOS	2353	0.010478793	1	-2.087959538	,5328,2354,2296,1385,2624,2623,7528,6667,6722,1869	hela	pub19053	pub19053-5	8hr	0
HMGB1	3146	0.028624496	1	0.474450653	,3397,2296,1385,64321,6667,1869,6660	hela	pub19053	pub19053-5	8hr	0
FOXC1	2296	0.020668039	1	0.317849655		hela	pub19053	pub19053-5	8hr	0
CREB1	1385	0.00959691	0.013616389	-0.149247286	,2624,5970,23090,5966,6667,5079	hela	pub19053	pub19053-5	8hr	0
SOX17	64321	0.01701997	1	0.091712716		hela	pub19053	pub19053-5	8hr	0
GATA2	2624	0.014713269	0.016772409	0.1245284		hela	pub19053	pub19053-5	8hr	0
GATA1	2623	0.030020637	0.012560009	-0.052558032	,2296,1385,23090,1869	hela	pub19053	pub19053-5	8hr	0
RELA	5970	0.027332566	0.018847634	-0.104357333	,4783,2353,2296,1385,5966,5076	hela	pub19053	pub19053-5	8hr	0
ZNF423	23090	1	1	-3.699797424		hela	pub19053	pub19053-5	8hr	0
REL	5966	0.011156307	0.01386384	0.222593284	,5970,6667,1869,7025,5079	hela	pub19053	pub19053-5	8hr	0
YY1	7528	0.00990801	0.003192217	0.178287221	,4783,2551,1385,5076	hela	pub19053	pub19053-5	8hr	0
SP1	6667	0.010639181	1	-0.163541606	,1482,3146,2296,1385,64321,2624,5079	hela	pub19053	pub19053-5	8hr	0
SRF	6722	0.011744583	0.026484709	-0.456353703	,2624	hela	pub19053	pub19053-5	8hr	0
E2F1	1869	0.019877592	1	0.028012093	,2296	hela	pub19053	pub19053-5	8hr	0
NR2F1	7025	1	1	1.057350952	,6722	hela	pub19053	pub19053-5	8hr	0
TFAP2A	7020	0.013776959	1	-0.243944077	,1482,3397,3146,2296,2624,2623,5076,5079	hela	pub19053	pub19053-5	8hr	0
SOX5	6660	0.012565987	0.01242468	-0.085112449	,1482,2353,64321,2624,5076	hela	pub19053	pub19053-5	8hr	0
PAX2	5076	0.038958295	1	0.112871862	,4783,2551,64321,2624,2623,5970,23090,5966,7528,7020,5079	hela	pub19053	pub19053-5	8hr	0
PAX5	5079	0.026532374	1	-0.106850359		hela	pub19053	pub19053-5	8hr	0
EGR1	1958	1	1	-1.730615481	,2551,2296,1385,2624,2623,5970,23090,5966,7528,6667,6722,5076	hela	pub19053	pub19053-5	8hr	0
TP53	7157	1	1	-1.217798657	,2354,2353,3146,7528,5076,5079	hela	pub19053	pub19053-5	8hr	0
HSF1	3297	1	1	-1.271348231	,3146,6688,9935	hela	pub19053	pub19053-6	32hr	1
ARNT	405	0.047635092	1	0.379786406		hela	pub19053	pub19053-6	32hr	0
STAT5B	6777	0.01075752	0.042218521	-0.020821706	,2551,2353,1385,5079	hela	pub19053	pub19053-6	32hr	1
NFKB1	4790	0.029021557	1	-0.12260231	,hsa-let-7b,405,6688,1385,5970,5966	hela	pub19053	pub19053-6	32hr	1
FOXQ1	94234	1	1	1.018540964	,23090,7020,9935	hela	pub19053	pub19053-6	32hr	1
PLAU	5328	0.03400054	1	0.378053423	,8061,2118,2353,5076	hela	pub19053	pub19053-6	32hr	1
FOSL1	8061	1	1	-1.082382437	,2353	hela	pub19053	pub19053-6	32hr	1
HERPUD1	9709	1	1	1.01352342		hela	pub19053	pub19053-6	32hr	0
ETV4	2118	1	1	-1.121822209	,4790,94234,3146,5970,5966,6667,7020	hela	pub19053	pub19053-6	32hr	1
GABPA	2551	0.020712334	0.01863356	0.207295784	,4790,2353,6688	hela	pub19053	pub19053-6	32hr	1
FOS	2353	1	1	-2.024349641	,94234,5328,2118,1385,6667,1869,9935	hela	pub19053	pub19053-6	32hr	1
HMGB1	3146	0.046447597	1	0.379392283	,1385,6667,1869,9935	hela	pub19053	pub19053-6	32hr	1
SPI1	6688	0.001946266	0.010989436	-0.115774854	,4790,2551,3146,1385,5970,23090,5966,6667	hela	pub19053	pub19053-6	32hr	1
CREB1	1385	0.016444187	0.013900127	0.078503442	,4790,6688,5970,23090,5966,6667,5079	hela	pub19053	pub19053-6	32hr	1
RELA	5970	0.026491162	1	-0.509905594	,4790,2353,1385,5966,5076	hela	pub19053	pub19053-6	32hr	1
ZNF423	23090	0.009873132	1	-4.214256492		hela	pub19053	pub19053-6	32hr	0
REL	5966	0.047800801	1	0.200449953	,4790,5970,6667,1869,5079	hela	pub19053	pub19053-6	32hr	1
SP1	6667	0.001985384	0.028001659	-0.155349883	,3146,1385,5079	hela	pub19053	pub19053-6	32hr	1
E2F1	1869	0.02263074	0.003064095	-0.202061796		hela	pub19053	pub19053-6	32hr	0
TFAP2A	7020	0.046687485	0.010508828	-0.765013496	,4790,3146,6688,5076,5079	hela	pub19053	pub19053-6	32hr	1
PAX2	5076	0.013729058	0.005723054	-0.127605027	,405,4790,2551,6688,5970,23090,5966,7020,5079,9935	hela	pub19053	pub19053-6	32hr	1
PAX5	5079	0.001566408	0.016023758	-0.466774901		hela	pub19053	pub19053-6	32hr	0
EGR1	1958	1	1	-1.917797257	,4790,2551,6688,1385,5970,23090,5966,6667,5076	hela	pub19053	pub19053-6	32hr	1
MAFB	9935	0.04675683	1	0.863688581	,3146,1385,23090,6667,5076,5079	hela	pub19053	pub19053-6	32hr	1
HMGA1	3159	1	1	-1.467432414	,405,2551,2353,6688,1869,7020,5079,9935,hsa-let-7b	hela	pub19053	pub19053-6	32hr	1
ELK4	2005	3.23E-06	1.71E-06	-0.164213979	,6689,5966	HCT116 Dicer -/- #2	gse13105	GSM328287	24hr	0
ARNT	405	0.040558273	1	0.363418934		HCT116 Dicer -/- #2	gse13105	GSM328287	24hr	0
NFKB1	4790	0.015881898	1	-0.301963264	,405,6688,1385,5970,5966	HCT116 Dicer -/- #2	gse13105	GSM328287	24hr	0
RUNX1	861	0.00712289	0.003653469	0.049330632	,2005,405,2551,6689,2625,9935	HCT116 Dicer -/- #2	gse13105	GSM328287	24hr	0
CBFB	865	1	1	-1.023818239	,2297,6689,1385,2625	HCT116 Dicer -/- #2	gse13105	GSM328287	24hr	0
GABPA	2551	0.000230978	1.19E-05	0.015446966	,2005,4790,6689,6688,7702	HCT116 Dicer -/- #2	gse13105	GSM328287	24hr	0
FOXD1	2297	1	1	-1.11849319	,6688,1869	HCT116 Dicer -/- #2	gse13105	GSM328287	24hr	0
SPIB	6689	2.75E-05	0.000678286	0.046174801	,4790,861,5970	HCT116 Dicer -/- #2	gse13105	GSM328287	24hr	0
SPI1	6688	9.59E-07	5.61E-05	0.057469356	,2005,4790,2551,6689,1385,2625,5970,5966,6667	HCT116 Dicer -/- #2	gse13105	GSM328287	24hr	0
CREB1	1385	0.000325031	0.00011863	0.102813675	,4790,2297,6688,5970,5966,6667,5079	HCT116 Dicer -/- #2	gse13105	GSM328287	24hr	0
GATA3	2625	0.000117316	0.000101773	-0.042188487	,2005,2551,6689,1869,9935	HCT116 Dicer -/- #2	gse13105	GSM328287	24hr	0
RELA	5970	0.01716473	1	0.091685215	,4790,1385,5966	HCT116 Dicer -/- #2	gse13105	GSM328287	24hr	0
NHLH1	4807	0.016578815	0.034546556	0.070092683	,861,2297,6688,5970	HCT116 Dicer -/- #2	gse13105	GSM328287	24hr	0
REL	5966	0.035714702	1	0.087034516	,4790,5970,6667,1869,5079	HCT116 Dicer -/- #2	gse13105	GSM328287	24hr	0
SP1	6667	0.004497713	0.000273307	-0.29614989	,1385,2625,5079	HCT116 Dicer -/- #2	gse13105	GSM328287	24hr	0
ZNF143	7702	0.008015583	0.01008559	0.062120055	,2551,5970,6667,9935	HCT116 Dicer -/- #2	gse13105	GSM328287	24hr	0
E2F1	1869	3.80E-06	0.000404226	-0.212935591		HCT116 Dicer -/- #2	gse13105	GSM328287	24hr	0
PAX5	5079	0.037539972	1	0.217254097		HCT116 Dicer -/- #2	gse13105	GSM328287	24hr	0
MAFB	9935	0.004723979	0.037280487	-0.288675551	,861,1385,6667,5079	HCT116 Dicer -/- #2	gse13105	GSM328287	24hr	0
ELK4	2005	0.01907643	1	0.083269664	,6689,51450	HCT116 Dicer -/- #2	gse13105	GSM328290	10hr	0
MYCN	4613	0.01979907	0.030668992	0.075407768	,1385,3131,1869,9935	HCT116 Dicer -/- #2	gse13105	GSM328290	10hr	0
MYB	4602	0.02212309	1	-0.17141149	,51450	HCT116 Dicer -/- #2	gse13105	GSM328290	10hr	0
ARNT	405	0.020308763	0.011509786	0.148822379	,84654	HCT116 Dicer -/- #2	gse13105	GSM328290	10hr	0
NFIL3	4783	0.000399899	0.003878857	0.179051924	,4613,405,2299,3131,5079,6736,51450	HCT116 Dicer -/- #2	gse13105	GSM328290	10hr	0
GABPA	2551	0.044282193	1	0.046008704	,2005,4602,2296,6689,6688,2299,84654	HCT116 Dicer -/- #2	gse13105	GSM328290	10hr	0
FOXC1	2296	0.002940548	0.032133182	-0.052486464		HCT116 Dicer -/- #2	gse13105	GSM328290	10hr	0
FOXD1	2297	0.017740123	1	-0.538484544	,6688,2299,1869,6660,6736,51450	HCT116 Dicer -/- #2	gse13105	GSM328290	10hr	0
SPIB	6689	0.029495122	0.028939773	0.049164536	,3131	HCT116 Dicer -/- #2	gse13105	GSM328290	10hr	0
SPI1	6688	0.000381364	0.000683811	0.045731877	,2005,4783,2551,6689,1385,2625,3131,84654	HCT116 Dicer -/- #2	gse13105	GSM328290	10hr	0
CREB1	1385	0.00271076	0.009438723	-0.131382256	,4602,2297,6688,5079,84654	HCT116 Dicer -/- #2	gse13105	GSM328290	10hr	0
FOXI1	2299	0.049000201	1	-0.054479621		HCT116 Dicer -/- #2	gse13105	GSM328290	10hr	0
GATA3	2625	0.011258206	1	0.042852872	,2005,2551,2296,6689,2299,1869,6660,5076,84654,9935	HCT116 Dicer -/- #2	gse13105	GSM328290	10hr	0
HLF	3131	0.002661828	0.029391182	0.047835765		HCT116 Dicer -/- #2	gse13105	GSM328290	10hr	0
E2F1	1869	0.002673831	0.011303555	0.316579747	,2296	HCT116 Dicer -/- #2	gse13105	GSM328290	10hr	0
SOX5	6660	0.045826294	1	-0.011128459	,4602,2297,6689,6688,2625,5076,6736,51450	HCT116 Dicer -/- #2	gse13105	GSM328290	10hr	0
PAX2	5076	0.01865198	1	-0.008803109	,2005,4613,405,4783,2551,6688,2625,5079,9935	HCT116 Dicer -/- #2	gse13105	GSM328290	10hr	0
PAX5	5079	0.006490833	0.030444344	-0.001660964		HCT116 Dicer -/- #2	gse13105	GSM328290	10hr	0
SRY	6736	0.011604936	1	0.022921304		HCT116 Dicer -/- #2	gse13105	GSM328290	10hr	0
SPZ1	84654	0.014972962	0.03266495	-0.016941833	,2005,6736	HCT116 Dicer -/- #2	gse13105	GSM328290	10hr	0
EP300	2033	0.048666825	1	0.173736839	,4602,4783,6688,2299,1869,6736,84654,9935	HCT116 Dicer -/- #2	gse13105	GSM328290	10hr	0
MAFB	9935	0.019138409	1	-0.152144307	,4783,1385,5076,5079,6736	HCT116 Dicer -/- #2	gse13105	GSM328290	10hr	0
E2F5	1875	0.045909807	1	-0.049164536	,2551,1385,5076	HCT116 Dicer -/- #2	gse13105	GSM328290	10hr	0
E2F2	1870	0.047996617	1	0.071919743		HCT116 Dicer -/- #2	gse13105	GSM328290	10hr	0
PRRX2	51450	0.002213493	0.011641734	0.104308542		HCT116 Dicer -/- #2	gse13105	GSM328290	10hr	0
ELK4	2005	0.001677022	0.001683951	-0.000664386	,6689,51450	HCT116 Dicer -/- #2	gse13105	GSM328291	10hr	0
MYB	4602	0.006933108	0.019093625	-0.20097665	,51450	HCT116 Dicer -/- #2	gse13105	GSM328291	10hr	0
ARNT	405	0.038369892	1	0.070590972		HCT116 Dicer -/- #2	gse13105	GSM328291	10hr	0
ID1	3397	0.006274645	0.013619225	-0.170414911	,4602,1385,2625,3131,9935	HCT116 Dicer -/- #2	gse13105	GSM328291	10hr	0
GABPA	2551	0.019815563	1	0.052320367	,2005,4602,3397,6689,6688	HCT116 Dicer -/- #2	gse13105	GSM328291	10hr	0
NKX3-1	4824	0.024806638	1	-0.436501352		HCT116 Dicer -/- #2	gse13105	GSM328291	10hr	0
NKX2-2	4821	0.039392468	1	-0.004650699	,4602,405,6688,51517,3131,6667,6736,51450	HCT116 Dicer -/- #2	gse13105	GSM328291	10hr	0
SPIB	6689	0.037688328	0.048255138	0.011626748	,3131	HCT116 Dicer -/- #2	gse13105	GSM328291	10hr	0
SPI1	6688	0.002322478	0.016204536	-0.030340277	,2005,3397,2551,6689,1385,2625,3131,6667	HCT116 Dicer -/- #2	gse13105	GSM328291	10hr	0
CREB1	1385	0.005873428	0.018713342	0.063947116	,4602,6688,6667,5079	HCT116 Dicer -/- #2	gse13105	GSM328291	10hr	0
GATA3	2625	0.001746217	0.044911053	-0.019599376	,2005,2551,6689,5076,9935	HCT116 Dicer -/- #2	gse13105	GSM328291	10hr	0
NCKIPSD	51517	0.005748422	0.015897662	0.040859716	,4602,405,3397,6688,1385,6667,5076,51450	HCT116 Dicer -/- #2	gse13105	GSM328291	10hr	0
HLF	3131	0.015274826	0.047082832	0.069428297		HCT116 Dicer -/- #2	gse13105	GSM328291	10hr	0
SP1	6667	0.025208799	1	-0.067601237	,1385,2625,5079,51450	HCT116 Dicer -/- #2	gse13105	GSM328291	10hr	0
BPTF	2186	0.021285352	1	0.024748364	,405,1385,51517,5076	HCT116 Dicer -/- #2	gse13105	GSM328291	10hr	0
PAX2	5076	0.037365188	1	0.078397503	,2005,405,2551,6688,2625,5079,9935	HCT116 Dicer -/- #2	gse13105	GSM328291	10hr	0
PAX5	5079	0.035312354	1	0.146164836		HCT116 Dicer -/- #2	gse13105	GSM328291	10hr	0
SRY	6736	0.03915385	1	0.009633591		HCT116 Dicer -/- #2	gse13105	GSM328291	10hr	0
MAFB	9935	0.038058059	1	-0.174069032	,1385,51517,6667,5076,5079,6736	HCT116 Dicer -/- #2	gse13105	GSM328291	10hr	0
PRRX2	51450	0.010881865	0.015681108	0.029232967		HCT116 Dicer -/- #2	gse13105	GSM328291	10hr	0
ELK4	2005	2.16E-05	8.62E-05	-0.097221762	,1482,6689	HCT116 Dicer -/- #2	gse13105	GSM328288.txt	24hr	0
MYCN	4613	0.007560956	1	0.056472778	,1385,3131,6667,1869,9935	HCT116 Dicer -/- #2	gse13105	GSM328288.txt	24hr	0
NKX2-5	1482	0.031072497	1	0.059794706	,64321,3131	HCT116 Dicer -/- #2	gse13105	GSM328288.txt	24hr	0
ARNT	405	0.003813738	1	0.381523442		HCT116 Dicer -/- #2	gse13105	GSM328288.txt	24hr	0
CBFB	865	1	1	-1.210178405	,6689,1385,2625	HCT116 Dicer -/- #2	gse13105	GSM328288.txt	24hr	0
GABPA	2551	0.012639853	0.017062838	0.010297977	,2005,1482,6689,6688,7702	HCT116 Dicer -/- #2	gse13105	GSM328288.txt	24hr	0
ATF2	1386	0.013162497	1	-0.066106369	,2551,6688,2625,6667,1869,5079	HCT116 Dicer -/- #2	gse13105	GSM328288.txt	24hr	0
SPIB	6689	0.012167515	0.024181545	0.102315385	,3131	HCT116 Dicer -/- #2	gse13105	GSM328288.txt	24hr	0
SPI1	6688	5.39E-07	8.31E-06	0.008858475	,2005,2551,6689,1385,2625,3131,6667	HCT116 Dicer -/- #2	gse13105	GSM328288.txt	24hr	0
CREB1	1385	1.61E-05	0.001812704	0.029731256	,6688,6667,5079	HCT116 Dicer -/- #2	gse13105	GSM328288.txt	24hr	0
SOX17	64321	0.043772086	1	0.030561738		HCT116 Dicer -/- #2	gse13105	GSM328288.txt	24hr	0
GATA3	2625	9.41E-05	0.013818916	0.032554895	,2005,1482,2551,6689,1869,5076,9935	HCT116 Dicer -/- #2	gse13105	GSM328288.txt	24hr	0
HLF	3131	0.044774672	0.016347425	-0.020263761		HCT116 Dicer -/- #2	gse13105	GSM328288.txt	24hr	0
SP1	6667	0.000443764	0.000542792	-0.298143047	,1482,1385,64321,2625,5079	HCT116 Dicer -/- #2	gse13105	GSM328288.txt	24hr	0
LMO2	4005	0.030512826	1	0.040527523		HCT116 Dicer -/- #2	gse13105	GSM328288.txt	24hr	0
ZNF143	7702	0.002513959	0.000922826	0.024914461	,2551,64321,6667,9935	HCT116 Dicer -/- #2	gse13105	GSM328288.txt	24hr	0
E2F1	1869	3.08E-07	0.000402089	-0.239178823		HCT116 Dicer -/- #2	gse13105	GSM328288.txt	24hr	0
PAX2	5076	0.044862788	1	-0.024250075	,2005,4613,405,2551,6688,64321,2625,5079,9935	HCT116 Dicer -/- #2	gse13105	GSM328288.txt	24hr	0
PAX5	5079	0.031323698	1	0.119589411		HCT116 Dicer -/- #2	gse13105	GSM328288.txt	24hr	0
MAFB	9935	0.025113488	1	-0.36773744	,1482,1385,6667,5076,5079	HCT116 Dicer -/- #2	gse13105	GSM328288.txt	24hr	0
ELK4	2005	0.000391094	5.63E-05	-0.155962	,1482,6689	hela	gse11968	GSM302945	24hr	1
STAT2	6773	1	1	-1.456803	,2625,3659	hela	gse11968	GSM302945	24hr	1
MYCN	4613	0.000483635	0.000112089	0.598646477	,4790,1385,5970,6667,1869,6662,3659	hela	gse11968	GSM302945	24hr	1
NKX2-5	1482	0.004683851	0.005949884	-0.078589	,6662,3170	hela	gse11968	GSM302945	24hr	1
MYB	4602	0.027527255	0.002497816	0.839024		hela	gse11968	GSM302945	24hr	0
ARNT	405	0.000452361	0.000111713	0.617759318	,2623,6662	hela	gse11968	GSM302945	24hr	1
NFKB1	4790	0.045937014	0.039992723	0.310313244	,4613,405,2296,6688,1385,5970	hela	gse11968	GSM302945	24hr	1
NFE2	4778	1	1	1.212335	,2625	hela	gse11968	GSM302945	24hr	1
USF1	7391	0.000417242	0.000117362	-0.141307	,2005,2551,6689,6688,2623,7528	hela	gse11968	GSM302945	24hr	1
ID1	3397	0.016507186	0.034489583	0.075772	,4602,1385,2625,7528,6662	hela	gse11968	GSM302945	24hr	1
GABPA	2551	0.000392167	5.32E-05	0.182981	,2005,1482,4602,4790,3397,2296,6689,6688,2623,7528,7702	hela	gse11968	GSM302945	24hr	1
FOXF2	2295	0.007462589	0.006186135	0.465154	,1482,4602,2623,7528,5079	hela	gse11968	GSM302945	24hr	1
FOXC1	2296	0.007821197	0.00251476	0.495487485		hela	gse11968	GSM302945	24hr	0
FOXD1	2297	0.00499295	0.006149023	0.659216766	,1482,7391,2295,6688,2623,7528,1869,6736,3170	hela	gse11968	GSM302945	24hr	1
SPIB	6689	0.004158949	0.002547805	0.517163771	,4790,7391,5970,7528	hela	gse11968	GSM302945	24hr	1
SPI1	6688	0.000753849	2.87E-06	0.011358	,2005,4790,3397,2551,6689,1385,2625,5970,6667	hela	gse11968	GSM302945	24hr	1
CREB1	1385	0.000346411	5.51E-05	0.50516855	,hsa-miR-124,4602,4790,2295,2297,6688,5970,6667,5079	hela	gse11968	GSM302945	24hr	1
TFCP2L1	29842	1	1	-1.123579		hela	gse11968	GSM302945	24hr	0
GATA3	2625	0.012983276	0.006608245	0.243352	,2005,1482,2551,2296,6689,1869,5076,3659,3170	hela	gse11968	GSM302945	24hr	1
GATA1	2623	0.006395659	0.016999393	0.174507	,4602,2296,1385,2625,1869	hela	gse11968	GSM302945	24hr	1
RELA	5970	0.022358125	0.012565209	0.342203261	,hsa-miR-124,4790,2296,1385,5076	hela	gse11968	GSM302945	24hr	1
NCKIPSD	51517	0.002460795	0.000845753	0.721543554	,4613,4602,405,7391,3397,2296,2297,6688,1385,6667,7702,5076,3659	hela	gse11968	GSM302945	24hr	1
YY1	7528	0.000463812	0.00244635	0.620898462	,4613,4602,405,2551,6688,1385,2625,5076	hela	gse11968	GSM302945	24hr	1
SP1	6667	0.000755612	2.74E-05	0.312142011	,hsa-miR-124,1482,2296,1385,2625,6662,5079,3170	hela	gse11968	GSM302945	24hr	1
ZNF143	7702	0.012609536	0.002592159	0.449667204	,4602,3397,2551,5970,6667,6662	hela	gse11968	GSM302945	24hr	1
E2F1	1869	0.025406418	0.008492908	0.341973993	,2296	hela	gse11968	GSM302945	24hr	0
SOX9	6662	0.027459495	0.017334503	0.251033	,hsa-miR-124,4602,1385,2625,3170	hela	gse11968	GSM302945	24hr	1
PAX2	5076	0.013180777	0.000120252	0.272292	,2005,4613,405,4790,7391,2551,6688,2625,2623,5970,7528,5079,3659	hela	gse11968	GSM302945	24hr	1
PAX5	5079	0.027291107	0.049412742	0.64576283		hela	gse11968	GSM302945	24hr	0
SRY	6736	0.000645854	0.007904462	-0.101692		hela	gse11968	GSM302945	24hr	0
IRF1	3659	0.044860049	0.005898513	0.076581	,4602,4790,2296,6689,6688,5970,1869	hela	gse11968	GSM302945	24hr	1
FOXA2	3170	0.025776324	1	0.527575847	,1482,3397,2295,2296,2297,6688,1385,1869,5076,6736	hela	gse11968	GSM302945	24hr	1
CXCL2	2920	1	1	1.143290706	,4790	hela	gse11968	GSM302945	24hr	1
ELK4	2005	9.36E-06	2.00E-08	0.098427	,579,6689,5966	hela	gse11968	GSM302946	24hr	1
MYCN	4613	9.05E-05	8.22E-06	0.576663653	,4790,9314,1385,5970,23090,5966,6667,1869,6662,3659	hela	gse11968	GSM302946	24hr	1
MYB	4602	0.001525208	0.000582077	0.247096	,64321	hela	gse11968	GSM302946	24hr	1
ARNT	405	0.000202566	9.51E-05	0.431353094	,2623,6662	hela	gse11968	GSM302946	24hr	1
NFKB1	4790	0.000847246	0.000516519	0.322294996	,hsa-miR-1,4613,405,2296,6688,1385,64321,5970,5966,6660	hela	gse11968	GSM302946	24hr	1
NFE2	4778	1	1	1.268551	,9314,2625	hela	gse11968	GSM302946	24hr	1
USF1	7391	2.09E-05	3.28E-05	0.009049	,2005,861,2551,6689,6688,2623,7528	hela	gse11968	GSM302946	24hr	1
FOXQ1	94234	0.012785093	0.025863894	0.497353497	,4602,2295,64321,23090,7020,6736,3170	hela	gse11968	GSM302946	24hr	1
NKX3-2	579	0.012418984	0.024530657	0.231994		hela	gse11968	GSM302946	24hr	0
ID1	3397	0.000148628	8.63E-05	0.073633	,4602,1385,2625,4807,7528,6662	hela	gse11968	GSM302946	24hr	1
KLF4	9314	0.026489464	1	-0.064663	,2005,4613,4602,405,7391,94234,2296,1385,7528,6667,5076,3170	hela	gse11968	GSM302946	24hr	1
RUNX1	861	0.004863683	0.009661227	0.592452525	,2005,405,94234,9314,2551,2296,6689,2625,7020	hela	gse11968	GSM302946	24hr	1
GABPA	2551	1.91E-05	2.07E-06	-0.027778	,2005,4602,4790,579,3397,2296,6689,6688,2623,7528,7702	hela	gse11968	GSM302946	24hr	1
FOXF2	2295	0.009273582	0.040622542	-0.133039	,4602,9314,2623,23090,7528,7020,5079	hela	gse11968	GSM302946	24hr	1
FOXC1	2296	0.0007079	0.001158315	0.474715449		hela	gse11968	GSM302946	24hr	0
FOXD1	2297	0.010320367	0.005349452	0.276060397	,7391,94234,2295,6688,2623,7528,1869,6660,6736,3170	hela	gse11968	GSM302946	24hr	1
SPIB	6689	0.000868133	0.000512784	0.403047967	,4790,7391,861,5970,7528	hela	gse11968	GSM302946	24hr	1
SPI1	6688	2.18E-07	3.15E-08	0.099611	,2005,4790,3397,2551,6689,1385,2625,5970,23090,5966,6667	hela	gse11968	GSM302946	24hr	1
CREB1	1385	1.51E-07	9.93E-08	0.578044471	,4602,4790,579,2295,2297,6688,5970,23090,5966,6667,5079	hela	gse11968	GSM302946	24hr	1
SOX17	64321	0.012466929	0.001551328	0.590444615	,9314	hela	gse11968	GSM302946	24hr	1
GATA3	2625	0.000351915	0.000576982	0.040649	,2005,2551,2296,6689,1869,6660,5076,3659,3170	hela	gse11968	GSM302946	24hr	1
GATA1	2623	2.07E-05	1.39E-05	0.049447	,4602,579,9314,2296,1385,2625,23090,1869	hela	gse11968	GSM302946	24hr	1
RELA	5970	0.000224771	0.000457077	0.334536795	,4790,2296,1385,5966,5076	hela	gse11968	GSM302946	24hr	1
ZNF423	23090	0.013264214	1	0.104185		hela	gse11968	GSM302946	24hr	0
NHLH1	4807	0.010024851	0.00480703	-0.111834	,94234,9314,861,2297,6688,64321,5970,23090	hela	gse11968	GSM302946	24hr	1
NCKIPSD	51517	0.000111292	4.28E-05	0.767076149	,4613,4602,405,7391,3397,861,2296,2297,6688,1385,6667,7702,5076,3659	hela	gse11968	GSM302946	24hr	1
REL	5966	0.010541792	0.024856591	-0.2107	,4790,9314,5970,6667,1869,5079	hela	gse11968	GSM302946	24hr	1
YY1	7528	0.000117206	6.62E-06	0.729044013	,4613,4602,405,2551,6688,1385,2625,5076	hela	gse11968	GSM302946	24hr	1
SP1	6667	3.29E-06	9.47E-07	0.320439743	,9314,2296,1385,64321,2625,6662,5079,3170	hela	gse11968	GSM302946	24hr	1
ZNF143	7702	0.000221841	4.80E-05	0.593675609	,4602,3397,9314,2551,64321,5970,6667,6662	hela	gse11968	GSM302946	24hr	1
E2F1	1869	0.000225451	0.000329054	0.334499217	,2296	hela	gse11968	GSM302946	24hr	0
TFAP2A	7020	0.001461836	0.00053391	-0.144331	,4790,579,3397,861,2296,6689,6688,2625,2623,4807,5076,5079	hela	gse11968	GSM302946	24hr	1
SOX5	6660	0.03558217	1	0.520441099	,4602,4790,94234,579,2297,6689,6688,64321,2625,6662,5076,6736	hela	gse11968	GSM302946	24hr	1
SOX9	6662	0.000122851	4.35E-05	0.394918	,4602,1385,2625,3170	hela	gse11968	GSM302946	24hr	1
PAX2	5076	2.01E-05	2.97E-06	-0.009685	,2005,4613,405,4790,7391,579,2551,6688,64321,2625,2623,5970,23090,4807,5966,7528,7020,5079,3659	hela	gse11968	GSM302946	24hr	1
PAX5	5079	0.000119096	0.000571342	0.546543405		hela	gse11968	GSM302946	24hr	0
SRY	6736	0.02174295	0.005810332	-0.043389		hela	gse11968	GSM302946	24hr	0
IRF1	3659	0.025809058	1	0.337481	,4602,4790,2296,6689,6688,5970,5966,1869,6660	hela	gse11968	GSM302946	24hr	1
FOXA2	3170	0.010149045	0.020954261	0.519857159	,94234,3397,2295,2296,2297,6688,1385,4807,1869,7020,5076,6736	hela	gse11968	GSM302946	24hr	1
CXCL2	2920	1	1	1.376583725	,4790,5966	hela	gse11968	GSM302946	24hr	1
ELK4	2005	0.000116342	1.27E-07	-0.190848	,51450	hela	gse11968	GSM302995	24hr	0
MYCN	4613	0.000144597	1.85E-05	0.613726897	,1385,5970,6667,1869	hela	gse11968	GSM302995	24hr	1
UBP1	7342	1	1	1.275104	,7391,6688	hela	gse11968	GSM302995	24hr	1
ARNT	405	0.000967165	0.000379199	0.477464021	,2623	hela	gse11968	GSM302995	24hr	1
NFE2	4778	1	1	1.213197		hela	gse11968	GSM302995	24hr	0
USF1	7391	0.000100919	1.47E-05	0.318979	,2005,2551,6688,2623,7528	hela	gse11968	GSM302995	24hr	1
NR1H2	7376	1	1	1.015334276	,2005,2551,6688,1869	hela	gse11968	GSM302995	24hr	1
GABPA	2551	0.000128143	5.13E-07	0.205321	,2005,6688,2623,7528	hela	gse11968	GSM302995	24hr	1
FOXF2	2295	1	1	-1.778863	,2623,7528,7020,5079	hela	gse11968	GSM302995	24hr	1
SPI1	6688	3.44E-06	2.06E-08	-0.020671	,2005,2551,1385,5970,6667	hela	gse11968	GSM302995	24hr	1
CREB1	1385	0.000110531	2.04E-05	0.515629812	,2295,6688,5970,6667,5079	hela	gse11968	GSM302995	24hr	1
SOX17	64321	0.044729017	0.013111253	0.527868407		hela	gse11968	GSM302995	24hr	0
GATA1	2623	0.036019976	0.002804886	-0.168735	,1385,1869	hela	gse11968	GSM302995	24hr	1
RELA	5970	0.046159225	0.02981846	0.336743602	,1385,5076	hela	gse11968	GSM302995	24hr	1
NCKIPSD	51517	0.000380697	0.000293031	0.784327252	,4613,405,7391,6688,1385,6667,5076,51450	hela	gse11968	GSM302995	24hr	1
YY1	7528	0.004408358	0.000751447	0.5	,4613,405,2551,6688,1385,5076	hela	gse11968	GSM302995	24hr	1
SP1	6667	0.005425408	0.000312794	0.314025693	,hsa-miR-181a,1385,64321,5079,51450	hela	gse11968	GSM302995	24hr	1
E2F1	1869	0.03257956	0.002572922	0.339261663		hela	gse11968	GSM302995	24hr	0
TFAP2A	7020	0.013136595	0.027946371	-0.210487	,6688,2623,5076,5079,51450	hela	gse11968	GSM302995	24hr	1
PAX2	5076	0.000125894	1.78E-05	0.225714	,2005,4613,405,7391,2551,6688,64321,2623,5970,7528,7020,5079	hela	gse11968	GSM302995	24hr	1
PAX5	5079	0.034322915	0.040951872	0.58275367		hela	gse11968	GSM302995	24hr	0
PRRX2	51450	1	1	1.076523		hela	gse11968	GSM302995	24hr	0
ELK4	2005	1.14E-17	9.15E-21	0.521333882	,4205,1482,2300,579,2353,6689,2624,5966,51450	A549 H-1 term	gse7864	GSM190752	24hr	1
MEF2A	4205	0.043708353	0.002865885	0.134493575	,94234,6736	A549 H-1 term	gse7864	GSM190752	24hr	1
NRF1	4899	0.048867647	1	-0.143520118	,4613,405,7391,9314,6688,7528,6667,1869,5079	A549 H-1 term	gse7864	GSM190752	24hr	1
MYCN	4613	1.72E-16	7.53E-16	-0.13058366	,hsa-miR-34a,2019,4790,2300,9314,2353,3146,1385,2624,5970,23090,3131,5966,6667,1869,7025,6662,3172,3659,9935	A549 H-1 term	gse7864	GSM190752	24hr	1
NKX2-5	1482	2.14E-12	3.01E-11	-0.025966315	,2300,27022,64321,3131,7020,6662,84654,3172,3170	A549 H-1 term	gse7864	GSM190752	24hr	1
EN1	2019	6.78E-06	4.07E-05	0.094141594	,2295,6688,6660,3170	A549 H-1 term	gse7864	GSM190752	24hr	1
RORA	6095	0.000645743	0.001400537	0.473346893	,1482,2300,7391,861,2296,2297,1385,2625,2624,2623,51517,7528,6667,5076,9935,51450	A549 H-1 term	gse7864	GSM190752	24hr	1
MYB	4602	1.74E-12	3.81E-11	-0.432686008	,hsa-miR-34a,64321,51450	A549 H-1 term	gse7864	GSM190752	24hr	1
ARNT	405	2.61E-15	4.40E-15	0.611368402	,2624,2623,6662,84654	A549 H-1 term	gse7864	GSM190752	24hr	1
NFKB1	4790	2.07E-10	1.20E-09	0.237884892	,4613,405,2296,6688,1385,64321,2624,5970,5966,6660,51450	A549 H-1 term	gse7864	GSM190752	24hr	1
NFIL3	4783	9.19E-07	1.40E-05	-0.201952553	,4613,2019,405,7391,2299,64321,3131,5079,6736,3172,51450	A549 H-1 term	gse7864	GSM190752	24hr	1
NF1	4763	0.049478085	0.018120346	-0.378334489	,hsa-miR-34a,2005,4602,4783,27022,579,3397,9314,2551,6689,6688,1385,2625,2623,4807,3131,7528,7020,5076,3170	A549 H-1 term	gse7864	GSM190752	24hr	1
FOXL1	2300	7.77E-05	0.000359778	-0.027948176		A549 H-1 term	gse7864	GSM190752	24hr	0
FOXD3	27022	9.60E-06	1.40E-05	-0.035949906	,4205,405,7391,1385,51517,5076	A549 H-1 term	gse7864	GSM190752	24hr	1
USF1	7391	6.70E-14	4.48E-10	-0.19923205	,2005,861,2551,6689,6688,2299,2623,7528	A549 H-1 term	gse7864	GSM190752	24hr	1
FOXQ1	94234	2.70E-06	2.48E-07	0.227109085	,6095,4602,27022,2295,2299,64321,23090,7020,6736,3170,9935	A549 H-1 term	gse7864	GSM190752	24hr	1
NKX3-2	579	6.76E-10	7.42E-08	-0.11372626		A549 H-1 term	gse7864	GSM190752	24hr	0
ID1	3397	2.24E-10	2.66E-09	-0.140251805	,6095,4602,4783,1385,2625,4807,3131,7528,6662,2908,84654,9935	A549 H-1 term	gse7864	GSM190752	24hr	1
KLF4	9314	3.92E-08	1.98E-06	-0.088488188	,2005,4613,1482,4602,405,27022,7391,94234,2353,2099,2296,1385,2299,2624,7528,6667,5076,3172,3170,9935	A549 H-1 term	gse7864	GSM190752	24hr	1
RUNX1	861	8.86E-06	8.38E-05	0.524436213	,2005,1482,405,2300,94234,9314,2551,3146,2296,6689,2299,2625,2624,7020,84654,9935,51450	A549 H-1 term	gse7864	GSM190752	24hr	1
GABPA	2551	6.50E-14	7.18E-17	0.497475818	,2005,1482,6095,4602,4790,579,3397,2353,2296,6689,6688,2299,2623,7528,7702,7025,84654,3172	A549 H-1 term	gse7864	GSM190752	24hr	1
FOS	2353	8.35E-05	0.000530282	-0.26718221	,hsa-miR-34a,2005,6095,4602,27022,94234,9314,861,2295,2296,2297,1385,2624,2623,7528,6667,6722,7702,1869,3172,3170,9935	A549 H-1 term	gse7864	GSM190752	24hr	1
HMGB1	3146	9.39E-09	2.39E-06	-0.184368262	,4602,3397,2296,1385,64321,4807,6667,1869,6660,6662,9935,51450	A549 H-1 term	gse7864	GSM190752	24hr	1
ESR1	2099	0.002492885	0.0103625	0.513580601	,4205,6095,2300,2295,51450	A549 H-1 term	gse7864	GSM190752	24hr	1
FOXF2	2295	0.000496305	0.000260862	0.223833458	,1482,4602,9314,2624,2623,23090,3131,7528,7020,5079,9935	A549 H-1 term	gse7864	GSM190752	24hr	1
FOXC1	2296	8.81E-17	2.34E-16	0.122263131		A549 H-1 term	gse7864	GSM190752	24hr	0
FOXD1	2297	7.20E-10	5.21E-09	-0.063924259	,1482,6095,2300,27022,7391,94234,3146,2295,6688,2299,2623,7528,1869,7025,6660,6736,3172,3170,51450	A549 H-1 term	gse7864	GSM190752	24hr	1
CXADR	1525	0.048858336	1	0.140035858	,2005,2551,6688,5970,5966,9935	A549 H-1 term	gse7864	GSM190752	24hr	1
SPIB	6689	1.70E-11	3.60E-11	0.042943946	,4790,2300,7391,861,5970,3131,7528	A549 H-1 term	gse7864	GSM190752	24hr	1
SPI1	6688	3.08E-26	1.45E-28	0.520092017	,2005,2019,4790,4783,2300,3397,2551,3146,6689,1385,2625,5970,23090,3131,5966,6667,84654	A549 H-1 term	gse7864	GSM190752	24hr	1
CREB1	1385	1.22E-19	1.42E-17	0.369214151	,4602,4790,579,2099,2295,2297,6688,2624,5970,23090,5966,6667,5079,84654	A549 H-1 term	gse7864	GSM190752	24hr	1
FOXI1	2299	1.95E-05	1.14E-06	-0.019325771	,4790,9314,23090,51517,7020	A549 H-1 term	gse7864	GSM190752	24hr	1
PEX5	5830	0.00827743	1	0.115323557	,2623,23090,7528,6722	A549 H-1 term	gse7864	GSM190752	24hr	1
SOX17	64321	8.68E-12	1.03E-09	0.062601739	,2300,9314	A549 H-1 term	gse7864	GSM190752	24hr	1
GATA3	2625	1.22E-20	5.55E-20	0.120715879	,2005,1482,27022,2551,2296,6689,2299,2624,1869,7025,6660,5076,3660,84654,3172,3659,3170,9935	A549 H-1 term	gse7864	GSM190752	24hr	1
GATA2	2624	1.34E-07	2.35E-06	0.620792704	,4602,2299	A549 H-1 term	gse7864	GSM190752	24hr	1
GATA1	2623	3.43E-06	4.71E-05	0.014222969	,4602,579,9314,2296,1385,2625,23090,3131,1869,84654,9935	A549 H-1 term	gse7864	GSM190752	24hr	1
RELA	5970	2.28E-10	1.35E-09	0.124289264	,4205,4790,4783,2353,2296,1385,3131,5966,5076	A549 H-1 term	gse7864	GSM190752	24hr	1
ZNF423	23090	0.003183185	0.003139025	0.005458015		A549 H-1 term	gse7864	GSM190752	24hr	0
NHLH1	4807	1.31E-05	0.001358328	-0.005073711	,2019,4783,2300,94234,9314,861,2297,6688,2299,64321,5970,23090,84654	A549 H-1 term	gse7864	GSM190752	24hr	1
NCKIPSD	51517	7.09E-14	9.94E-13	-0.083244084	,4613,4602,405,7391,3397,861,2296,2297,6688,1385,6667,7702,5076,2908,3659,51450	A549 H-1 term	gse7864	GSM190752	24hr	1
HLF	3131	2.18E-07	3.59E-06	0.021624241		A549 H-1 term	gse7864	GSM190752	24hr	0
REL	5966	1.90E-07	1.36E-06	-0.342349097	,2019,4790,2300,9314,5970,6667,1869,7025,5079,3172	A549 H-1 term	gse7864	GSM190752	24hr	1
YY1	7528	2.00E-07	1.72E-07	-0.268577879	,4613,4602,405,4783,2551,2099,6688,1385,2625,3131,5076,9935	A549 H-1 term	gse7864	GSM190752	24hr	1
SP1	6667	6.58E-14	1.04E-13	0.480331368	,1482,9314,3146,2296,1385,64321,2625,2624,6662,5079,3170,51450	A549 H-1 term	gse7864	GSM190752	24hr	1
SRF	6722	0.006653309	0.01098442	0.33143845	,2300,9314,2625,2624,3170	A549 H-1 term	gse7864	GSM190752	24hr	1
ZNF143	7702	2.03E-11	1.25E-12	0.040841445	,4602,4783,3397,9314,2551,2353,64321,5970,6667,6662,9935	A549 H-1 term	gse7864	GSM190752	24hr	1
E2F1	1869	9.77E-22	7.92E-21	-0.359262136	,2296	A549 H-1 term	gse7864	GSM190752	24hr	0
NR2F1	7025	3.20E-05	0.000375028	0.53930376	,4205,405,6722,3172	A549 H-1 term	gse7864	GSM190752	24hr	1
TFAP2A	7020	2.21E-10	1.05E-09	-0.051764208	,1482,2019,4790,27022,579,3397,861,3146,2296,6689,6688,2625,2624,2623,4807,5076,5079,51450	A549 H-1 term	gse7864	GSM190752	24hr	1
SOX5	6660	2.42E-06	2.31E-05	0.479258219	,1482,6095,4602,4790,2300,27022,94234,579,2353,2297,6689,6688,64321,2625,2624,6662,5076,6736,51450	A549 H-1 term	gse7864	GSM190752	24hr	1
SOX9	6662	1.98E-11	3.26E-09	0.242708724	,4205,6095,4602,2300,27022,2353,1385,2299,2625,3131,3170	A549 H-1 term	gse7864	GSM190752	24hr	1
PAX2	5076	3.63E-13	1.42E-10	0.483911684	,2005,4613,405,4790,4783,7391,579,2551,6688,64321,2625,2624,2623,5970,23090,4807,5966,7528,7020,5079,3659,9935	A549 H-1 term	gse7864	GSM190752	24hr	1
PAX5	5079	2.52E-11	3.86E-11	-0.01390264		A549 H-1 term	gse7864	GSM190752	24hr	0
SRY	6736	4.10E-07	1.13E-08	0.021357028		A549 H-1 term	gse7864	GSM190752	24hr	0
NR3C1	2908	0.006750236	0.009821909	-0.321749503	,2005,4613,1482,4602,405,4783,2300,27022,94234,579,2551,2353,2296,6688,2299,64321,2625,2623,23090,4807,51517,3131,7528,6667,84654,3659	A549 H-1 term	gse7864	GSM190752	24hr	1
IRF2	3660	0.000260505	0.011078127	0.200067942	,6689,6688,2624,1869,5076,3659,9935	A549 H-1 term	gse7864	GSM190752	24hr	1
SPZ1	84654	1.58E-10	2.02E-08	0.019971612	,2005,64321,2623,7528,6662,6736	A549 H-1 term	gse7864	GSM190752	24hr	1
PAX6	5080	0.023204089	0.035694497	0.601906671	,4613,1482,2019,405,2300,27022,7391,94234,579,3146,2295,2296,2297,2299,2625,2624,2623,51517,1869,6660,6662,6736,3170	A549 H-1 term	gse7864	GSM190752	24hr	1
HNF4A	3172	4.86E-06	4.72E-06	0.367336308	,hsa-miR-34a,4602,2300,27022,94234,579,9314,861,3146,2297,2299,2625,2624,23090,7528,6667,6662,5076,84654,3170	A549 H-1 term	gse7864	GSM190752	24hr	1
IRF1	3659	8.04E-09	5.71E-08	0.518525965	,4602,4790,2296,6689,6688,2299,5970,5966,1869,6660	A549 H-1 term	gse7864	GSM190752	24hr	1
FOXA2	3170	6.79E-07	8.19E-05	0.055126767	,4205,1482,6095,4783,2300,27022,94234,3397,3146,2295,2296,2297,6688,1385,2299,4807,3131,1869,7020,5076,6736,5080	A549 H-1 term	gse7864	GSM190752	24hr	1
MAFB	9935	1.79E-14	2.89E-15	0.004125079	,1482,4783,579,861,3146,1385,23090,51517,6667,6662,5076,5079,6736,3172	A549 H-1 term	gse7864	GSM190752	24hr	1
PRRX2	51450	7.80E-06	8.39E-07	-0.081119692	,4790,5966	A549 H-1 term	gse7864	GSM190752	24hr	1
ELK4	2005	2.36E-13	2.92E-16	0.522529515	,1482,2300,579,2353,6689,2624,5966,51450	A549 H-1 term	gse7864	GSM190753	24hr	1
MYCN	4613	9.25E-15	1.55E-14	-0.060752391	,2019,4790,2300,9314,2353,3146,1385,2624,5970,23090,3131,5966,6667,1869,7025,6662,3172,3659,9935	A549 H-1 term	gse7864	GSM190753	24hr	1
NKX2-5	1482	4.01E-10	3.83E-10	0.000166093	,2300,27022,64321,3131,7020,6662,84654,3172,3170	A549 H-1 term	gse7864	GSM190753	24hr	1
EN1	2019	0.00132897	0.004126402	0.239991761	,2295,6688,6660,3170	A549 H-1 term	gse7864	GSM190753	24hr	1
RORA	6095	0.008226392	1	0.462284637	,1482,2300,7391,861,2296,2297,1385,2625,2624,2623,51517,7528,6667,5076,9935,51450	A549 H-1 term	gse7864	GSM190753	24hr	1
MYB	4602	4.99E-10	2.52E-08	-0.299705035	,64321,51450	A549 H-1 term	gse7864	GSM190753	24hr	1
ARNT	405	1.04E-15	1.49E-14	0.609056216	,2624,2623,6662,84654	A549 H-1 term	gse7864	GSM190753	24hr	1
NFKB1	4790	4.73E-05	7.93E-06	-0.050609575	,4613,405,2296,6688,1385,64321,2624,5970,5966,6660,51450	A549 H-1 term	gse7864	GSM190753	24hr	1
NFIL3	4783	3.15E-07	9.35E-06	-0.238656309	,4613,2019,405,7391,2299,64321,3131,5079,6736,3172,51450	A549 H-1 term	gse7864	GSM190753	24hr	1
FOXL1	2300	0.000177208	6.83E-05	0.030942099		A549 H-1 term	gse7864	GSM190753	24hr	0
FOXD3	27022	0.00048186	1.97E-05	-0.024336446	,405,7391,1385,51517,5076	A549 H-1 term	gse7864	GSM190753	24hr	1
USF1	7391	5.46E-13	2.68E-10	-0.003072388	,2005,861,2551,6689,6688,2299,2623,7528	A549 H-1 term	gse7864	GSM190753	24hr	1
FOXQ1	94234	1.83E-05	1.83E-07	0.465733986	,6095,4602,27022,2295,2299,64321,23090,7020,6736,3170,9935	A549 H-1 term	gse7864	GSM190753	24hr	1
NKX3-2	579	0.000475094	4.67E-06	-0.219045043		A549 H-1 term	gse7864	GSM190753	24hr	0
ID1	3397	2.55E-08	3.92E-07	-0.293025699	,6095,4602,4783,1385,2625,4807,3131,7528,6662,84654,9935	A549 H-1 term	gse7864	GSM190753	24hr	1
KLF4	9314	3.46E-07	1.06E-07	-0.006054533	,2005,4613,1482,4602,405,27022,7391,94234,2353,2296,1385,2299,2624,7528,6667,5076,3172,3170,9935	A549 H-1 term	gse7864	GSM190753	24hr	1
RUNX1	861	0.041945206	1	0.510656323	,2005,1482,405,2300,94234,9314,2551,3146,2296,6689,2299,2625,2624,7020,84654,9935,51450	A549 H-1 term	gse7864	GSM190753	24hr	1
GABPA	2551	2.00E-13	7.84E-16	0.481660771	,2005,1482,6095,4602,4790,579,3397,2353,2296,6689,6688,2299,2623,7528,7702,7025,84654,3172	A549 H-1 term	gse7864	GSM190753	24hr	1
FOS	2353	0.001096472	0.001321217	-0.285479507	,2005,6095,4602,27022,94234,9314,861,2295,2296,2297,1385,2624,2623,7528,6667,6722,7702,1869,3172,3170,9935	A549 H-1 term	gse7864	GSM190753	24hr	1
FOXO4	4303	0.005739394	1	0.04802618	,4613,2019,405,579,3397,9314,2353,3146,2295,2297,2625,2624,2623,5970,23090,5966,7528,6667,7702,6662,6736,3659	A549 H-1 term	gse7864	GSM190753	24hr	1
HMGB1	3146	0.000254567	0.000502444	-0.197220371	,4602,3397,2296,1385,64321,4807,6667,1869,6660,6662,9935,51450	A549 H-1 term	gse7864	GSM190753	24hr	1
FOXF2	2295	0.0036098	0.000118009	0.237028532	,1482,4602,9314,2624,2623,23090,3131,7528,7020,5079,9935	A549 H-1 term	gse7864	GSM190753	24hr	1
FOXC1	2296	1.23E-09	4.73E-08	0.206505852		A549 H-1 term	gse7864	GSM190753	24hr	0
FOXD1	2297	1.63E-08	4.89E-08	-0.004626017	,1482,6095,2300,27022,7391,94234,3146,2295,6688,2299,2623,7528,1869,7025,6660,6736,3172,3170,51450	A549 H-1 term	gse7864	GSM190753	24hr	1
SPIB	6689	2.72E-07	8.79E-07	-0.039265192	,4790,2300,7391,861,5970,3131,7528	A549 H-1 term	gse7864	GSM190753	24hr	1
SPI1	6688	1.30E-21	2.86E-24	0.533846472	,2005,2019,4790,4783,2300,3397,2551,3146,6689,1385,2625,5970,23090,3131,5966,6667,84654	A549 H-1 term	gse7864	GSM190753	24hr	1
CREB1	1385	3.29E-17	2.30E-14	0.370144209	,hsa-miR-34b,4602,4790,579,2295,2297,6688,2624,5970,23090,5966,6667,5079,84654	A549 H-1 term	gse7864	GSM190753	24hr	1
FOXI1	2299	5.31E-05	4.63E-07	-0.038713966	,4790,9314,23090,51517,7020	A549 H-1 term	gse7864	GSM190753	24hr	1
PEX5	5830	0.013957885	1	0.228596305	,2623,23090,7528,6722	A549 H-1 term	gse7864	GSM190753	24hr	1
SOX17	64321	2.86E-06	1.39E-07	0.054386139	,2300,9314	A549 H-1 term	gse7864	GSM190753	24hr	1
GATA3	2625	1.73E-14	4.34E-13	0.044229058	,2005,1482,27022,2551,2296,6689,2299,2624,1869,7025,6660,5076,3660,84654,3172,3659,3170,9935	A549 H-1 term	gse7864	GSM190753	24hr	1
GATA2	2624	5.61E-06	1.15E-06	0.638533191	,4602,2299	A549 H-1 term	gse7864	GSM190753	24hr	1
GATA1	2623	0.000211684	0.001029525	0.002026375	,4602,579,9314,2296,1385,2625,23090,3131,1869,84654,9935	A549 H-1 term	gse7864	GSM190753	24hr	1
RELA	5970	1.22E-06	1.22E-07	0.010636482	,4790,4783,2353,2296,1385,3131,5966,5076	A549 H-1 term	gse7864	GSM190753	24hr	1
ZNF423	23090	0.010881616	0.037867485	0.099565268		A549 H-1 term	gse7864	GSM190753	24hr	0
NHLH1	4807	7.84E-05	0.000150216	-0.046560177	,2019,4783,2300,94234,9314,861,2297,6688,2299,64321,5970,23090,84654	A549 H-1 term	gse7864	GSM190753	24hr	1
NCKIPSD	51517	7.37E-11	9.41E-10	0.034012004	,4613,4602,405,7391,3397,861,2296,2297,6688,1385,6667,7702,5076,3659,51450	A549 H-1 term	gse7864	GSM190753	24hr	1
HLF	3131	6.50E-08	3.07E-06	-0.06694505		A549 H-1 term	gse7864	GSM190753	24hr	0
REL	5966	2.11E-05	9.20E-06	-0.47512984	,2019,4790,2300,9314,5970,6667,1869,7025,5079,3172	A549 H-1 term	gse7864	GSM190753	24hr	1
YY1	7528	3.74E-06	3.92E-06	-0.037537789	,4613,4602,405,4783,2551,6688,1385,2625,3131,5076,9935	A549 H-1 term	gse7864	GSM190753	24hr	1
SP1	6667	8.37E-12	9.91E-12	0.490111785	,1482,9314,3146,2296,1385,64321,2625,2624,6662,5079,3170,51450	A549 H-1 term	gse7864	GSM190753	24hr	1
SRF	6722	0.009808928	0.003984202	0.412826324	,2300,9314,2625,2624,3170	A549 H-1 term	gse7864	GSM190753	24hr	1
ZNF143	7702	6.63E-08	6.78E-08	0.00508255	,4602,4783,3397,9314,2551,2353,64321,5970,6667,6662,9935	A549 H-1 term	gse7864	GSM190753	24hr	1
E2F1	1869	2.23E-19	2.82E-19	-0.237656595	,2296	A549 H-1 term	gse7864	GSM190753	24hr	0
NR2F1	7025	0.001293668	0.001067868	0.508991385	,405,6722,3172	A549 H-1 term	gse7864	GSM190753	24hr	1
TFAP2A	7020	5.07E-06	1.42E-06	-0.008244835	,1482,2019,4790,27022,579,3397,861,3146,2296,6689,6688,2625,2624,2623,4807,5076,5079,51450	A549 H-1 term	gse7864	GSM190753	24hr	1
SOX5	6660	6.50E-05	6.61E-05	0.486989462	,1482,6095,4602,4790,2300,27022,94234,579,2353,2297,6689,6688,64321,2625,2624,6662,5076,6736,51450	A549 H-1 term	gse7864	GSM190753	24hr	1
SOX9	6662	6.85E-08	7.58E-08	0.235353581	,6095,4602,2300,27022,2353,1385,2299,2625,3131,3170	A549 H-1 term	gse7864	GSM190753	24hr	1
PAX2	5076	3.83E-12	1.05E-10	0.525859594	,2005,4613,405,4790,4783,7391,579,2551,6688,64321,2625,2624,2623,5970,23090,4807,5966,7528,7020,5079,3659,9935	A549 H-1 term	gse7864	GSM190753	24hr	1
PAX5	5079	1.21E-09	2.99E-10	-0.006251782		A549 H-1 term	gse7864	GSM190753	24hr	0
SRY	6736	5.48E-05	2.84E-07	-0.046238327		A549 H-1 term	gse7864	GSM190753	24hr	0
IRF2	3660	0.000568781	0.004055504	0.452114394	,6689,6688,2624,1869,5076,3659,9935	A549 H-1 term	gse7864	GSM190753	24hr	1
SPZ1	84654	1.21E-06	5.03E-06	-0.044964578	,2005,64321,2623,7528,6662,6736	A549 H-1 term	gse7864	GSM190753	24hr	1
HNF4A	3172	0.000362664	0.000142864	0.382609224	,4602,2300,27022,94234,579,9314,861,3146,2297,2299,2625,2624,23090,7528,6667,6662,5076,84654,3170	A549 H-1 term	gse7864	GSM190753	24hr	1
IRF1	3659	0.002234083	0.017145659	0.342847197	,4602,4790,2296,6689,6688,2299,5970,5966,1869,6660	A549 H-1 term	gse7864	GSM190753	24hr	1
FOXA2	3170	0.000697491	6.90E-05	-0.038280133	,1482,6095,4783,2300,27022,94234,3397,3146,2295,2296,2297,6688,1385,2299,4807,3131,1869,7020,5076,6736	A549 H-1 term	gse7864	GSM190753	24hr	1
MAFB	9935	1.20E-12	5.10E-12	-0.036785652	,1482,4783,579,861,3146,1385,23090,51517,6667,6662,5076,5079,6736,3172	A549 H-1 term	gse7864	GSM190753	24hr	1
EGR3	1960	0.037309571	1	0.055855434	,2019,405,4790,4783,3397,2551,3146,2297,1385,2299,64321,2625,5970,3131,5966,6722,1869,6662,5076,6736,9935	A549 H-1 term	gse7864	GSM190753	24hr	1
PRRX2	51450	5.82E-05	1.78E-05	0.013331473	,4790,5966	A549 H-1 term	gse7864	GSM190753	24hr	1
XBP1	7494	1	1	-1.047181927	,2019,1385,2625,5076	HCT116 Dicer -/- #2	gse7864	GSM190756	24hr	1
ELK4	2005	5.45E-36	1.29E-43	0.527671855	,4205,1482,2300,579,2353,6689,2624,5966,51450	HCT116 Dicer -/- #2	gse7864	GSM190756	24hr	1
MEF2A	4205	0.015195228	0.010717668	0.542649382	,94234,6736	HCT116 Dicer -/- #2	gse7864	GSM190756	24hr	1
MYCN	4613	2.22E-15	2.61E-16	0.103019364	,hsa-miR-34a,2019,4790,2300,9314,2353,3146,1385,2624,5970,23090,3131,5966,6667,1869,7025,6662,3172,3659,9935	HCT116 Dicer -/- #2	gse7864	GSM190756	24hr	1
NKX2-5	1482	1.86E-07	2.04E-07	0.045816202	,2300,27022,64321,3131,7020,6662,84654,3172,3170	HCT116 Dicer -/- #2	gse7864	GSM190756	24hr	1
EN1	2019	2.79E-08	1.48E-06	0.096817163	,2295,6688,6660,3170	HCT116 Dicer -/- #2	gse7864	GSM190756	24hr	1
RORA	6095	0.000427296	0.002590721	0.504872283	,1482,2300,7391,861,2296,2297,1385,2625,2624,2623,51517,7528,6667,5076,9935,51450	HCT116 Dicer -/- #2	gse7864	GSM190756	24hr	1
MYB	4602	2.67E-13	1.56E-12	-1.320459119	,hsa-miR-34a,64321,51450	HCT116 Dicer -/- #2	gse7864	GSM190756	24hr	1
ARNT	405	1.18E-17	3.96E-19	0.578570762	,2624,2623,6662,84654	HCT116 Dicer -/- #2	gse7864	GSM190756	24hr	1
NFKB1	4790	2.86E-05	0.000420351	0.235588981	,4613,405,2296,6688,1385,64321,2624,5970,5966,6660,51450	HCT116 Dicer -/- #2	gse7864	GSM190756	24hr	1
NFIL3	4783	1.01E-08	2.70E-07	0.088174342	,4613,2019,405,7391,2299,64321,3131,5079,6736,3172,51450	HCT116 Dicer -/- #2	gse7864	GSM190756	24hr	1
FOXO1	2308	0.00740616	1	0.484014354	,27022,3397,2295,2297,4821,6660,6662,6736,51450	HCT116 Dicer -/- #2	gse7864	GSM190756	24hr	1
FOXL1	2300	0.009135445	0.001592015	-0.017791109		HCT116 Dicer -/- #2	gse7864	GSM190756	24hr	0
FOXD3	27022	0.000709359	0.000782558	-0.086155256	,7494,4205,405,7391,1386,1385,51517,5076	HCT116 Dicer -/- #2	gse7864	GSM190756	24hr	1
USF1	7391	4.58E-15	4.59E-14	-0.254906163	,2005,861,2551,6689,6688,2299,2623,7528	HCT116 Dicer -/- #2	gse7864	GSM190756	24hr	1
FOXQ1	94234	1.50E-06	8.49E-08	-0.013025662	,6095,4602,27022,2295,2299,64321,23090,7020,6736,3170,9935	HCT116 Dicer -/- #2	gse7864	GSM190756	24hr	1
NKX3-2	579	2.05E-09	1.29E-09	0.126790888		HCT116 Dicer -/- #2	gse7864	GSM190756	24hr	0
PLAU	5328	1	1	-1.075627637	,27022,9314,2353,1386,5076,3170,hsa-miR-34a	HCT116 Dicer -/- #2	gse7864	GSM190756	24hr	1
ID1	3397	4.22E-11	1.93E-11	-0.663068814	,6095,4602,4783,1385,2625,4807,3131,7528,6662,2908,84654,9935	HCT116 Dicer -/- #2	gse7864	GSM190756	24hr	1
KLF4	9314	7.59E-05	0.000430105	-0.100239572	,2005,4613,1482,4602,405,27022,7391,94234,2353,2099,2296,1385,2299,2624,7528,6667,5076,3172,3170,9935	HCT116 Dicer -/- #2	gse7864	GSM190756	24hr	1
RUNX1	861	0.000516392	0.000186381	0.589239724	,2005,1482,405,2300,94234,9314,2551,3146,2296,6689,2299,2625,2624,7020,84654,9935,51450	HCT116 Dicer -/- #2	gse7864	GSM190756	24hr	1
GABPA	2551	1.78E-26	3.29E-32	0.534142484	,2005,1482,6095,4602,4790,579,3397,2353,2296,6689,6688,2299,2623,7528,7702,7025,84654,3172	HCT116 Dicer -/- #2	gse7864	GSM190756	24hr	1
FOS	2353	0.000709863	0.001704468	0.710753075	,hsa-miR-34a,2005,6095,4602,27022,94234,5328,9314,861,2295,2296,2297,1386,1385,2624,2623,7528,6667,6722,7702,1869,3172,3170,9935	HCT116 Dicer -/- #2	gse7864	GSM190756	24hr	1
HMGB1	3146	5.69E-07	7.09E-06	-0.584327143	,4602,3397,2296,1385,64321,4807,6667,1869,6660,6662,9935,51450	HCT116 Dicer -/- #2	gse7864	GSM190756	24hr	1
ESR1	2099	0.004100485	1	0.52766911	,4205,6095,2300,2295,51450	HCT116 Dicer -/- #2	gse7864	GSM190756	24hr	1
FOXF2	2295	0.000592155	0.002638057	0.001112387	,1482,4602,9314,2624,2623,23090,3131,7528,7020,5079,9935	HCT116 Dicer -/- #2	gse7864	GSM190756	24hr	1
FOXC1	2296	1.69E-11	1.50E-10	0.004850018		HCT116 Dicer -/- #2	gse7864	GSM190756	24hr	0
FOXD1	2297	3.94E-09	3.23E-08	0.140957448	,1482,6095,2300,27022,7391,94234,3146,2295,6688,2299,2623,7528,1869,7025,6660,6736,3172,3170,51450	HCT116 Dicer -/- #2	gse7864	GSM190756	24hr	1
NKX2-2	4821	0.03897009	1	-0.049708519	,4613,1482,2019,6095,4602,405,4783,2300,27022,7391,94234,579,861,2353,3146,2295,2296,2297,6688,64321,2624,2623,51517,3131,6667,6722,7025,6736,84654,3659,3170,51450	HCT116 Dicer -/- #2	gse7864	GSM190756	24hr	1
ATF2	1386	0.004265788	0.009734723	0.44159709	,4205,2300,3397,9314,2551,2297,6688,2299,2625,2624,2623,6667,1869,6660,5079,6736,84654	HCT116 Dicer -/- #2	gse7864	GSM190756	24hr	1
SPIB	6689	1.05E-11	1.47E-12	-0.067970746	,4790,2300,7391,861,5970,3131,7528	HCT116 Dicer -/- #2	gse7864	GSM190756	24hr	1
SPI1	6688	1.40E-44	2.01E-51	0.50553604	,2005,2019,4790,4783,2300,3397,2551,3146,6689,1385,2625,5970,23090,3131,5966,6667,84654	HCT116 Dicer -/- #2	gse7864	GSM190756	24hr	1
CREB1	1385	5.96E-26	4.87E-25	0.33294189	,4602,4790,579,2099,2295,2297,6688,2624,5970,23090,5966,6667,5079,84654	HCT116 Dicer -/- #2	gse7864	GSM190756	24hr	1
FOXI1	2299	2.89E-06	8.95E-06	0.001512976	,4790,9314,23090,51517,7020	HCT116 Dicer -/- #2	gse7864	GSM190756	24hr	1
SOX17	64321	7.31E-10	6.16E-08	-0.068401525	,2300,9314	HCT116 Dicer -/- #2	gse7864	GSM190756	24hr	1
GATA3	2625	9.61E-18	2.43E-18	0.151662766	,2005,1482,27022,2551,2296,6689,2299,2624,1869,7025,6660,5076,3660,84654,3172,3659,3170,9935	HCT116 Dicer -/- #2	gse7864	GSM190756	24hr	1
GATA2	2624	9.62E-08	2.35E-06	0.547649877	,4602,2299	HCT116 Dicer -/- #2	gse7864	GSM190756	24hr	1
GATA1	2623	3.06E-08	2.80E-08	-0.085188689	,4602,579,9314,2296,1385,2625,23090,3131,1869,84654,9935	HCT116 Dicer -/- #2	gse7864	GSM190756	24hr	1
RELA	5970	6.26E-06	3.81E-05	0.136565385	,4205,4790,4783,2353,2296,1385,3131,5966,5076	HCT116 Dicer -/- #2	gse7864	GSM190756	24hr	1
ZNF423	23090	0.02275869	1	0.038273955		HCT116 Dicer -/- #2	gse7864	GSM190756	24hr	0
NHLH1	4807	8.08E-05	0.009196079	-0.029868861	,2019,4783,2300,94234,9314,861,2297,6688,2299,64321,5970,23090,84654	HCT116 Dicer -/- #2	gse7864	GSM190756	24hr	1
NCKIPSD	51517	2.27E-14	4.10E-14	-0.15881174	,4613,4602,405,7391,3397,861,2296,2297,6688,1385,6667,7702,5076,2908,3659,51450	HCT116 Dicer -/- #2	gse7864	GSM190756	24hr	1
HLF	3131	4.24E-08	1.02E-07	0.042492773		HCT116 Dicer -/- #2	gse7864	GSM190756	24hr	0
REL	5966	1.83E-05	9.45E-05	0.174467662	,2019,4790,2300,9314,5970,6667,1869,7025,5079,3172	HCT116 Dicer -/- #2	gse7864	GSM190756	24hr	1
YY1	7528	6.95E-12	8.10E-12	-0.036013956	,4613,4602,405,4783,2551,2099,6688,1385,2625,3131,5076,9935	HCT116 Dicer -/- #2	gse7864	GSM190756	24hr	1
SP1	6667	2.99E-17	4.76E-15	0.51037329	,1482,9314,3146,2296,1385,64321,2625,2624,6662,5079,3170,51450	HCT116 Dicer -/- #2	gse7864	GSM190756	24hr	1
SRF	6722	0.001961444	0.012826432	0.675452326	,2300,9314,2625,2624,3170	HCT116 Dicer -/- #2	gse7864	GSM190756	24hr	1
ZNF143	7702	1.52E-19	1.20E-20	0.535256717	,4602,4783,3397,9314,2551,2353,64321,5970,6667,6662,9935	HCT116 Dicer -/- #2	gse7864	GSM190756	24hr	1
E2F1	1869	6.72E-28	1.46E-29	-0.39440525	,2296	HCT116 Dicer -/- #2	gse7864	GSM190756	24hr	0
NR2F1	7025	0.00409328	0.02220909	0.516519338	,4205,405,6722,3172	HCT116 Dicer -/- #2	gse7864	GSM190756	24hr	1
TFAP2A	7020	9.25E-10	1.25E-08	-0.034455526	,1482,2019,4790,27022,579,3397,861,3146,2296,6689,6688,2625,2624,2623,4807,5076,5079,51450	HCT116 Dicer -/- #2	gse7864	GSM190756	24hr	1
CEBPD	1052	1	1	1.011446167		HCT116 Dicer -/- #2	gse7864	GSM190756	24hr	0
SOX5	6660	1.25E-05	0.000382074	0.482043598	,1482,6095,4602,4790,2300,27022,94234,579,2353,2297,6689,6688,64321,2625,2624,6662,5076,6736,51450	HCT116 Dicer -/- #2	gse7864	GSM190756	24hr	1
SOX9	6662	2.68E-10	8.29E-09	0.176497223	,4205,6095,4602,2300,27022,2353,1385,2299,2625,3131,3170	HCT116 Dicer -/- #2	gse7864	GSM190756	24hr	1
PAX2	5076	3.44E-17	2.65E-16	0.454041344	,2005,4613,405,4790,4783,7391,579,2551,6688,64321,2625,2624,2623,5970,23090,4807,5966,7528,7020,5079,3659,9935	HCT116 Dicer -/- #2	gse7864	GSM190756	24hr	1
PAX5	5079	7.09E-12	2.58E-11	-0.008420067		HCT116 Dicer -/- #2	gse7864	GSM190756	24hr	0
SRY	6736	5.25E-05	0.000193155	-0.012419435		HCT116 Dicer -/- #2	gse7864	GSM190756	24hr	0
NR3C1	2908	0.001370846	0.004774761	-0.189042577	,2005,4613,1482,4602,405,4783,2300,27022,94234,579,2551,2353,2296,6688,2299,64321,2625,2623,23090,4807,51517,3131,7528,6667,84654,3659	HCT116 Dicer -/- #2	gse7864	GSM190756	24hr	1
IRF2	3660	0.000609222	0.005401719	0.210112959	,6689,6688,2624,1869,5076,3659,9935	HCT116 Dicer -/- #2	gse7864	GSM190756	24hr	1
EGR1	1958	1	1	1.229674946	,2005,4205,2019,6095,4790,2300,579,2551,2296,6688,1385,2624,2623,5970,23090,5966,7528,6667,6722,7702,5076,84654,3172	HCT116 Dicer -/- #2	gse7864	GSM190756	24hr	1
SPZ1	84654	1.73E-08	2.76E-07	-0.024917226	,2005,64321,2623,7528,6662,6736	HCT116 Dicer -/- #2	gse7864	GSM190756	24hr	1
PAX6	5080	0.003169465	1	0.688511081	,4613,1482,2019,405,2300,27022,7391,94234,579,3146,2295,2296,2297,2299,2625,2624,2623,51517,1869,6660,6662,6736,3170	HCT116 Dicer -/- #2	gse7864	GSM190756	24hr	1
HNF4A	3172	0.002165375	0.033441801	0.495297012	,hsa-miR-34a,4602,2300,27022,94234,579,9314,861,3146,2297,2299,2625,2624,23090,7528,6667,6662,5076,84654,3170	HCT116 Dicer -/- #2	gse7864	GSM190756	24hr	1
IRF1	3659	2.21E-06	8.44E-06	0.148607627	,4602,4790,2296,6689,6688,2299,5970,5966,1869,6660	HCT116 Dicer -/- #2	gse7864	GSM190756	24hr	1
FOXA2	3170	0.003129194	0.000429163	0.093751493	,4205,1482,6095,4783,2300,27022,94234,3397,3146,2295,2296,2297,6688,1385,2299,4807,3131,1869,7020,5076,6736,5080	HCT116 Dicer -/- #2	gse7864	GSM190756	24hr	1
MAFB	9935	1.69E-16	2.36E-16	0.127102519	,1482,4783,579,861,3146,1385,23090,51517,6667,6662,5076,5079,6736,3172	HCT116 Dicer -/- #2	gse7864	GSM190756	24hr	1
EGR3	1960	0.025512848	1	0.903958615	,4205,2019,405,4790,4783,3397,2551,3146,2297,1385,2299,64321,2625,5970,3131,5966,6722,1869,6662,5076,6736,9935	HCT116 Dicer -/- #2	gse7864	GSM190756	24hr	1
PRRX2	51450	2.88E-05	6.24E-06	0.046141581	,4790,5966	HCT116 Dicer -/- #2	gse7864	GSM190756	24hr	1
XBP1	7494	1	1	-1.030116501	,2019,1385,2625,5076	HCT116 Dicer -/- #2	gse7864	GSM190757	24hr	1
ELK4	2005	6.34E-30	5.08E-34	0.515302655	,4205,1482,2300,579,2353,6689,2624,5966,51450	HCT116 Dicer -/- #2	gse7864	GSM190757	24hr	1
MEF2A	4205	0.009332609	0.001141404	0.260394739	,94234,6736	HCT116 Dicer -/- #2	gse7864	GSM190757	24hr	1
MYCN	4613	1.27E-15	4.07E-19	-0.058316845	,2019,4790,2300,9314,2353,3146,1385,2624,5970,3131,5966,6667,1869,7025,6662,3172,3659,9935	HCT116 Dicer -/- #2	gse7864	GSM190757	24hr	1
NKX2-5	1482	2.98E-07	2.40E-07	-0.041885911	,2300,27022,64321,3131,7020,6662,84654,3172,3170	HCT116 Dicer -/- #2	gse7864	GSM190757	24hr	1
EN1	2019	0.00011393	1.40E-05	0.001262935	,2295,6688,6660,3170	HCT116 Dicer -/- #2	gse7864	GSM190757	24hr	1
RORA	6095	0.008580858	0.026668954	0.491695418	,1482,2300,7391,861,2296,2297,1385,2625,2624,2623,51517,7528,6667,5076,9935,51450	HCT116 Dicer -/- #2	gse7864	GSM190757	24hr	1
MYB	4602	3.14E-11	1.75E-11	-0.926704629	,64321,51450	HCT116 Dicer -/- #2	gse7864	GSM190757	24hr	1
UBP1	7342	1	1	-1.054974309	,27022,7391,6688,2625	HCT116 Dicer -/- #2	gse7864	GSM190757	24hr	1
ARNT	405	2.09E-14	1.50E-17	0.626628492	,2624,2623,6662,84654	HCT116 Dicer -/- #2	gse7864	GSM190757	24hr	1
NFKB1	4790	4.52E-07	9.61E-08	-0.551991133	,4613,405,2296,6688,1385,64321,2624,5970,5966,6660,51450	HCT116 Dicer -/- #2	gse7864	GSM190757	24hr	1
NFIL3	4783	2.29E-08	2.51E-09	0.037623855	,4613,2019,405,7391,2299,64321,3131,5079,6736,3172,51450	HCT116 Dicer -/- #2	gse7864	GSM190757	24hr	1
FOXO1	2308	0.011528604	1	0.288249164	,27022,3397,2295,2297,6660,6662,6736,51450	HCT116 Dicer -/- #2	gse7864	GSM190757	24hr	1
FOXL1	2300	0.006325522	0.00255154	-0.038058021		HCT116 Dicer -/- #2	gse7864	GSM190757	24hr	0
FOXD3	27022	2.77E-05	2.05E-05	-0.074747104	,7494,4205,405,7391,1386,1385,51517,5076	HCT116 Dicer -/- #2	gse7864	GSM190757	24hr	1
USF1	7391	1.56E-16	3.43E-19	-0.323493631	,2005,861,2551,6689,6688,2299,2623,7528	HCT116 Dicer -/- #2	gse7864	GSM190757	24hr	1
FOXQ1	94234	1.26E-05	2.97E-06	0.11005349	,6095,4602,27022,2295,2299,64321,7020,6736,3170,9935	HCT116 Dicer -/- #2	gse7864	GSM190757	24hr	1
NKX3-2	579	2.44E-09	1.36E-08	-0.071287799		HCT116 Dicer -/- #2	gse7864	GSM190757	24hr	0
ID1	3397	6.41E-09	9.12E-10	-0.506363027	,6095,4602,4783,1385,2625,4807,3131,7528,6662,2908,84654,9935	HCT116 Dicer -/- #2	gse7864	GSM190757	24hr	1
KLF4	9314	0.001610111	0.001456226	-0.044716494	,2005,4613,1482,4602,405,27022,7391,94234,2353,2099,2296,1385,2299,2624,7528,6667,5076,3172,3170,9935	HCT116 Dicer -/- #2	gse7864	GSM190757	24hr	1
RUNX1	861	0.024542416	1	0.626667661	,2005,1482,405,2300,94234,9314,2551,3146,2296,6689,2299,2625,2624,7020,84654,9935,51450	HCT116 Dicer -/- #2	gse7864	GSM190757	24hr	1
GABPA	2551	5.73E-22	3.08E-25	0.542497723	,2005,1482,6095,4602,4790,579,3397,2353,2296,6689,6688,2299,2623,7528,7702,7025,84654,3172	HCT116 Dicer -/- #2	gse7864	GSM190757	24hr	1
ATF3	467	1	1	1.106804278	,4205,2019,6095,579,9314,2353,3146,2296,1386,6689,6688,1385,2624,2623,4807,3131,7528,6667,6722,7702,1869,5076,5079,84654,3172	HCT116 Dicer -/- #2	gse7864	GSM190757	24hr	1
FOS	2353	0.0002435	0.000905226	0.584635383	,2005,6095,4602,27022,94234,9314,861,2295,2296,2297,1386,1385,2624,2623,7528,6667,6722,7702,1869,3172,3170,9935	HCT116 Dicer -/- #2	gse7864	GSM190757	24hr	1
FOXO4	4303	0.010365671	1	0.019644518	,4613,2019,405,579,3397,9314,2353,3146,2295,2297,2625,2624,2623,5970,5966,7528,6667,7702,6662,6736,3659	HCT116 Dicer -/- #2	gse7864	GSM190757	24hr	1
HMGB1	3146	2.38E-07	1.11E-07	-0.469056267	,4602,3397,2296,1385,64321,4807,6667,1869,6660,6662,9935,51450	HCT116 Dicer -/- #2	gse7864	GSM190757	24hr	1
ESR1	2099	0.000967934	0.006549694	0.509556863	,4205,6095,2300,2295,51450	HCT116 Dicer -/- #2	gse7864	GSM190757	24hr	1
FOXF2	2295	0.001072046	0.000189042	0.044712821	,1482,4602,9314,2624,2623,3131,7528,7020,5079,9935	HCT116 Dicer -/- #2	gse7864	GSM190757	24hr	1
FOXC1	2296	3.28E-12	9.48E-14	-0.058304451		HCT116 Dicer -/- #2	gse7864	GSM190757	24hr	0
FOXD1	2297	2.23E-09	2.03E-09	0.131179746	,1482,6095,2300,27022,7391,94234,3146,2295,6688,2299,2623,7528,1869,7025,6660,6736,3172,3170,51450	HCT116 Dicer -/- #2	gse7864	GSM190757	24hr	1
ATF2	1386	0.002679046	1	0.5793646	,4205,2300,3397,9314,2551,2297,6688,2299,2625,2624,2623,6667,1869,6660,5079,6736,84654	HCT116 Dicer -/- #2	gse7864	GSM190757	24hr	1
SPIB	6689	6.08E-08	5.95E-09	-0.0394924	,4790,2300,7391,861,5970,3131,7528	HCT116 Dicer -/- #2	gse7864	GSM190757	24hr	1
SPI1	6688	5.30E-40	1.02E-42	0.542463665	,2005,2019,4790,4783,2300,3397,2551,3146,6689,1385,2625,5970,3131,5966,6667,84654	HCT116 Dicer -/- #2	gse7864	GSM190757	24hr	1
CREB1	1385	4.31E-20	4.01E-18	0.425350262	,hsa-miR-34b,4602,4790,579,2099,2295,2297,6688,2624,5970,5966,6667,5079,84654	HCT116 Dicer -/- #2	gse7864	GSM190757	24hr	1
FOXI1	2299	6.00E-06	8.62E-06	0.027016414	,4790,9314,51517,7020	HCT116 Dicer -/- #2	gse7864	GSM190757	24hr	1
PEX5	5830	0.02481918	1	0.372780053	,2623,7528,6722	HCT116 Dicer -/- #2	gse7864	GSM190757	24hr	1
SOX17	64321	1.37E-05	2.03E-06	-0.042920566	,2300,9314	HCT116 Dicer -/- #2	gse7864	GSM190757	24hr	1
GATA3	2625	4.20E-12	2.89E-10	-0.01016513	,2005,1482,27022,2551,2296,6689,2299,2624,1869,7025,6660,5076,3660,84654,3172,3659,3170,9935	HCT116 Dicer -/- #2	gse7864	GSM190757	24hr	1
GATA2	2624	2.46E-05	3.10E-06	0.531631282	,4602,2299	HCT116 Dicer -/- #2	gse7864	GSM190757	24hr	1
GATA1	2623	5.71E-05	2.75E-06	0.02561384	,4602,579,9314,2296,1385,2625,3131,1869,84654,9935	HCT116 Dicer -/- #2	gse7864	GSM190757	24hr	1
RELA	5970	4.49E-08	3.27E-07	0.022642437	,4205,4790,4783,2353,2296,1385,3131,5966,5076	HCT116 Dicer -/- #2	gse7864	GSM190757	24hr	1
NHLH1	4807	2.25E-05	8.00E-05	-0.152576151	,2019,4783,2300,94234,9314,861,2297,6688,2299,64321,5970,84654	HCT116 Dicer -/- #2	gse7864	GSM190757	24hr	1
NCKIPSD	51517	3.01E-13	5.98E-15	0.089235536	,4613,4602,405,7391,3397,861,2296,2297,6688,1385,6667,7702,5076,2908,3659,51450	HCT116 Dicer -/- #2	gse7864	GSM190757	24hr	1
HLF	3131	9.43E-08	5.34E-08	0.032522532		HCT116 Dicer -/- #2	gse7864	GSM190757	24hr	0
REL	5966	4.41E-06	3.52E-06	0.017456731	,2019,4790,2300,9314,5970,6667,1869,7025,5079,3172	HCT116 Dicer -/- #2	gse7864	GSM190757	24hr	1
YY1	7528	6.64E-08	1.21E-08	-0.052252002	,4613,4602,405,4783,2551,2099,6688,1385,2625,3131,5076,9935	HCT116 Dicer -/- #2	gse7864	GSM190757	24hr	1
SP1	6667	6.00E-14	2.34E-16	0.5318074	,1482,9314,3146,2296,1385,64321,2625,2624,6662,5079,3170,51450	HCT116 Dicer -/- #2	gse7864	GSM190757	24hr	1
SRF	6722	9.33E-05	0.000192259	0.667891359	,2300,9314,2625,2624,3170	HCT116 Dicer -/- #2	gse7864	GSM190757	24hr	1
ZNF143	7702	1.15E-12	2.74E-13	0.288745556	,4602,4783,3397,9314,2551,2353,64321,5970,6667,6662,9935	HCT116 Dicer -/- #2	gse7864	GSM190757	24hr	1
E2F1	1869	3.85E-23	1.38E-20	-0.510406235	,2296	HCT116 Dicer -/- #2	gse7864	GSM190757	24hr	0
NR2F1	7025	0.000300259	0.00146252	0.600508104	,4205,405,6722,3172	HCT116 Dicer -/- #2	gse7864	GSM190757	24hr	1
TFAP2A	7020	7.48E-11	1.96E-10	0.283592991	,1482,2019,4790,27022,579,3397,861,3146,2296,6689,6688,2625,2624,2623,4807,5076,5079,51450	HCT116 Dicer -/- #2	gse7864	GSM190757	24hr	1
SOX5	6660	1.23E-05	2.71E-06	0.49324416	,1482,6095,4602,4790,2300,27022,94234,579,2353,2297,6689,6688,64321,2625,2624,6662,5076,6736,51450	HCT116 Dicer -/- #2	gse7864	GSM190757	24hr	1
SOX9	6662	3.70E-08	2.57E-07	0.320100589	,4205,6095,4602,2300,27022,2353,1385,2299,2625,3131,3170	HCT116 Dicer -/- #2	gse7864	GSM190757	24hr	1
PAX2	5076	3.64E-12	4.10E-13	0.552548514	,2005,4613,405,4790,4783,7391,579,2551,6688,64321,2625,2624,2623,5970,4807,5966,7528,7020,5079,3659,9935	HCT116 Dicer -/- #2	gse7864	GSM190757	24hr	1
PAX5	5079	9.91E-08	5.31E-09	-0.033493353		HCT116 Dicer -/- #2	gse7864	GSM190757	24hr	0
SRY	6736	2.64E-06	2.98E-06	-0.003853925		HCT116 Dicer -/- #2	gse7864	GSM190757	24hr	0
NR3C1	2908	0.003378646	0.043783104	0.088878178	,2005,4613,1482,4602,405,4783,2300,27022,94234,579,2551,2353,2296,6688,2299,64321,2625,2623,4807,51517,3131,7528,6667,84654,3659	HCT116 Dicer -/- #2	gse7864	GSM190757	24hr	1
IRF2	3660	0.001407786	0.00707387	0.203839206	,6689,6688,2624,1869,5076,3659,9935	HCT116 Dicer -/- #2	gse7864	GSM190757	24hr	1
SPZ1	84654	1.20E-07	3.46E-07	0.021737746	,2005,64321,2623,7528,6662,6736	HCT116 Dicer -/- #2	gse7864	GSM190757	24hr	1
PAX6	5080	0.030698132	0.044764937	0.683027401	,4613,1482,2019,405,2300,27022,7391,94234,579,3146,2295,2296,2297,2299,2625,2624,2623,51517,1869,6660,6662,6736,3170	HCT116 Dicer -/- #2	gse7864	GSM190757	24hr	1
HNF4A	3172	0.00092269	0.000881168	0.498080382	,4602,2300,27022,94234,579,9314,861,3146,2297,2299,2625,2624,7528,6667,6662,5076,84654,3170	HCT116 Dicer -/- #2	gse7864	GSM190757	24hr	1
IRF1	3659	1.84E-05	0.001147826	0.122208544	,4602,4790,2296,6689,6688,2299,5970,5966,1869,6660	HCT116 Dicer -/- #2	gse7864	GSM190757	24hr	1
FOXA2	3170	0.000154081	0.0006834	0.308931722	,4205,1482,6095,4783,2300,27022,94234,3397,3146,2295,2296,2297,6688,1385,2299,4807,3131,1869,7020,5076,6736,5080	HCT116 Dicer -/- #2	gse7864	GSM190757	24hr	1
MAFB	9935	1.19E-12	1.26E-11	0.145103172	,1482,4783,579,861,3146,1385,51517,6667,6662,5076,5079,6736,3172	HCT116 Dicer -/- #2	gse7864	GSM190757	24hr	1
PRRX2	51450	2.15E-06	1.33E-06	0.28585487	,4790,5966	HCT116 Dicer -/- #2	gse7864	GSM190757	24hr	1
JUN	3725	0.018895316	1	0.440530515	,hsa-miR-34a,2005,2019,4783,7391,579,861,2551,3146,6688,1385,64321,2624,5970,3131,5966,6667,6722,1869,7025,7020,6662,3172,3659,9935	TOV21G H1-term	gse7864	GSM190760	24hr	1
ELK4	2005	1.17E-07	1.34E-07	0.516646705	,4205,1482,2300,579,2353,6689,2624,5966,51450	TOV21G H1-term	gse7864	GSM190760	24hr	1
MEF2A	4205	9.87E-06	1.63E-05	0.072160587	,94234,6736	TOV21G H1-term	gse7864	GSM190760	24hr	1
NRF1	4899	0.019636201	1	-0.043905925	,4613,405,7391,9314,6688,7528,6667,1869,5079	TOV21G H1-term	gse7864	GSM190760	24hr	1
MYCN	4613	7.26E-10	3.56E-07	0.082471769	,hsa-miR-34a,2019,4790,2300,9314,2353,3146,1385,2624,5970,3131,5966,6667,1869,7025,6662,3172,6908,3659,9935	TOV21G H1-term	gse7864	GSM190760	24hr	1
NKX2-5	1482	3.24E-09	7.54E-09	0.042717515	,2300,27022,64321,3131,7020,6662,84654,3172,6908,3170	TOV21G H1-term	gse7864	GSM190760	24hr	1
EN1	2019	0.000573814	0.0062215	-0.003413734	,2295,6688,6660,3170	TOV21G H1-term	gse7864	GSM190760	24hr	1
RORA	6095	0.004480716	1	0.393272943	,1482,2300,7391,861,2296,2297,1385,2625,2624,2623,51517,7528,6667,5076,9935,51450	TOV21G H1-term	gse7864	GSM190760	24hr	1
HIF1A	3091	0.03201959	1	0.479502045	,4613,405,2300,7391,3397,2625,4807,51517,6662	TOV21G H1-term	gse7864	GSM190760	24hr	1
MYB	4602	2.67E-09	5.24E-10	-0.690440114	,hsa-miR-34a,64321,51450	TOV21G H1-term	gse7864	GSM190760	24hr	1
ARNT	405	7.35E-10	9.57E-08	0.568608548	,5451,2624,2623,6662,84654	TOV21G H1-term	gse7864	GSM190760	24hr	1
NFKB1	4790	1.99E-08	3.38E-08	0.179197208	,4613,405,2296,6688,1385,64321,2624,5970,5966,6660,51450	TOV21G H1-term	gse7864	GSM190760	24hr	1
NFIL3	4783	3.12E-06	4.89E-05	-0.15626267	,4613,2019,405,7391,2299,64321,3131,5079,6736,3172,51450	TOV21G H1-term	gse7864	GSM190760	24hr	1
FOXO1	2308	0.026125401	1	-0.182469592	,27022,3397,2295,2297,4821,6660,6662,6736,51450	TOV21G H1-term	gse7864	GSM190760	24hr	1
FOXO3	2309	0.020563076	1	0.542969853	,4790,27022,94234,3397,9314,2353,3146,2295,2297,6688,2299,2623,5970,7528,6667,1869,7020,5079,6736,2908,84654,3659,9935	TOV21G H1-term	gse7864	GSM190760	24hr	1
FOXL1	2300	3.45E-05	1.15E-05	0.05093403		TOV21G H1-term	gse7864	GSM190760	24hr	0
FOXD3	27022	7.65E-09	1.83E-07	0.094579996	,3725,4205,405,7391,1385,51517,5076	TOV21G H1-term	gse7864	GSM190760	24hr	1
USF1	7391	9.12E-11	1.70E-08	0.234398368	,2005,861,2551,6689,6688,2299,2623,7528	TOV21G H1-term	gse7864	GSM190760	24hr	1
FOXQ1	94234	6.09E-09	1.85E-06	0.119584159	,6095,4602,27022,2295,2299,64321,7020,6736,6908,3170,9935	TOV21G H1-term	gse7864	GSM190760	24hr	1
NKX3-2	579	1.12E-09	5.67E-08	-0.107664604		TOV21G H1-term	gse7864	GSM190760	24hr	0
EVI1	2122	0.001953033	0.010938877	-0.195358877	,2019,3397,9314,3146,6689,6688,64321,2625,1869,6660,6662	TOV21G H1-term	gse7864	GSM190760	24hr	1
ID1	3397	5.88E-07	4.06E-05	-0.44975584	,6095,4602,4783,1385,2625,4807,3131,7528,6662,2908,84654,6908,9935	TOV21G H1-term	gse7864	GSM190760	24hr	1
KLF4	9314	1.96E-08	2.69E-06	0.094660088	,2005,4613,1482,4602,405,27022,7391,94234,2353,2099,2296,1385,2299,2624,7528,6667,5076,3172,3170,9935	TOV21G H1-term	gse7864	GSM190760	24hr	1
RUNX1	861	0.011850629	0.01509392	0.523653716	,2005,1482,405,2300,94234,9314,2551,3146,2296,6689,2299,2625,2624,7020,84654,9935,51450	TOV21G H1-term	gse7864	GSM190760	24hr	1
GABPA	2551	1.50E-06	3.56E-06	0.483227519	,2005,1482,6095,4602,4790,579,3397,2353,2296,6689,6688,2299,2623,7528,7702,7025,84654,3172	TOV21G H1-term	gse7864	GSM190760	24hr	1
FOS	2353	4.17E-05	0.000714808	0.109383252	,hsa-miR-34a,2005,6095,4602,27022,94234,9314,861,2295,2296,2297,1385,2624,2623,7528,6667,6722,7702,1869,3172,6908,3170,9935	TOV21G H1-term	gse7864	GSM190760	24hr	1
FOXO4	4303	0.00697797	0.048087433	0.27196164	,4613,2019,405,579,3397,9314,2353,3146,2295,2297,2625,2624,2623,5970,5966,7528,6667,7702,6662,6736,6908,3659	TOV21G H1-term	gse7864	GSM190760	24hr	1
HMGB1	3146	8.40E-05	0.001607982	-0.490316571	,4602,3397,2296,1385,64321,4807,6667,1869,6660,6662,9935,51450	TOV21G H1-term	gse7864	GSM190760	24hr	1
ESR1	2099	0.04021306	1	0.545391776	,4205,6095,2300,2295,51450	TOV21G H1-term	gse7864	GSM190760	24hr	1
FOXF2	2295	2.41E-06	4.66E-06	0.092462937	,1482,4602,9314,2624,2623,3131,7528,7020,5079,9935	TOV21G H1-term	gse7864	GSM190760	24hr	1
FOXC1	2296	6.88E-10	6.33E-08	0.081660312		TOV21G H1-term	gse7864	GSM190760	24hr	0
FOXD1	2297	1.18E-09	3.23E-07	-0.127234153	,1482,6095,2300,27022,7391,94234,3146,2295,6688,2299,2623,7528,1869,7025,6660,6736,3172,3170,51450	TOV21G H1-term	gse7864	GSM190760	24hr	1
CXADR	1525	0.038578383	1	0.181516372	,2005,2551,6688,5970,5966,9935	TOV21G H1-term	gse7864	GSM190760	24hr	1
NKX2-2	4821	0.028888143	1	0.06506349	,4613,1482,2019,6095,4602,405,4783,2300,27022,7391,94234,579,861,2353,3146,2295,2296,2297,6688,64321,2624,2623,51517,3131,6667,6722,7025,6736,84654,6908,3659,3170,51450	TOV21G H1-term	gse7864	GSM190760	24hr	1
SPIB	6689	8.13E-07	4.67E-06	-0.045690003	,4790,2300,7391,861,5970,3131,7528	TOV21G H1-term	gse7864	GSM190760	24hr	1
SPI1	6688	2.49E-11	4.69E-11	0.493648543	,2005,2019,4790,4783,2300,3397,2551,3146,6689,1385,2625,5970,3131,5966,6667,84654	TOV21G H1-term	gse7864	GSM190760	24hr	1
CREB1	1385	5.74E-12	4.22E-11	0.379742389	,4602,4790,579,2099,2295,2297,6688,2624,5970,5966,6667,5079,84654	TOV21G H1-term	gse7864	GSM190760	24hr	1
FOXI1	2299	2.74E-09	2.55E-07	-0.009483632	,4790,9314,51517,7020	TOV21G H1-term	gse7864	GSM190760	24hr	1
PEX5	5830	0.018313692	1	0.267712658	,2623,7528,6722,6908	TOV21G H1-term	gse7864	GSM190760	24hr	1
POU2F1	5451	0.005027953	1	0.393782871	,2005,4613,2019,4602,405,4790,861,64321,5970,5966,6667,7020,84654,51450	TOV21G H1-term	gse7864	GSM190760	24hr	1
SOX17	64321	4.40E-10	2.30E-08	0.0142941	,2300,9314	TOV21G H1-term	gse7864	GSM190760	24hr	1
GATA3	2625	4.19E-17	4.72E-17	-0.082099859	,2005,1482,27022,2551,2296,6689,2299,2624,1869,7025,6660,5076,3660,84654,3172,6908,3659,3170,9935	TOV21G H1-term	gse7864	GSM190760	24hr	1
GATA2	2624	2.10E-07	2.90E-06	0.493742465	,4602,2299,6908	TOV21G H1-term	gse7864	GSM190760	24hr	1
GATA1	2623	3.12E-05	0.001408834	-0.00339277	,4602,579,9314,2296,1385,2625,3131,1869,84654,9935	TOV21G H1-term	gse7864	GSM190760	24hr	1
RELA	5970	4.00E-10	3.29E-08	0.152123753	,4205,4790,4783,2353,2296,1385,3131,5966,5076	TOV21G H1-term	gse7864	GSM190760	24hr	1
NHLH1	4807	1.71E-05	0.000750752	0.062430306	,2019,4783,2300,94234,9314,861,2297,6688,2299,64321,5970,84654,6908	TOV21G H1-term	gse7864	GSM190760	24hr	1
NCKIPSD	51517	3.18E-07	1.11E-05	-0.130934111	,4613,4602,405,7391,3397,861,2296,2297,6688,1385,6667,7702,5076,2908,3659,51450	TOV21G H1-term	gse7864	GSM190760	24hr	1
HLF	3131	3.42E-06	6.37E-05	0.052852908		TOV21G H1-term	gse7864	GSM190760	24hr	0
REL	5966	2.10E-07	2.37E-06	-0.086245026	,2019,4790,2300,9314,5970,6667,1869,7025,5079,3172	TOV21G H1-term	gse7864	GSM190760	24hr	1
YY1	7528	7.58E-07	1.18E-05	-0.338836659	,4613,4602,405,4783,2551,2099,6688,1385,2625,3131,5076,9935	TOV21G H1-term	gse7864	GSM190760	24hr	1
SP1	6667	5.08E-11	1.56E-08	0.565727674	,1482,9314,3146,2296,1385,64321,2625,2624,6662,5079,3170,51450	TOV21G H1-term	gse7864	GSM190760	24hr	1
SRF	6722	0.000124859	0.00091362	0.39548513	,2300,9314,2625,2624,3170	TOV21G H1-term	gse7864	GSM190760	24hr	1
ZNF143	7702	7.72E-07	2.09E-05	0.033350497	,4602,4783,3397,9314,2551,2353,64321,5970,6667,6662,6908,9935	TOV21G H1-term	gse7864	GSM190760	24hr	1
E2F1	1869	1.59E-15	5.25E-15	-0.387502913	,2296	TOV21G H1-term	gse7864	GSM190760	24hr	0
NR2F1	7025	0.01373664	7.11E-05	0.46438097	,4205,405,6722,3172	TOV21G H1-term	gse7864	GSM190760	24hr	1
TFAP2A	7020	7.19E-07	8.30E-05	0.090881746	,1482,2019,4790,27022,579,3397,861,3146,2296,6689,6688,2625,2624,2623,4807,5076,5079,6908,51450	TOV21G H1-term	gse7864	GSM190760	24hr	1
SOX5	6660	4.55E-05	0.000297064	0.480096561	,1482,6095,4602,4790,2300,27022,94234,579,2353,2297,6689,6688,64321,2625,2624,6662,5076,6736,51450	TOV21G H1-term	gse7864	GSM190760	24hr	1
SOX9	6662	3.86E-11	5.05E-09	0.235363926	,4205,6095,4602,2300,27022,2353,1385,2299,2625,3131,3170	TOV21G H1-term	gse7864	GSM190760	24hr	1
PAX2	5076	1.05E-08	2.28E-08	0.476823799	,2005,4613,405,4790,4783,7391,579,2122,2551,6688,5451,64321,2625,2624,2623,5970,4807,5966,7528,7020,5079,6908,3659,9935	TOV21G H1-term	gse7864	GSM190760	24hr	1
PAX5	5079	1.71E-07	3.70E-06	-0.061928946		TOV21G H1-term	gse7864	GSM190760	24hr	0
SRY	6736	5.68E-07	4.06E-05	0.043415467		TOV21G H1-term	gse7864	GSM190760	24hr	0
NR3C1	2908	0.019989085	1	-0.255197474	,2005,4613,1482,4602,405,4783,2300,27022,94234,579,2551,2353,2296,6688,2299,64321,2625,2623,4807,51517,3131,7528,6667,84654,3659	TOV21G H1-term	gse7864	GSM190760	24hr	1
IRF2	3660	0.007715277	0.024906264	0.157298804	,6689,6688,2624,1869,5076,3659,9935	TOV21G H1-term	gse7864	GSM190760	24hr	1
SPZ1	84654	1.79E-06	2.23E-06	0.032307585	,2005,64321,2623,7528,6662,6736	TOV21G H1-term	gse7864	GSM190760	24hr	1
PAX6	5080	0.001940921	0.017783789	0.481239098	,4613,1482,2019,405,2300,27022,7391,94234,579,3146,2295,2296,2297,2299,2625,2624,2623,51517,1869,6660,6662,6736,3170	TOV21G H1-term	gse7864	GSM190760	24hr	1
HNF4A	3172	0.00041138	0.001162399	0.497178836	,hsa-miR-34a,4602,2300,27022,94234,579,2122,9314,861,3146,2297,2299,2625,2624,7528,6667,6662,5076,84654,6908,3170	TOV21G H1-term	gse7864	GSM190760	24hr	1
TBP	6908	0.008048646	0.001428823	-0.088127892	,27022,2551,6688,5076,6736	TOV21G H1-term	gse7864	GSM190760	24hr	1
IRF1	3659	4.03E-05	0.000997023	0.302719794	,4602,4790,2296,6689,6688,2299,5970,5966,1869,6660	TOV21G H1-term	gse7864	GSM190760	24hr	1
FOXA2	3170	0.000206817	8.82E-05	-0.226302572	,4205,1482,6095,4783,2300,27022,94234,3397,3146,2295,2296,2297,6688,1385,2299,4807,3131,1869,7020,5076,6736,5080	TOV21G H1-term	gse7864	GSM190760	24hr	1
MAFB	9935	2.04E-07	5.93E-05	0.057842214	,1482,4783,579,861,3146,1385,51517,6667,6662,5076,5079,6736,3172,6908	TOV21G H1-term	gse7864	GSM190760	24hr	1
PRRX2	51450	2.63E-06	1.58E-05	0.010488656	,4790,5966	TOV21G H1-term	gse7864	GSM190760	24hr	1
JUN	3725	0.017423229	1	0.173044569	,2005,2019,4783,7391,579,2551,3146,6688,1385,64321,2624,5970,3131,5966,6667,6722,1869,7025,7020,6662,3172,3659,9935	TOV21G H1-term	gse7864	GSM190761	24hr	1
ELK4	2005	3.41E-05	8.52E-07	0.508102144	,4205,1482,2300,579,2353,6689,2624,5966,51450	TOV21G H1-term	gse7864	GSM190761	24hr	1
MEF2A	4205	0.003559736	9.92E-05	-0.060285396	,94234,6736	TOV21G H1-term	gse7864	GSM190761	24hr	1
MYCN	4613	1.04E-07	3.74E-07	-0.103287063	,2019,4790,2300,9314,2353,3146,1385,2624,5970,3131,5966,6667,1869,7025,6662,3172,6908,3659,9935	TOV21G H1-term	gse7864	GSM190761	24hr	1
NKX2-5	1482	4.12E-09	2.58E-08	-0.001876889	,2300,27022,64321,3131,7020,6662,84654,3172,6908,3170	TOV21G H1-term	gse7864	GSM190761	24hr	1
EN1	2019	0.001664503	0.00426118	0.019524431	,2295,6688,6660,3170	TOV21G H1-term	gse7864	GSM190761	24hr	1
RORA	6095	0.001348948	0.003393152	0.428800477	,1482,2300,7391,2296,2297,1385,2625,2624,2623,51517,7528,6667,5076,9935,51450	TOV21G H1-term	gse7864	GSM190761	24hr	1
MYB	4602	5.17E-07	1.04E-05	-0.36368432	,64321,51450	TOV21G H1-term	gse7864	GSM190761	24hr	1
ARNT	405	1.34E-07	4.94E-07	0.56331615	,2624,2623,6662,84654	TOV21G H1-term	gse7864	GSM190761	24hr	1
NFKB1	4790	0.000330353	0.000423855	-0.252460637	,4613,405,2296,6688,1385,64321,2624,5970,5966,6660,51450	TOV21G H1-term	gse7864	GSM190761	24hr	1
NFIL3	4783	4.02E-06	0.000157777	-0.13070454	,4613,2019,405,7391,2299,64321,3131,5079,6736,3172,51450	TOV21G H1-term	gse7864	GSM190761	24hr	1
FOXO1	2308	0.032211266	0.034976908	-0.036389932	,27022,3397,2295,2297,6660,6662,6736,51450	TOV21G H1-term	gse7864	GSM190761	24hr	1
FOXO3	2309	0.026417287	0.035127285	0.559697889	,4790,27022,94234,3397,9314,2353,3146,2295,2297,6688,2299,2623,5970,7528,6667,1869,7020,5079,6736,2908,84654,3659,9935	TOV21G H1-term	gse7864	GSM190761	24hr	1
FOXL1	2300	1.43E-07	3.47E-07	0.024012897		TOV21G H1-term	gse7864	GSM190761	24hr	0
FOXD3	27022	1.52E-08	6.29E-07	0.067936615	,3725,4205,405,7391,1385,51517,5076	TOV21G H1-term	gse7864	GSM190761	24hr	1
USF1	7391	1.00E-08	2.40E-08	-0.117123782	,2005,2551,6689,6688,2299,2623,7528	TOV21G H1-term	gse7864	GSM190761	24hr	1
FOXQ1	94234	4.11E-09	2.99E-08	-0.018869008	,6095,4602,27022,2295,2299,64321,7020,6736,6908,3170,9935	TOV21G H1-term	gse7864	GSM190761	24hr	1
NKX3-2	579	8.67E-07	1.40E-05	-0.112800859		TOV21G H1-term	gse7864	GSM190761	24hr	0
EVI1	2122	4.37E-05	0.001055349	-0.140960888	,2019,3397,9314,3146,6689,6688,64321,2625,1869,6660,6662	TOV21G H1-term	gse7864	GSM190761	24hr	1
ID1	3397	1.51E-06	2.34E-05	-0.360829497	,6095,4602,4783,1385,2625,3131,7528,6662,2908,84654,6908,9935	TOV21G H1-term	gse7864	GSM190761	24hr	1
KLF4	9314	8.98E-06	8.04E-05	0.072965974	,2005,4613,1482,4602,405,27022,7391,94234,2353,2099,2296,1385,2299,2624,7528,6667,5076,3172,3170,9935	TOV21G H1-term	gse7864	GSM190761	24hr	1
GABPA	2551	1.95E-06	2.36E-07	0.480213961	,2005,1482,6095,4602,4790,579,3397,2353,2296,6689,6688,2299,2623,7528,7702,7025,84654,3172	TOV21G H1-term	gse7864	GSM190761	24hr	1
FOS	2353	9.08E-07	1.78E-05	-0.064110987	,2005,6095,4602,27022,94234,9314,2295,2296,2297,1385,2624,2623,7528,6667,6722,7702,1869,3172,6908,3170,9935	TOV21G H1-term	gse7864	GSM190761	24hr	1
FOXO4	4303	0.001991978	0.002042537	-0.051846434	,4613,2019,405,579,3397,9314,2353,3146,2295,2297,2625,2624,2623,5970,5966,7528,6667,7702,6662,6736,6908,3659	TOV21G H1-term	gse7864	GSM190761	24hr	1
HMGB1	3146	8.82E-05	0.00010616	-0.22097465	,4602,3397,2296,1385,64321,6667,1869,6660,6662,9935,51450	TOV21G H1-term	gse7864	GSM190761	24hr	1
ESR1	2099	0.009206121	0.006808438	0.57887946	,4205,6095,2300,2295,51450	TOV21G H1-term	gse7864	GSM190761	24hr	1
FOXF2	2295	8.84E-05	0.000276048	-0.149400676	,1482,4602,9314,2624,2623,3131,7528,7020,5079,9935	TOV21G H1-term	gse7864	GSM190761	24hr	1
FOXC1	2296	8.73E-07	6.76E-05	0.033273771		TOV21G H1-term	gse7864	GSM190761	24hr	0
FOXD1	2297	3.46E-12	2.07E-08	-0.212165848	,1482,6095,2300,27022,7391,94234,3146,2295,6688,2299,2623,7528,1869,7025,6660,6736,3172,3170,51450	TOV21G H1-term	gse7864	GSM190761	24hr	1
SPIB	6689	0.000469772	0.001741507	0.027773916	,4790,2300,7391,5970,3131,7528	TOV21G H1-term	gse7864	GSM190761	24hr	1
SPI1	6688	1.31E-12	4.51E-13	0.549021764	,2005,2019,4790,4783,2300,3397,2551,3146,6689,1385,2625,5970,3131,5966,6667,84654	TOV21G H1-term	gse7864	GSM190761	24hr	1
CREB1	1385	7.84E-08	2.78E-07	0.474750814	,hsa-miR-34b,4602,4790,579,2099,2295,2297,6688,2624,5970,5966,6667,5079,84654	TOV21G H1-term	gse7864	GSM190761	24hr	1
FOXI1	2299	5.11E-10	3.27E-07	-0.005357053	,4790,9314,51517,7020	TOV21G H1-term	gse7864	GSM190761	24hr	1
PEX5	5830	0.013998204	1	0.069722689	,2623,7528,6722,6908	TOV21G H1-term	gse7864	GSM190761	24hr	1
SOX17	64321	7.47E-08	9.79E-08	-0.153369039	,2300,9314	TOV21G H1-term	gse7864	GSM190761	24hr	1
GATA3	2625	1.69E-11	2.48E-10	-0.47071617	,2005,1482,27022,2551,2296,6689,2299,2624,1869,7025,6660,5076,3660,84654,3172,6908,3659,3170,9935	TOV21G H1-term	gse7864	GSM190761	24hr	1
GATA2	2624	1.08E-06	3.35E-06	0.410558573	,4602,2299,6908	TOV21G H1-term	gse7864	GSM190761	24hr	1
GATA1	2623	0.003570568	0.022368821	0.027978167	,4602,579,9314,2296,1385,2625,3131,1869,84654,9935	TOV21G H1-term	gse7864	GSM190761	24hr	1
RELA	5970	1.02E-06	4.66E-06	-0.121496788	,4205,4790,4783,2353,2296,1385,3131,5966,5076	TOV21G H1-term	gse7864	GSM190761	24hr	1
NCKIPSD	51517	8.88E-07	4.30E-06	-0.030374036	,4613,4602,405,7391,3397,2296,2297,6688,1385,6667,7702,5076,2908,3659,51450	TOV21G H1-term	gse7864	GSM190761	24hr	1
HLF	3131	4.84E-06	4.35E-05	0.064224189		TOV21G H1-term	gse7864	GSM190761	24hr	0
REL	5966	0.001696229	0.001913102	-0.13478548	,2019,4790,2300,9314,5970,6667,1869,7025,5079,3172	TOV21G H1-term	gse7864	GSM190761	24hr	1
YY1	7528	1.41E-05	0.000120241	-0.163870712	,4613,4602,405,4783,2551,2099,6688,1385,2625,3131,5076,9935	TOV21G H1-term	gse7864	GSM190761	24hr	1
SP1	6667	3.85E-10	2.16E-08	0.5859786	,1482,9314,3146,2296,1385,64321,2625,2624,6662,5079,3170,51450	TOV21G H1-term	gse7864	GSM190761	24hr	1
SRF	6722	0.007353439	0.003009473	0.22953642	,2300,9314,2625,2624,3170	TOV21G H1-term	gse7864	GSM190761	24hr	1
ZNF143	7702	5.22E-06	5.83E-07	0.021140438	,4602,4783,3397,9314,2551,2353,64321,5970,6667,6662,6908,9935	TOV21G H1-term	gse7864	GSM190761	24hr	1
E2F1	1869	1.35E-11	1.24E-12	-0.27089411	,2296	TOV21G H1-term	gse7864	GSM190761	24hr	0
NR2F1	7025	0.000882993	0.001942753	0.505353143	,4205,405,6722,3172	TOV21G H1-term	gse7864	GSM190761	24hr	1
TFAP2A	7020	2.54E-05	6.91E-05	0.012931788	,1482,2019,4790,27022,579,3397,3146,2296,6689,6688,2625,2624,2623,5076,5079,6908,51450	TOV21G H1-term	gse7864	GSM190761	24hr	1
SOX5	6660	0.001713008	0.000223404	0.530403392	,1482,6095,4602,4790,2300,27022,94234,579,2353,2297,6689,6688,64321,2625,2624,6662,5076,6736,51450	TOV21G H1-term	gse7864	GSM190761	24hr	1
SOX9	6662	3.08E-09	2.03E-08	-0.220953489	,4205,6095,4602,2300,27022,2353,1385,2299,2625,3131,3170	TOV21G H1-term	gse7864	GSM190761	24hr	1
PAX2	5076	2.47E-09	1.84E-06	0.498585614	,2005,4613,405,4790,4783,7391,579,2122,2551,6688,64321,2625,2624,2623,5970,5966,7528,7020,5079,6908,3659,9935	TOV21G H1-term	gse7864	GSM190761	24hr	1
PAX5	5079	3.70E-05	0.000107167	0.056655203		TOV21G H1-term	gse7864	GSM190761	24hr	0
SRY	6736	2.24E-09	3.31E-07	0.02902935		TOV21G H1-term	gse7864	GSM190761	24hr	0
NR3C1	2908	0.038581308	0.031914201	-0.047287984	,2005,4613,1482,4602,405,4783,2300,27022,94234,579,2551,2353,2296,6688,2299,64321,2625,2623,51517,3131,7528,6667,84654,3659	TOV21G H1-term	gse7864	GSM190761	24hr	1
IRF2	3660	0.0213071	0.020817505	0.038547966	,6689,6688,2624,1869,5076,3659,9935	TOV21G H1-term	gse7864	GSM190761	24hr	1
SPZ1	84654	5.71E-05	1.01E-05	-0.026409475	,2005,64321,2623,7528,6662,6736	TOV21G H1-term	gse7864	GSM190761	24hr	1
PAX6	5080	0.000870576	0.005465459	0.545702041	,4613,1482,2019,405,2300,27022,7391,94234,579,3146,2295,2296,2297,2299,2625,2624,2623,51517,1869,6660,6662,6736,3170	TOV21G H1-term	gse7864	GSM190761	24hr	1
HNF4A	3172	0.000254615	0.000439381	0.488951118	,4602,2300,27022,94234,579,2122,9314,3146,2297,2299,2625,2624,7528,6667,6662,5076,84654,6908,3170	TOV21G H1-term	gse7864	GSM190761	24hr	1
TBP	6908	0.001727238	2.95E-05	-0.061027008	,27022,2551,6688,5076,6736	TOV21G H1-term	gse7864	GSM190761	24hr	1
IRF1	3659	7.55E-05	0.002278504	0.113261128	,4602,4790,2296,6689,6688,2299,5970,5966,1869,6660	TOV21G H1-term	gse7864	GSM190761	24hr	1
FOXA2	3170	4.00E-07	8.77E-05	-0.059416908	,4205,1482,6095,4783,2300,27022,94234,3397,3146,2295,2296,2297,6688,1385,2299,3131,1869,7020,5076,6736,5080	TOV21G H1-term	gse7864	GSM190761	24hr	1
MAFB	9935	8.01E-07	1.88E-05	0.249263517	,1482,4783,579,3146,1385,51517,6667,6662,5076,5079,6736,3172,6908	TOV21G H1-term	gse7864	GSM190761	24hr	1
PRRX2	51450	2.87E-08	4.80E-07	-0.275051169	,4790,5966	TOV21G H1-term	gse7864	GSM190761	24hr	1
ELK4	2005	4.79E-26	1.32E-27	0.522461454	,4205,1482,2300,579,2353,6689,2624,5966,51450	DLD Dicer -/- #2	gse7864	GSM190764	24hr	1
MEF2A	4205	0.000691606	0.000314769	0.30281236	,94234,6736	DLD Dicer -/- #2	gse7864	GSM190764	24hr	1
MYCN	4613	1.82E-13	8.68E-12	-0.317625312	,hsa-miR-34a,2019,4790,2300,9314,2353,3146,1385,2624,5970,3131,5966,6667,1869,7025,6662,3172,6908,3659,9935	DLD Dicer -/- #2	gse7864	GSM190764	24hr	1
NKX2-5	1482	7.85E-06	4.78E-09	0.027914043	,2300,27022,64321,3131,7020,6662,84654,3172,6908,3170	DLD Dicer -/- #2	gse7864	GSM190764	24hr	1
EN1	2019	2.36E-05	0.001509946	-0.000785632	,2295,6688,6660,3170	DLD Dicer -/- #2	gse7864	GSM190764	24hr	1
RORA	6095	0.020228218	1	0.467104265	,1482,2300,7391,861,2296,2297,1385,2625,2624,2623,51517,7528,6667,5076,9935,51450	DLD Dicer -/- #2	gse7864	GSM190764	24hr	1
MYB	4602	3.96E-06	1.25E-06	-1.18108715	,hsa-miR-34a,64321,51450	DLD Dicer -/- #2	gse7864	GSM190764	24hr	1
ARNT	405	2.03E-14	1.54E-13	0.603696213	,2624,2623,6662,84654	DLD Dicer -/- #2	gse7864	GSM190764	24hr	1
NFKB1	4790	2.53E-05	1.91E-05	0.199873083	,4613,405,2296,6688,1385,64321,2624,5970,5966,6660,51450	DLD Dicer -/- #2	gse7864	GSM190764	24hr	1
NFIL3	4783	3.98E-07	2.95E-05	-0.046114068	,4613,2019,405,7391,2299,64321,3131,5079,6736,3172,51450	DLD Dicer -/- #2	gse7864	GSM190764	24hr	1
FOXL1	2300	2.57E-05	5.40E-05	-0.17805534		DLD Dicer -/- #2	gse7864	GSM190764	24hr	0
FOXD3	27022	2.55E-05	2.97E-05	-0.02694583	,4205,405,7391,1385,51517,5076	DLD Dicer -/- #2	gse7864	GSM190764	24hr	1
USF1	7391	1.81E-13	3.16E-12	-0.222745088	,2005,861,2551,6689,6688,2299,2623,7528	DLD Dicer -/- #2	gse7864	GSM190764	24hr	1
FOXQ1	94234	1.69E-07	2.68E-09	0.420165429	,6095,4602,27022,2295,2299,64321,7020,6736,6908,3170,9935	DLD Dicer -/- #2	gse7864	GSM190764	24hr	1
NKX3-2	579	1.34E-06	1.33E-05	-0.14421695		DLD Dicer -/- #2	gse7864	GSM190764	24hr	0
EVI1	2122	0.046276451	0.012114526	-0.047591995	,2019,3397,9314,3146,6689,6688,64321,2625,1869,6660,6662	DLD Dicer -/- #2	gse7864	GSM190764	24hr	1
ID1	3397	8.92E-08	1.27E-06	0.507536835	,6095,4602,4783,1385,2625,4807,3131,7528,6662,2908,84654,6908,9935	DLD Dicer -/- #2	gse7864	GSM190764	24hr	1
KLF4	9314	9.52E-05	0.000323696	-0.328304964	,2005,4613,1482,4602,405,27022,7391,94234,2353,2099,2296,1385,2299,2624,7528,6667,5076,3172,3170,9935	DLD Dicer -/- #2	gse7864	GSM190764	24hr	1
RUNX1	861	0.004692562	0.007020605	0.579519608	,2005,1482,405,2300,94234,9314,2551,3146,2296,6689,2299,2625,2624,7020,84654,9935,51450	DLD Dicer -/- #2	gse7864	GSM190764	24hr	1
GABPA	2551	1.75E-18	1.73E-20	0.501788178	,2005,1482,6095,4602,4790,579,3397,2353,2296,6689,6688,2299,2623,7528,7702,7025,84654,3172	DLD Dicer -/- #2	gse7864	GSM190764	24hr	1
FOS	2353	0.00064165	0.014831072	0.198626274	,hsa-miR-34a,2005,6095,4602,27022,94234,9314,861,2295,2296,2297,1385,2624,2623,7528,6667,6722,7702,1869,3172,6908,3170,9935	DLD Dicer -/- #2	gse7864	GSM190764	24hr	1
FOXO4	4303	0.025979357	1	0.475382739	,4613,2019,405,579,3397,9314,2353,3146,2295,2297,2625,2624,2623,5970,5966,7528,6667,7702,6662,6736,6908,3659	DLD Dicer -/- #2	gse7864	GSM190764	24hr	1
HMGB1	3146	3.74E-05	6.08E-05	-0.410058796	,4602,3397,2296,1385,64321,4807,6667,1869,6660,6662,9935,51450	DLD Dicer -/- #2	gse7864	GSM190764	24hr	1
ESR1	2099	0.006250098	0.012119516	0.529218394	,4205,6095,2300,2295,51450	DLD Dicer -/- #2	gse7864	GSM190764	24hr	1
FOXF2	2295	0.000443037	4.50E-05	0.010710481	,1482,4602,9314,2624,2623,3131,7528,7020,5079,9935	DLD Dicer -/- #2	gse7864	GSM190764	24hr	1
FOXC1	2296	2.26E-11	1.31E-10	0.504715697		DLD Dicer -/- #2	gse7864	GSM190764	24hr	0
FOXD1	2297	2.63E-07	7.04E-09	0.678405036	,1482,6095,2300,27022,7391,94234,3146,2295,6688,2299,2623,7528,1869,7025,6660,6736,3172,3170,51450	DLD Dicer -/- #2	gse7864	GSM190764	24hr	1
CXADR	1525	0.034138424	1	0.329957071	,2005,2551,6688,5970,5966,9935	DLD Dicer -/- #2	gse7864	GSM190764	24hr	1
SPIB	6689	1.48E-09	9.75E-09	0.070051441	,4790,2300,7391,861,5970,3131,7528	DLD Dicer -/- #2	gse7864	GSM190764	24hr	1
SPI1	6688	3.86E-26	5.62E-29	0.541232375	,2005,2019,4790,4783,2300,3397,2551,3146,6689,1385,2625,5970,3131,5966,6667,84654	DLD Dicer -/- #2	gse7864	GSM190764	24hr	1
CREB1	1385	4.51E-19	3.23E-20	0.242499318	,4602,4790,579,2099,2295,2297,6688,2624,5970,5966,6667,5079,84654	DLD Dicer -/- #2	gse7864	GSM190764	24hr	1
FOXI1	2299	7.21E-07	1.28E-06	0.010090968	,4790,9314,51517,7020	DLD Dicer -/- #2	gse7864	GSM190764	24hr	1
PEX5	5830	0.016354001	1	0.07251769	,2623,7528,6722,6908	DLD Dicer -/- #2	gse7864	GSM190764	24hr	1
TFCP2L1	29842	1	1	-1.024901911	,6722,6908	DLD Dicer -/- #2	gse7864	GSM190764	24hr	1
SOX17	64321	4.28E-07	2.53E-06	-0.072229108	,2300,9314	DLD Dicer -/- #2	gse7864	GSM190764	24hr	1
POU3F2	5454	0.043730815	0.016066676	0.220132571	,4613,4602,405,64321,2625,2624,2623,6667,6662	DLD Dicer -/- #2	gse7864	GSM190764	24hr	1
GATA3	2625	1.89E-12	1.08E-10	-0.140694191	,2005,1482,27022,2551,2296,6689,2299,2624,1869,7025,6660,5076,3660,84654,3172,6908,3659,3170,9935	DLD Dicer -/- #2	gse7864	GSM190764	24hr	1
GATA2	2624	2.00E-05	7.45E-06	0.599374056	,4602,2299,6908	DLD Dicer -/- #2	gse7864	GSM190764	24hr	1
GATA1	2623	1.05E-05	0.000166733	-0.015291679	,4602,579,9314,2296,1385,2625,3131,1869,84654,9935	DLD Dicer -/- #2	gse7864	GSM190764	24hr	1
RELA	5970	1.20E-06	3.42E-06	0.103951156	,4205,4790,4783,2353,2296,1385,3131,5966,5076	DLD Dicer -/- #2	gse7864	GSM190764	24hr	1
NHLH1	4807	0.000912894	0.00987393	-0.044188805	,2019,4783,2300,94234,9314,861,2297,6688,2299,64321,5970,84654,6908	DLD Dicer -/- #2	gse7864	GSM190764	24hr	1
NCKIPSD	51517	5.47E-10	4.69E-09	-0.044245814	,4613,4602,405,7391,3397,861,2296,2297,6688,1385,6667,7702,5076,2908,3659,51450	DLD Dicer -/- #2	gse7864	GSM190764	24hr	1
HLF	3131	2.32E-11	3.26E-09	-0.043307029		DLD Dicer -/- #2	gse7864	GSM190764	24hr	0
REL	5966	0.000165708	0.000218856	0.274823764	,2019,4790,2300,9314,5970,6667,1869,7025,5079,3172	DLD Dicer -/- #2	gse7864	GSM190764	24hr	1
YY1	7528	1.06E-08	9.11E-09	-0.074036238	,4613,4602,405,4783,2551,2099,6688,1385,2625,3131,5076,9935	DLD Dicer -/- #2	gse7864	GSM190764	24hr	1
SP1	6667	7.76E-11	1.71E-10	0.510585924	,1482,9314,3146,2296,1385,64321,2625,2624,6662,5079,3170,51450	DLD Dicer -/- #2	gse7864	GSM190764	24hr	1
SRF	6722	0.00100692	0.004162088	0.722311215	,2300,9314,2625,2624,3170	DLD Dicer -/- #2	gse7864	GSM190764	24hr	1
ZNF143	7702	1.63E-11	4.69E-14	0.226199982	,4602,4783,3397,9314,2551,2353,64321,5970,6667,6662,6908,9935	DLD Dicer -/- #2	gse7864	GSM190764	24hr	1
E2F1	1869	3.06E-15	1.00E-12	-0.147795088	,2296	DLD Dicer -/- #2	gse7864	GSM190764	24hr	0
NR2F1	7025	0.002178032	0.001595814	0.670808168	,4205,405,6722,3172	DLD Dicer -/- #2	gse7864	GSM190764	24hr	1
TFAP2A	7020	3.78E-07	1.19E-06	-0.037325877	,1482,2019,4790,27022,579,3397,861,3146,2296,6689,6688,2625,2624,2623,4807,5076,5079,6908,51450	DLD Dicer -/- #2	gse7864	GSM190764	24hr	1
SOX5	6660	5.21E-06	2.36E-05	0.52527973	,1482,6095,4602,4790,2300,27022,94234,579,2353,2297,6689,6688,64321,2625,2624,6662,5076,6736,51450	DLD Dicer -/- #2	gse7864	GSM190764	24hr	1
SOX9	6662	5.10E-08	4.49E-08	0.116005688	,4205,6095,4602,2300,27022,2353,1385,2299,2625,3131,3170	DLD Dicer -/- #2	gse7864	GSM190764	24hr	1
PAX2	5076	1.21E-12	6.07E-10	0.508772149	,2005,4613,405,4790,4783,7391,579,2122,2551,6688,64321,2625,2624,2623,5970,4807,5966,7528,7020,5079,6908,3659,9935	DLD Dicer -/- #2	gse7864	GSM190764	24hr	1
PAX5	5079	2.02E-06	3.27E-07	-0.004695363		DLD Dicer -/- #2	gse7864	GSM190764	24hr	0
SRY	6736	1.64E-05	1.81E-06	0.057264932		DLD Dicer -/- #2	gse7864	GSM190764	24hr	0
NR3C1	2908	0.000766646	0.005997674	0.067069829	,2005,4613,1482,4602,405,4783,2300,27022,94234,579,2551,2353,2296,6688,2299,64321,2625,2623,4807,51517,3131,7528,6667,84654,3659	DLD Dicer -/- #2	gse7864	GSM190764	24hr	1
IRF2	3660	0.013944309	1	0.042654655	,6689,6688,2624,1869,5076,3659,9935	DLD Dicer -/- #2	gse7864	GSM190764	24hr	1
SPZ1	84654	5.88E-06	4.77E-06	0.077872299	,2005,64321,2623,7528,6662,6736	DLD Dicer -/- #2	gse7864	GSM190764	24hr	1
HNF4A	3172	0.003292258	0.008931908	0.422436449	,hsa-miR-34a,4602,2300,27022,94234,579,2122,9314,861,3146,2297,2299,2625,2624,7528,6667,6662,5076,84654,6908,3170	DLD Dicer -/- #2	gse7864	GSM190764	24hr	1
TBP	6908	0.03468465	0.003033887	0.227805112	,27022,2551,6688,5076,6736	DLD Dicer -/- #2	gse7864	GSM190764	24hr	1
IRF1	3659	9.35E-05	0.001039681	0.229827583	,4602,4790,2296,6689,6688,2299,5970,5966,1869,6660	DLD Dicer -/- #2	gse7864	GSM190764	24hr	1
FOXA2	3170	0.000740791	0.002852194	-0.410237913	,4205,1482,6095,4783,2300,27022,94234,3397,3146,2295,2296,2297,6688,1385,2299,4807,3131,1869,7020,5076,6736	DLD Dicer -/- #2	gse7864	GSM190764	24hr	1
MAFB	9935	4.26E-12	1.06E-10	0.026992908	,1482,4783,579,861,3146,1385,51517,6667,6662,5076,5079,6736,3172,6908	DLD Dicer -/- #2	gse7864	GSM190764	24hr	1
PRRX2	51450	0.000442647	1.98E-05	-0.040532961	,4790,5966	DLD Dicer -/- #2	gse7864	GSM190764	24hr	1
ELK4	2005	2.14E-18	1.94E-19	0.514415479	,4205,1482,2300,579,2353,6689,2624,5966,51450	DLD Dicer -/- #2	gse7864	GSM190765	24hr	1
MEF2A	4205	0.028314551	0.010384868	0.334857282	,94234,6736	DLD Dicer -/- #2	gse7864	GSM190765	24hr	1
MYCN	4613	5.58E-13	1.29E-11	-0.827018616	,2019,4790,2300,9314,2353,3146,1385,2624,5970,3131,5966,6667,1869,7025,6662,3659,9935	DLD Dicer -/- #2	gse7864	GSM190765	24hr	1
NKX2-5	1482	0.000336297	5.91E-06	-0.016456832	,2300,27022,64321,3131,7020,6662,84654,3170	DLD Dicer -/- #2	gse7864	GSM190765	24hr	1
EN1	2019	0.003298714	0.010445231	0.081187019	,2295,6688,6660,3170	DLD Dicer -/- #2	gse7864	GSM190765	24hr	1
MYB	4602	4.72E-06	1.44E-07	-1.042790928	,64321,51450	DLD Dicer -/- #2	gse7864	GSM190765	24hr	1
UBP1	7342	1	1	-1.455316833	,27022,7391,6688,2625	DLD Dicer -/- #2	gse7864	GSM190765	24hr	1
ARNT	405	1.44E-13	1.27E-12	0.659235279	,2624,2623,6662,84654	DLD Dicer -/- #2	gse7864	GSM190765	24hr	1
NFKB1	4790	0.001404726	0.004682035	-0.371192272	,4613,405,2296,6688,1385,64321,2624,5970,5966,6660,51450	DLD Dicer -/- #2	gse7864	GSM190765	24hr	1
NFIL3	4783	2.53E-05	1.67E-05	-0.364223629	,4613,2019,405,7391,2299,64321,3131,5079,6736,51450	DLD Dicer -/- #2	gse7864	GSM190765	24hr	1
FOXL1	2300	0.000275415	4.99E-05	0.055113959		DLD Dicer -/- #2	gse7864	GSM190765	24hr	0
FOXD3	27022	7.62E-06	1.13E-06	0.045441519	,4205,405,7391,1385,51517,5076	DLD Dicer -/- #2	gse7864	GSM190765	24hr	1
USF1	7391	2.95E-11	5.21E-10	-0.130848909	,2005,2551,6689,6688,2299,2623,7528	DLD Dicer -/- #2	gse7864	GSM190765	24hr	1
FOXQ1	94234	4.25E-06	1.51E-08	0.501594784	,4602,27022,2295,2299,64321,7020,6736,3170,9935	DLD Dicer -/- #2	gse7864	GSM190765	24hr	1
NKX3-2	579	0.000105868	0.000216078	0.226351701		DLD Dicer -/- #2	gse7864	GSM190765	24hr	0
ID1	3397	2.51E-07	1.63E-06	-0.155192443	,4602,4783,1385,2625,4807,3131,7528,6662,2908,84654,9935	DLD Dicer -/- #2	gse7864	GSM190765	24hr	1
KLF4	9314	0.003654609	0.000836033	-0.023121045	,2005,4613,1482,4602,405,27022,7391,94234,2353,2099,2296,1385,2299,2624,7528,6667,5076,3170,9935	DLD Dicer -/- #2	gse7864	GSM190765	24hr	1
GABPA	2551	3.39E-14	1.19E-14	0.51598694	,2005,1482,4602,4790,579,3397,2353,2296,6689,6688,2299,2623,7528,7702,7025,84654	DLD Dicer -/- #2	gse7864	GSM190765	24hr	1
FOS	2353	0.035660611	0.009722866	0.218084583	,2005,4602,27022,94234,9314,2295,2296,2297,1385,2624,2623,7528,6667,6722,7702,1869,3170,9935	DLD Dicer -/- #2	gse7864	GSM190765	24hr	1
FOXO4	4303	0.001123316	0.005270239	0.309455587	,4613,2019,405,579,3397,9314,2353,3146,2295,2297,2625,2624,2623,5970,5966,7528,6667,7702,6662,6736,3659	DLD Dicer -/- #2	gse7864	GSM190765	24hr	1
HMGB1	3146	2.54E-05	2.72E-05	-0.331164687	,4602,3397,2296,1385,64321,4807,6667,1869,6660,6662,9935,51450	DLD Dicer -/- #2	gse7864	GSM190765	24hr	1
ESR1	2099	0.020376122	1	0.537842945	,4205,2300,2295,51450	DLD Dicer -/- #2	gse7864	GSM190765	24hr	1
FOXF2	2295	0.004470513	0.000177337	0.084070187	,1482,4602,9314,2624,2623,3131,7528,7020,5079,9935	DLD Dicer -/- #2	gse7864	GSM190765	24hr	1
FOXC1	2296	6.89E-10	5.49E-10	0.079041558		DLD Dicer -/- #2	gse7864	GSM190765	24hr	0
FOXD1	2297	7.02E-09	2.40E-09	0.455637351	,1482,2300,27022,7391,94234,3146,2295,6688,2299,2623,7528,1869,7025,6660,6736,3170,51450	DLD Dicer -/- #2	gse7864	GSM190765	24hr	1
SPIB	6689	4.67E-06	1.95E-06	-0.065841156	,4790,2300,7391,5970,3131,7528	DLD Dicer -/- #2	gse7864	GSM190765	24hr	1
SPI1	6688	5.09E-26	2.09E-24	0.551283907	,2005,2019,4790,4783,2300,3397,2551,3146,6689,1385,2625,5970,3131,5966,6667,84654	DLD Dicer -/- #2	gse7864	GSM190765	24hr	1
CREB1	1385	3.82E-14	9.30E-13	0.401232396	,hsa-miR-34b,4602,4790,579,2099,2295,2297,6688,2624,5970,5966,6667,5079,84654	DLD Dicer -/- #2	gse7864	GSM190765	24hr	1
FOXI1	2299	2.61E-06	2.86E-08	0.018473848	,4790,9314,51517,7020	DLD Dicer -/- #2	gse7864	GSM190765	24hr	1
PEX5	5830	0.01471655	1	0.434284927	,2623,7528,6722	DLD Dicer -/- #2	gse7864	GSM190765	24hr	1
TFCP2L1	29842	1	1	-1.334201868	,6722	DLD Dicer -/- #2	gse7864	GSM190765	24hr	1
SOX17	64321	0.000320338	5.12E-05	-0.061354386	,2300,9314	DLD Dicer -/- #2	gse7864	GSM190765	24hr	1
GATA3	2625	5.23E-07	1.11E-06	0.194960657	,2005,1482,27022,2551,2296,6689,2299,2624,1869,7025,6660,5076,3660,84654,3659,3170,9935	DLD Dicer -/- #2	gse7864	GSM190765	24hr	1
GATA2	2624	0.001067752	0.000205567	0.515317928	,4602,2299	DLD Dicer -/- #2	gse7864	GSM190765	24hr	1
GATA1	2623	0.012800735	1	-0.008537354	,4602,579,9314,2296,1385,2625,3131,1869,84654,9935	DLD Dicer -/- #2	gse7864	GSM190765	24hr	1
RELA	5970	9.21E-07	1.78E-05	-0.088632458	,4205,4790,4783,2353,2296,1385,3131,5966,5076	DLD Dicer -/- #2	gse7864	GSM190765	24hr	1
NHLH1	4807	0.00556449	0.005292199	0.00711178	,2019,4783,2300,94234,9314,2297,6688,2299,64321,5970,84654	DLD Dicer -/- #2	gse7864	GSM190765	24hr	1
NCKIPSD	51517	1.94E-08	5.42E-08	0.079502297	,4613,4602,405,7391,3397,2296,2297,6688,1385,6667,7702,5076,2908,3659,51450	DLD Dicer -/- #2	gse7864	GSM190765	24hr	1
HLF	3131	1.10E-05	0.000126315	0.07507361		DLD Dicer -/- #2	gse7864	GSM190765	24hr	0
REL	5966	0.000531647	0.000802658	-0.048683282	,2019,4790,2300,9314,5970,6667,1869,7025,5079	DLD Dicer -/- #2	gse7864	GSM190765	24hr	1
YY1	7528	8.55E-05	0.000474929	-0.067806509	,4613,4602,405,4783,2551,2099,6688,1385,2625,3131,5076,9935	DLD Dicer -/- #2	gse7864	GSM190765	24hr	1
SP1	6667	1.95E-06	4.70E-07	0.578054394	,1482,9314,3146,2296,1385,64321,2625,2624,6662,5079,3170,51450	DLD Dicer -/- #2	gse7864	GSM190765	24hr	1
SRF	6722	0.000237949	0.001891301	0.542314709	,2300,9314,2625,2624,3170	DLD Dicer -/- #2	gse7864	GSM190765	24hr	1
ZNF143	7702	2.92E-08	5.34E-07	0.129173178	,4602,4783,3397,9314,2551,2353,64321,5970,6667,6662,9935	DLD Dicer -/- #2	gse7864	GSM190765	24hr	1
E2F1	1869	1.52E-13	5.66E-13	-0.314805585	,2296	DLD Dicer -/- #2	gse7864	GSM190765	24hr	0
NR2F1	7025	0.027168808	1	0.623452534	,4205,405,6722	DLD Dicer -/- #2	gse7864	GSM190765	24hr	1
TFAP2A	7020	0.000479084	0.001632793	0.019946106	,1482,2019,4790,27022,579,3397,3146,2296,6689,6688,2625,2624,2623,4807,5076,5079,51450	DLD Dicer -/- #2	gse7864	GSM190765	24hr	1
SOX5	6660	4.52E-05	5.22E-08	0.566692392	,1482,4602,4790,2300,27022,94234,579,2353,2297,6689,6688,64321,2625,2624,6662,5076,6736,51450	DLD Dicer -/- #2	gse7864	GSM190765	24hr	1
SOX9	6662	1.85E-05	3.60E-07	0.285645928	,4205,4602,2300,27022,2353,1385,2299,2625,3131,3170	DLD Dicer -/- #2	gse7864	GSM190765	24hr	1
PAX2	5076	5.84E-11	7.29E-11	0.482859423	,2005,4613,405,4790,4783,7391,579,2551,6688,64321,2625,2624,2623,5970,4807,5966,7528,7020,5079,3659,9935	DLD Dicer -/- #2	gse7864	GSM190765	24hr	1
PAX5	5079	8.43E-05	5.06E-05	0.013856878		DLD Dicer -/- #2	gse7864	GSM190765	24hr	0
SRY	6736	0.001374593	2.68E-05	-0.022781359		DLD Dicer -/- #2	gse7864	GSM190765	24hr	0
NR3C1	2908	0.035810759	1	-0.063536861	,2005,4613,1482,4602,405,4783,2300,27022,94234,579,2551,2353,2296,6688,2299,64321,2625,2623,4807,51517,3131,7528,6667,84654,3659	DLD Dicer -/- #2	gse7864	GSM190765	24hr	1
IRF2	3660	0.00168787	0.020522186	0.342833436	,6689,6688,2624,1869,5076,3659,9935	DLD Dicer -/- #2	gse7864	GSM190765	24hr	1
SPZ1	84654	3.60E-06	2.92E-07	-0.126578394	,2005,64321,2623,7528,6662,6736	DLD Dicer -/- #2	gse7864	GSM190765	24hr	1
IRF1	3659	0.004498376	0.00065705	0.362952281	,4602,4790,2296,6689,6688,2299,5970,5966,1869,6660	DLD Dicer -/- #2	gse7864	GSM190765	24hr	1
FOXA2	3170	0.010445344	0.000802529	-0.119851809	,4205,1482,4783,2300,27022,94234,3397,3146,2295,2296,2297,6688,1385,2299,4807,3131,1869,7020,5076,6736	DLD Dicer -/- #2	gse7864	GSM190765	24hr	1
MAFB	9935	3.00E-08	9.19E-07	0.034209066	,1482,4783,579,3146,1385,51517,6667,6662,5076,5079,6736	DLD Dicer -/- #2	gse7864	GSM190765	24hr	1
CXCL2	2920	1	1	1.217141311	,4790,5966	DLD Dicer -/- #2	gse7864	GSM190765	24hr	1
PRRX2	51450	3.80E-07	3.54E-07	0.103191898	,4790,5966	DLD Dicer -/- #2	gse7864	GSM190765	24hr	1
ELK4	2005	1.26E-13	1.54E-13	0.502129145	,4205,1482,2300,579,2353,6689,2624,5966,51450	HeLa	gse7864	GSM190768	24hr	1
MEF2A	4205	0.000702133	0.003088986	0.11699831	,94234,6736	HeLa	gse7864	GSM190768	24hr	1
MYCN	4613	3.59E-10	1.68E-09	0.013903497	,hsa-miR-34a,2019,4790,2300,9314,2353,3146,1385,2624,5970,23090,3131,5966,6667,1869,7025,6662,3172,6908,3659,9935	HeLa	gse7864	GSM190768	24hr	1
NKX2-5	1482	2.44E-09	2.29E-08	-0.053696237	,2300,27022,64321,3131,7020,6662,84654,3172,6908,3170	HeLa	gse7864	GSM190768	24hr	1
EN1	2019	0.006102988	0.01949133	-0.048535102	,2295,6688,6660,3170	HeLa	gse7864	GSM190768	24hr	1
RORA	6095	0.032200912	1	0.51683607	,1482,2300,7391,861,2296,2297,1385,2625,2624,2623,51517,7528,6667,5076,9935,51450	HeLa	gse7864	GSM190768	24hr	1
MYB	4602	8.49E-09	2.91E-08	-0.405451058	,hsa-miR-34a,64321,51450	HeLa	gse7864	GSM190768	24hr	1
ARNT	405	1.18E-09	1.84E-08	0.55018038	,2624,2623,6662,84654	HeLa	gse7864	GSM190768	24hr	1
NFKB1	4790	3.79E-07	5.52E-06	0.295725807	,4613,405,2296,6688,1385,64321,2624,5970,5966,6660,51450	HeLa	gse7864	GSM190768	24hr	1
NFIL3	4783	1.14E-06	7.44E-06	-0.360669017	,4613,2019,405,7391,2299,64321,3131,5079,6736,3172,51450	HeLa	gse7864	GSM190768	24hr	1
FOXO1	2308	0.041749693	1	0.128814422	,27022,3397,2295,2297,6660,6662,6736,51450	HeLa	gse7864	GSM190768	24hr	1
FOXL1	2300	2.17E-05	0.000477361	-0.048125333		HeLa	gse7864	GSM190768	24hr	0
FOXD3	27022	1.87E-05	0.000129466	-0.091192597	,4205,405,7391,1385,51517,5076	HeLa	gse7864	GSM190768	24hr	1
USF1	7391	9.16E-10	3.81E-07	-0.256263866	,2005,861,2551,6689,6688,2299,2623,7528	HeLa	gse7864	GSM190768	24hr	1
FOXQ1	94234	1.18E-07	1.13E-08	-0.478112944	,6095,4602,27022,2295,2299,64321,23090,7020,6736,6908,3170,9935	HeLa	gse7864	GSM190768	24hr	1
NKX3-2	579	2.59E-07	5.94E-06	-0.076227462		HeLa	gse7864	GSM190768	24hr	0
EVI1	2122	0.024246805	0.01996221	-0.071184757	,2019,3397,9314,3146,6689,6688,64321,2625,1869,6660,6662	HeLa	gse7864	GSM190768	24hr	1
ID1	3397	9.07E-09	3.86E-07	-0.563168217	,6095,4602,4783,1385,2625,4807,3131,7528,6662,2908,84654,6908,9935	HeLa	gse7864	GSM190768	24hr	1
KLF4	9314	3.34E-05	0.000114931	-0.634302737	,2005,4613,1482,4602,405,27022,7391,94234,2353,2099,2296,1385,2299,2624,7528,6667,5076,3172,3170,9935	HeLa	gse7864	GSM190768	24hr	1
RUNX1	861	0.009984522	0.018426284	0.522442576	,2005,1482,405,2300,94234,9314,2551,3146,2296,6689,2299,2625,2624,7020,84654,9935,51450	HeLa	gse7864	GSM190768	24hr	1
GABPA	2551	1.34E-11	1.68E-12	0.537556821	,2005,1482,6095,4602,4790,579,3397,2353,2296,6689,6688,2299,2623,7528,7702,7025,84654,3172	HeLa	gse7864	GSM190768	24hr	1
FOS	2353	2.21E-05	0.000412225	-0.491488151	,hsa-miR-34a,2005,6095,4602,27022,94234,9314,861,2295,2296,2297,1385,2624,2623,7528,6667,6722,7702,1869,3172,6908,3170,9935	HeLa	gse7864	GSM190768	24hr	1
HMGB1	3146	2.69E-05	0.002632053	-0.080819489	,4602,3397,2296,1385,64321,4807,6667,1869,6660,6662,9935,51450	HeLa	gse7864	GSM190768	24hr	1
ESR1	2099	0.02571115	0.018057645	0.578420132	,4205,6095,2300,2295,51450	HeLa	gse7864	GSM190768	24hr	1
FOXF2	2295	8.99E-05	4.63E-05	-0.173105678	,1482,4602,9314,2624,2623,23090,3131,7528,7020,5079,9935	HeLa	gse7864	GSM190768	24hr	1
FOXC1	2296	1.81E-07	2.43E-07	-0.456571576		HeLa	gse7864	GSM190768	24hr	0
FOXD1	2297	9.61E-09	1.20E-08	0.129154825	,1482,6095,2300,27022,7391,94234,3146,2295,6688,2299,2623,7528,1869,7025,6660,6736,3172,3170,51450	HeLa	gse7864	GSM190768	24hr	1
SPIB	6689	3.70E-08	6.37E-07	-0.003892334	,4790,2300,7391,861,5970,3131,7528	HeLa	gse7864	GSM190768	24hr	1
SPI1	6688	1.42E-20	7.69E-20	0.546199644	,2005,2019,4790,4783,2300,3397,2551,3146,6689,1385,2625,5970,23090,3131,5966,6667,84654	HeLa	gse7864	GSM190768	24hr	1
CREB1	1385	3.16E-13	2.71E-11	0.351565402	,4602,4790,579,2099,2295,2297,6688,2624,5970,23090,5966,6667,5079,84654	HeLa	gse7864	GSM190768	24hr	1
FOXI1	2299	3.81E-09	7.61E-09	0.029326489	,4790,9314,23090,51517,7020	HeLa	gse7864	GSM190768	24hr	1
PEX5	5830	0.017894198	1	0.13823572	,2623,23090,7528,6722,6908	HeLa	gse7864	GSM190768	24hr	1
SOX17	64321	3.08E-09	2.15E-08	-0.023951103	,2300,9314	HeLa	gse7864	GSM190768	24hr	1
POU3F2	5454	0.048247807	1	0.071209402	,4613,4602,405,64321,2625,2624,2623,6667,6662	HeLa	gse7864	GSM190768	24hr	1
GATA3	2625	1.73E-10	1.42E-09	0.058764905	,2005,1482,27022,2551,2296,6689,2299,2624,1869,7025,6660,5076,3660,84654,3172,6908,3659,3170,9935	HeLa	gse7864	GSM190768	24hr	1
GATA2	2624	3.63E-06	7.75E-06	0.361845363	,4602,2299,6908	HeLa	gse7864	GSM190768	24hr	1
GATA1	2623	1.59E-05	0.000283786	0.003309167	,4602,579,9314,2296,1385,2625,23090,3131,1869,84654,9935	HeLa	gse7864	GSM190768	24hr	1
RELA	5970	9.57E-09	5.26E-08	0.068282234	,4205,4790,4783,2353,2296,1385,3131,5966,5076	HeLa	gse7864	GSM190768	24hr	1
ZNF423	23090	0.003534271	0.029757012	-0.049591853		HeLa	gse7864	GSM190768	24hr	0
NHLH1	4807	1.82E-06	0.000113009	-0.021870386	,2019,4783,2300,94234,9314,861,2297,6688,2299,64321,5970,23090,84654,6908	HeLa	gse7864	GSM190768	24hr	1
NCKIPSD	51517	2.53E-10	3.63E-09	-0.113261499	,4613,4602,405,7391,3397,861,2296,2297,6688,1385,6667,7702,5076,2908,3659,51450	HeLa	gse7864	GSM190768	24hr	1
HLF	3131	2.92E-05	0.000470209	0.058580324		HeLa	gse7864	GSM190768	24hr	0
REL	5966	2.62E-05	0.000468576	0.057195297	,2019,4790,2300,9314,5970,6667,1869,7025,5079,3172	HeLa	gse7864	GSM190768	24hr	1
YY1	7528	3.75E-06	2.22E-05	-0.165010686	,4613,4602,405,4783,2551,2099,6688,1385,2625,3131,5076,9935	HeLa	gse7864	GSM190768	24hr	1
SP1	6667	3.25E-10	1.06E-09	0.577786048	,1482,9314,3146,2296,1385,64321,2625,2624,6662,5079,3170,51450	HeLa	gse7864	GSM190768	24hr	1
SRF	6722	0.005062338	0.009861429	0.369219624	,2300,9314,2625,2624,3170	HeLa	gse7864	GSM190768	24hr	1
ZNF143	7702	2.08E-09	1.00E-08	0.177546697	,4602,4783,3397,9314,2551,2353,64321,5970,6667,6662,6908,9935	HeLa	gse7864	GSM190768	24hr	1
E2F1	1869	6.00E-16	1.22E-15	-0.133308976	,2296	HeLa	gse7864	GSM190768	24hr	0
NR2F1	7025	0.000760349	0.000283166	0.491950926	,4205,405,6722,3172	HeLa	gse7864	GSM190768	24hr	1
TFAP2A	7020	1.26E-07	1.11E-05	-0.099893649	,1482,2019,4790,27022,579,3397,861,3146,2296,6689,6688,2625,2624,2623,4807,5076,5079,6908,51450	HeLa	gse7864	GSM190768	24hr	1
SOX5	6660	2.20E-06	7.84E-06	0.530910872	,1482,6095,4602,4790,2300,27022,94234,579,2353,2297,6689,6688,64321,2625,2624,6662,5076,6736,51450	HeLa	gse7864	GSM190768	24hr	1
SOX9	6662	3.87E-07	7.44E-06	-0.061490952	,4205,6095,4602,2300,27022,2353,1385,2299,2625,3131,3170	HeLa	gse7864	GSM190768	24hr	1
PAX2	5076	6.40E-12	7.36E-12	0.499089867	,2005,4613,405,4790,4783,7391,579,2122,2551,6688,64321,2625,2624,2623,5970,23090,4807,5966,7528,7020,5079,6908,3659,9935	HeLa	gse7864	GSM190768	24hr	1
PAX5	5079	2.26E-08	1.16E-09	-0.032211145		HeLa	gse7864	GSM190768	24hr	0
SRY	6736	7.12E-05	1.20E-05	-0.007705899		HeLa	gse7864	GSM190768	24hr	0
NR3C1	2908	0.01192276	0.02850423	-0.183318775	,2005,4613,1482,4602,405,4783,2300,27022,94234,579,2551,2353,2296,6688,2299,64321,2625,2623,23090,4807,51517,3131,7528,6667,84654,3659	HeLa	gse7864	GSM190768	24hr	1
IRF2	3660	0.001350454	0.002154374	0.275575331	,6689,6688,2624,1869,5076,3659,9935	HeLa	gse7864	GSM190768	24hr	1
SPZ1	84654	6.19E-08	5.64E-08	-0.092047392	,2005,64321,2623,7528,6662,6736	HeLa	gse7864	GSM190768	24hr	1
HNF4A	3172	6.43E-05	0.000164131	0.455186692	,hsa-miR-34a,4602,2300,27022,94234,579,2122,9314,861,3146,2297,2299,2625,2624,23090,7528,6667,6662,5076,84654,6908,3170	HeLa	gse7864	GSM190768	24hr	1
TBP	6908	0.011777004	0.03686477	0.016823105	,27022,2551,6688,5076,6736	HeLa	gse7864	GSM190768	24hr	1
IRF1	3659	2.13E-05	7.77E-06	0.230109785	,4602,4790,2296,6689,6688,2299,5970,5966,1869,6660	HeLa	gse7864	GSM190768	24hr	1
FOXA2	3170	0.000590124	4.58E-05	0.036426943	,4205,1482,6095,4783,2300,27022,94234,3397,3146,2295,2296,2297,6688,1385,2299,4807,3131,1869,7020,5076,6736	HeLa	gse7864	GSM190768	24hr	1
MAFB	9935	3.23E-09	3.53E-09	-0.149197947	,1482,4783,579,861,3146,1385,23090,51517,6667,6662,5076,5079,6736,3172,6908	HeLa	gse7864	GSM190768	24hr	1
PRRX2	51450	2.23E-05	4.41E-05	0.080418671	,4790,5966	HeLa	gse7864	GSM190768	24hr	1
ELK4	2005	8.92E-11	1.03E-12	0.512564019	,4205,1482,2300,579,2353,6689,2624,5966,51450	HeLa	gse7864	GSM190769	24hr	1
MEF2A	4205	0.003616074	0.001434318	0.210847226	,94234,6736	HeLa	gse7864	GSM190769	24hr	1
MYCN	4613	1.76E-11	2.38E-10	0.057516804	,2019,4790,2300,9314,2353,3146,1385,2624,5970,3131,5966,6667,1869,7025,6662,3172,6908,3659,9935	HeLa	gse7864	GSM190769	24hr	1
NKX2-5	1482	3.68E-07	2.32E-06	-0.020828488	,2300,27022,64321,3131,7020,6662,84654,3172,6908,3170	HeLa	gse7864	GSM190769	24hr	1
EN1	2019	0.000166811	0.004483858	-0.07477384	,2295,6688,6660,3170	HeLa	gse7864	GSM190769	24hr	1
MYB	4602	7.20E-08	6.89E-07	-0.15835631	,64321,51450	HeLa	gse7864	GSM190769	24hr	1
ARNT	405	3.62E-12	5.29E-11	0.533115146	,2624,2623,6662,84654	HeLa	gse7864	GSM190769	24hr	1
NFKB1	4790	0.005172883	0.017176634	-0.296756459	,4613,405,2296,6688,1385,64321,2624,5970,5966,6660,51450	HeLa	gse7864	GSM190769	24hr	1
NFIL3	4783	3.31E-07	4.23E-05	-0.514723973	,4613,2019,405,7391,2299,64321,3131,5079,6736,3172,51450	HeLa	gse7864	GSM190769	24hr	1
FOXO3	2309	0.043251491	1	0.496897683	,4790,27022,94234,3397,9314,2353,3146,2295,2297,6688,2299,2623,5970,7528,6667,1869,7020,5079,6736,2908,84654,3659,9935	HeLa	gse7864	GSM190769	24hr	1
FOXL1	2300	4.62E-06	5.43E-06	0.084516341		HeLa	gse7864	GSM190769	24hr	0
FOXD3	27022	4.64E-06	1.04E-05	-0.029309136	,4205,405,7391,1386,1385,51517,5076	HeLa	gse7864	GSM190769	24hr	1
USF1	7391	2.70E-11	4.34E-09	-0.374447727	,2005,2551,6689,6688,2299,2623,7528	HeLa	gse7864	GSM190769	24hr	1
FOXQ1	94234	1.20E-07	2.72E-07	0.191119362	,4602,27022,2295,2299,64321,7020,6736,6908,3170,9935	HeLa	gse7864	GSM190769	24hr	1
NKX3-2	579	3.05E-07	9.58E-06	-0.169360711		HeLa	gse7864	GSM190769	24hr	0
ID1	3397	9.37E-08	1.12E-05	-0.628359746	,4602,4783,1385,2625,4807,3131,7528,6662,2908,84654,6908,9935	HeLa	gse7864	GSM190769	24hr	1
KLF4	9314	5.18E-07	1.93E-05	-0.293205039	,2005,4613,1482,4602,405,27022,7391,94234,2353,2099,2296,1385,2299,2624,7528,6667,5076,3172,3170,9935	HeLa	gse7864	GSM190769	24hr	1
GABPA	2551	8.20E-10	1.36E-10	0.524136653	,2005,1482,4602,4790,579,3397,2353,2296,6689,6688,2299,2623,7528,7702,7025,84654,3172	HeLa	gse7864	GSM190769	24hr	1
FOS	2353	1.33E-05	0.000748581	-0.151859507	,2005,4602,27022,94234,9314,2295,2296,2297,1386,1385,2624,2623,7528,6667,6722,7702,1869,3172,6908,3170,9935	HeLa	gse7864	GSM190769	24hr	1
FOXO4	4303	0.011684621	0.007645343	-0.075540648	,4613,2019,405,579,3397,9314,2353,3146,2295,2297,2625,2624,2623,5970,5966,7528,6667,7702,6662,6736,6908,3659	HeLa	gse7864	GSM190769	24hr	1
HMGB1	3146	4.61E-07	4.12E-05	0.024990866	,4602,3397,2296,1385,64321,4807,6667,1869,6660,6662,9935,51450	HeLa	gse7864	GSM190769	24hr	1
ESR1	2099	0.000227674	0.000493125	0.570330754	,4205,2300,2295,51450	HeLa	gse7864	GSM190769	24hr	1
FOXF2	2295	2.58E-05	0.000517206	-0.017561649	,1482,4602,9314,2624,2623,3131,7528,7020,5079,9935	HeLa	gse7864	GSM190769	24hr	1
FOXC1	2296	3.15E-08	5.90E-06	-0.253557495		HeLa	gse7864	GSM190769	24hr	0
FOXD1	2297	1.99E-11	1.72E-08	0.154273118	,1482,2300,27022,7391,94234,3146,2295,6688,2299,2623,7528,1869,7025,6660,6736,3172,3170,51450	HeLa	gse7864	GSM190769	24hr	1
ATF2	1386	0.036743405	1	0.619995732	,4205,2300,3397,9314,2551,2297,6688,2299,2625,2624,2623,6667,1869,6660,5079,6736,84654	HeLa	gse7864	GSM190769	24hr	1
SPIB	6689	3.77E-07	1.79E-07	-0.011991411	,4790,2300,7391,5970,3131,7528	HeLa	gse7864	GSM190769	24hr	1
SPI1	6688	2.89E-19	6.43E-19	0.512213187	,2005,2019,4790,4783,2300,3397,2551,3146,6689,1385,2625,5970,3131,5966,6667,84654	HeLa	gse7864	GSM190769	24hr	1
CREB1	1385	1.77E-10	9.19E-08	0.481422555	,hsa-miR-34b,4602,4790,579,2099,2295,2297,6688,2624,5970,5966,6667,5079,84654	HeLa	gse7864	GSM190769	24hr	1
FOXI1	2299	6.17E-09	1.39E-08	-0.01796548	,4790,9314,51517,7020	HeLa	gse7864	GSM190769	24hr	1
PEX5	5830	0.011151159	1	-0.078406373	,2623,7528,6722,6908	HeLa	gse7864	GSM190769	24hr	1
SOX17	64321	1.10E-09	2.13E-06	-0.139354693	,2300,9314	HeLa	gse7864	GSM190769	24hr	1
GATA3	2625	3.93E-12	4.15E-10	-0.201618795	,2005,1482,27022,2551,2296,6689,2299,2624,1869,7025,6660,5076,3660,84654,3172,6908,3659,3170,9935	HeLa	gse7864	GSM190769	24hr	1
GATA2	2624	5.04E-07	1.95E-05	0.339053544	,4602,2299,6908	HeLa	gse7864	GSM190769	24hr	1
GATA1	2623	0.000596409	0.022402646	-0.007178604	,4602,579,9314,2296,1385,2625,3131,1869,84654,9935	HeLa	gse7864	GSM190769	24hr	1
RELA	5970	1.16E-05	0.000477902	-0.141431094	,4205,4790,4783,2353,2296,1385,3131,5966,5076	HeLa	gse7864	GSM190769	24hr	1
NHLH1	4807	0.000977834	0.030060568	0.043380368	,2019,4783,2300,94234,9314,2297,6688,2299,64321,5970,84654,6908	HeLa	gse7864	GSM190769	24hr	1
NCKIPSD	51517	3.11E-09	2.34E-08	-0.019743819	,4613,4602,405,7391,3397,2296,2297,6688,1385,6667,7702,5076,2908,3659,51450	HeLa	gse7864	GSM190769	24hr	1
HLF	3131	8.78E-06	0.0002871	0.19588961		HeLa	gse7864	GSM190769	24hr	0
REL	5966	0.004544799	0.010663793	-0.225759649	,2019,4790,2300,9314,5970,6667,1869,7025,5079,3172	HeLa	gse7864	GSM190769	24hr	1
YY1	7528	4.87E-06	0.000104248	0.028808679	,4613,4602,405,4783,2551,2099,6688,1385,2625,3131,5076,9935	HeLa	gse7864	GSM190769	24hr	1
SP1	6667	2.72E-09	1.15E-07	0.619620451	,1482,9314,3146,2296,1385,64321,2625,2624,6662,5079,3170,51450	HeLa	gse7864	GSM190769	24hr	1
SRF	6722	0.002730215	0.000931972	0.253052094	,2300,9314,2625,2624,3170	HeLa	gse7864	GSM190769	24hr	1
ZNF143	7702	5.92E-08	8.09E-09	0.09304786	,4602,4783,3397,9314,2551,2353,64321,5970,6667,6662,6908,9935	HeLa	gse7864	GSM190769	24hr	1
E2F1	1869	1.47E-15	2.42E-16	-0.166052723	,2296	HeLa	gse7864	GSM190769	24hr	0
NR2F1	7025	0.000294857	0.001873912	0.482264643	,4205,405,6722,3172	HeLa	gse7864	GSM190769	24hr	1
TFAP2A	7020	1.26E-06	6.82E-06	-0.059613104	,1482,2019,4790,27022,579,3397,3146,2296,6689,6688,2625,2624,2623,4807,5076,5079,6908,51450	HeLa	gse7864	GSM190769	24hr	1
SOX5	6660	4.96E-07	6.83E-07	0.515440524	,1482,4602,4790,2300,27022,94234,579,2353,2297,6689,6688,64321,2625,2624,6662,5076,6736,51450	HeLa	gse7864	GSM190769	24hr	1
SOX9	6662	1.02E-06	8.14E-06	-0.07235909	,4205,4602,2300,27022,2353,1385,2299,2625,3131,3170	HeLa	gse7864	GSM190769	24hr	1
PAX2	5076	3.10E-09	1.07E-08	0.51197547	,2005,4613,405,4790,4783,7391,579,2551,6688,64321,2625,2624,2623,5970,4807,5966,7528,7020,5079,6908,3659,9935	HeLa	gse7864	GSM190769	24hr	1
PAX5	5079	4.15E-07	5.47E-06	-0.003655769		HeLa	gse7864	GSM190769	24hr	0
SRY	6736	4.21E-07	3.83E-05	-0.03810217		HeLa	gse7864	GSM190769	24hr	0
NR3C1	2908	0.013367484	1	0.196877208	,2005,4613,1482,4602,405,4783,2300,27022,94234,579,2551,2353,2296,6688,2299,64321,2625,2623,4807,51517,3131,7528,6667,84654,3659	HeLa	gse7864	GSM190769	24hr	1
IRF2	3660	0.005089811	1	0.145029564	,6689,6688,2624,1869,5076,3659,9935	HeLa	gse7864	GSM190769	24hr	1
SPZ1	84654	7.29E-08	1.03E-07	-0.29030329	,2005,64321,2623,7528,6662,6736	HeLa	gse7864	GSM190769	24hr	1
PAX6	5080	0.043117763	1	0.593573567	,4613,1482,2019,405,2300,27022,7391,94234,579,3146,2295,2296,2297,2299,2625,2624,2623,51517,1869,6660,6662,6736,3170	HeLa	gse7864	GSM190769	24hr	1
HNF4A	3172	7.26E-06	5.44E-05	0.404653342	,4602,2300,27022,94234,579,9314,3146,2297,2299,2625,2624,7528,6667,6662,5076,84654,6908,3170	HeLa	gse7864	GSM190769	24hr	1
TBP	6908	0.021903019	0.038895308	0.039330106	,27022,2551,6688,5076,6736	HeLa	gse7864	GSM190769	24hr	1
IRF1	3659	0.000160685	1.06E-05	0.140148237	,4602,4790,2296,6689,6688,2299,5970,5966,1869,6660	HeLa	gse7864	GSM190769	24hr	1
FOXA2	3170	8.82E-05	4.15E-05	-0.052348652	,4205,1482,4783,2300,27022,94234,3397,3146,2295,2296,2297,6688,1385,2299,4807,3131,1869,7020,5076,6736,5080	HeLa	gse7864	GSM190769	24hr	1
MAFB	9935	2.03E-09	1.39E-08	-0.2223301	,1482,4783,579,3146,1385,51517,6667,6662,5076,5079,6736,3172,6908	HeLa	gse7864	GSM190769	24hr	1
E2F4	1874	0.045660779	1	0.06417303	,2005,3397,2551,6689,6688,2623,3659	HeLa	gse7864	GSM190769	24hr	1
PRRX2	51450	5.39E-07	5.45E-06	-0.03769413	,4790,5966	HeLa	gse7864	GSM190769	24hr	1
ELK4	2005	3.83E-14	5.37E-15	0.513244529	,4205,1482,2300,579,2353,6689,2624,5966,51450	A549 p53-1026	gse7864	GSM190772	24hr	1
MEF2A	4205	0.02317702	0.006799091	0.254279511	,94234,6736	A549 p53-1026	gse7864	GSM190772	24hr	1
NRF1	4899	0.042667482	1	-0.053268397	,4613,405,7391,9314,6688,7528,6667,1869,5079	A549 p53-1026	gse7864	GSM190772	24hr	1
MYCN	4613	9.10E-14	5.37E-17	0.008093995	,hsa-miR-34a,2019,4790,2300,9314,2353,3146,1385,2624,5970,23090,3131,5966,6667,1869,7025,6662,3172,6908,3659,9935	A549 p53-1026	gse7864	GSM190772	24hr	1
NKX2-5	1482	8.84E-10	3.65E-09	-0.023940601	,2300,27022,64321,3131,7020,6662,84654,3172,6908,3170	A549 p53-1026	gse7864	GSM190772	24hr	1
EN1	2019	0.000259261	0.000189938	0.16806288	,2295,6688,6660,3170	A549 p53-1026	gse7864	GSM190772	24hr	1
RORA	6095	0.038133445	1	0.532640757	,1482,2300,7391,861,2296,2297,1385,2625,2624,2623,51517,7528,6667,5076,9935,51450	A549 p53-1026	gse7864	GSM190772	24hr	1
MYB	4602	6.07E-10	6.95E-10	-0.357543921	,hsa-miR-34a,64321,51450	A549 p53-1026	gse7864	GSM190772	24hr	1
ARNT	405	1.66E-13	1.60E-16	0.644690425	,2624,2623,6662,84654	A549 p53-1026	gse7864	GSM190772	24hr	1
NFKB1	4790	1.16E-08	4.80E-08	0.257399285	,4613,405,2296,6688,1385,64321,2624,5970,5966,6660,51450	A549 p53-1026	gse7864	GSM190772	24hr	1
NFIL3	4783	1.49E-06	1.09E-06	-0.293188283	,4613,2019,405,7391,2299,64321,3131,5079,6736,3172,51450	A549 p53-1026	gse7864	GSM190772	24hr	1
FOXL1	2300	0.000622695	5.62E-05	-0.05164794		A549 p53-1026	gse7864	GSM190772	24hr	0
FOXD3	27022	1.25E-05	1.88E-06	-0.048162146	,4205,405,7391,1385,51517,5076	A549 p53-1026	gse7864	GSM190772	24hr	1
USF1	7391	3.74E-14	5.45E-15	0.086501847	,2005,861,2551,6689,6688,2299,2623,7528	A549 p53-1026	gse7864	GSM190772	24hr	1
FOXQ1	94234	8.03E-07	1.80E-07	0.176765244	,6095,4602,27022,2295,2299,64321,23090,7020,6736,6908,3170,9935	A549 p53-1026	gse7864	GSM190772	24hr	1
NKX3-2	579	1.06E-05	8.06E-06	-0.074216816		A549 p53-1026	gse7864	GSM190772	24hr	0
ID1	3397	4.14E-08	5.66E-10	-0.333922464	,6095,4602,4783,1385,2625,4807,3131,7528,6662,2908,84654,6908,9935	A549 p53-1026	gse7864	GSM190772	24hr	1
KLF4	9314	4.37E-08	1.03E-06	-0.268636809	,2005,4613,1482,4602,405,27022,7391,94234,2353,2296,1385,2299,2624,7528,6667,5076,3172,3170,9935	A549 p53-1026	gse7864	GSM190772	24hr	1
RUNX1	861	0.004149108	0.007527375	0.549757183	,2005,1482,405,2300,94234,9314,2551,3146,2296,6689,2299,2625,2624,7020,84654,9935,51450	A549 p53-1026	gse7864	GSM190772	24hr	1
GABPA	2551	2.51E-13	1.49E-14	0.488643954	,2005,1482,6095,4602,4790,579,3397,2353,2296,6689,6688,2299,2623,7528,7702,7025,84654,3172	A549 p53-1026	gse7864	GSM190772	24hr	1
FOS	2353	4.27E-05	0.000462839	-0.255023406	,hsa-miR-34a,2005,6095,4602,27022,94234,9314,861,2295,2296,2297,1385,2624,2623,7528,6667,6722,7702,1869,3172,6908,3170,9935	A549 p53-1026	gse7864	GSM190772	24hr	1
HMGB1	3146	9.45E-06	5.69E-05	-0.14573121	,4602,3397,2296,1385,64321,4807,6667,1869,6660,6662,9935,51450	A549 p53-1026	gse7864	GSM190772	24hr	1
FOXF2	2295	2.45E-05	6.42E-05	0.319876351	,1482,4602,9314,2624,2623,23090,3131,7528,7020,5079,9935	A549 p53-1026	gse7864	GSM190772	24hr	1
FOXC1	2296	3.60E-11	9.07E-10	0.143101108		A549 p53-1026	gse7864	GSM190772	24hr	0
FOXD1	2297	5.44E-07	7.36E-09	0.078938516	,1482,6095,2300,27022,7391,94234,3146,2295,6688,2299,2623,7528,1869,7025,6660,6736,3172,3170,51450	A549 p53-1026	gse7864	GSM190772	24hr	1
SPIB	6689	7.74E-10	6.99E-10	0.09042892	,4790,2300,7391,861,5970,3131,7528	A549 p53-1026	gse7864	GSM190772	24hr	1
SPI1	6688	1.55E-24	1.22E-24	0.52383513	,2005,2019,4790,4783,2300,3397,2551,3146,6689,1385,2625,5970,23090,3131,5966,6667,84654	A549 p53-1026	gse7864	GSM190772	24hr	1
CREB1	1385	1.50E-14	5.71E-14	0.372219889	,4602,4790,579,2295,2297,6688,2624,5970,23090,5966,6667,5079,84654	A549 p53-1026	gse7864	GSM190772	24hr	1
FOXI1	2299	1.08E-05	1.06E-06	-0.030729116	,4790,9314,23090,51517,7020	A549 p53-1026	gse7864	GSM190772	24hr	1
PEX5	5830	0.011223896	1	0.249696722	,2623,23090,7528,6722,6908	A549 p53-1026	gse7864	GSM190772	24hr	1
SOX17	64321	3.02E-08	1.31E-08	0.052076863	,2300,9314	A549 p53-1026	gse7864	GSM190772	24hr	1
GATA3	2625	6.02E-14	4.74E-15	-0.10935787	,2005,1482,27022,2551,2296,6689,2299,2624,1869,7025,6660,5076,3660,84654,3172,6908,3659,3170,9935	A549 p53-1026	gse7864	GSM190772	24hr	1
GATA2	2624	2.14E-09	4.23E-07	0.665159916	,4602,2299,6908	A549 p53-1026	gse7864	GSM190772	24hr	1
GATA1	2623	6.39E-06	0.000107625	0.044554905	,4602,579,9314,2296,1385,2625,23090,3131,1869,84654,9935	A549 p53-1026	gse7864	GSM190772	24hr	1
RELA	5970	5.31E-09	1.07E-08	0.18919567	,4205,4790,4783,2353,2296,1385,3131,5966,5076	A549 p53-1026	gse7864	GSM190772	24hr	1
ZNF423	23090	0.006607587	0.03487895	0.002964416		A549 p53-1026	gse7864	GSM190772	24hr	0
NHLH1	4807	1.10E-06	0.00027535	-0.038838321	,2019,4783,2300,94234,9314,861,2297,6688,2299,64321,5970,23090,84654,6908	A549 p53-1026	gse7864	GSM190772	24hr	1
NCKIPSD	51517	4.66E-12	4.13E-15	0.006760125	,4613,4602,405,7391,3397,861,2296,2297,6688,1385,6667,7702,5076,2908,3659,51450	A549 p53-1026	gse7864	GSM190772	24hr	1
HLF	3131	3.93E-07	1.02E-07	-0.067418165		A549 p53-1026	gse7864	GSM190772	24hr	0
REL	5966	1.31E-07	2.59E-07	-0.547431634	,2019,4790,2300,9314,5970,6667,1869,7025,5079,3172	A549 p53-1026	gse7864	GSM190772	24hr	1
YY1	7528	1.09E-06	9.80E-06	-0.131755685	,4613,4602,405,4783,2551,6688,1385,2625,3131,5076,9935	A549 p53-1026	gse7864	GSM190772	24hr	1
SP1	6667	4.79E-11	7.16E-11	0.5080861	,1482,9314,3146,2296,1385,64321,2625,2624,6662,5079,3170,51450	A549 p53-1026	gse7864	GSM190772	24hr	1
SRF	6722	0.000820159	0.004485943	0.394422847	,2300,9314,2625,2624,3170	A549 p53-1026	gse7864	GSM190772	24hr	1
ZNF143	7702	2.98E-09	4.44E-10	0.138142671	,4602,4783,3397,9314,2551,2353,64321,5970,6667,6662,6908,9935	A549 p53-1026	gse7864	GSM190772	24hr	1
E2F1	1869	6.30E-17	6.79E-16	-0.023591325	,2296	A549 p53-1026	gse7864	GSM190772	24hr	0
NR2F1	7025	0.000437917	0.004714789	0.631085233	,4205,405,6722,3172	A549 p53-1026	gse7864	GSM190772	24hr	1
TFAP2A	7020	5.54E-07	1.09E-05	-0.064498267	,1482,2019,4790,27022,579,3397,861,3146,2296,6689,6688,2625,2624,2623,4807,5076,5079,6908,51450	A549 p53-1026	gse7864	GSM190772	24hr	1
SOX5	6660	7.46E-05	4.61E-05	0.518579073	,1482,6095,4602,4790,2300,27022,94234,579,2353,2297,6689,6688,64321,2625,2624,6662,5076,6736,51450	A549 p53-1026	gse7864	GSM190772	24hr	1
SOX9	6662	4.79E-07	7.05E-08	0.122199708	,4205,6095,4602,2300,27022,2353,1385,2299,2625,3131,3170	A549 p53-1026	gse7864	GSM190772	24hr	1
PAX2	5076	2.97E-13	5.96E-14	0.534321341	,2005,4613,405,4790,4783,7391,579,2551,6688,64321,2625,2624,2623,5970,23090,4807,5966,7528,7020,5079,6908,3659,9935	A549 p53-1026	gse7864	GSM190772	24hr	1
PAX5	5079	8.98E-10	4.89E-09	-0.012693177		A549 p53-1026	gse7864	GSM190772	24hr	0
SRY	6736	3.51E-07	7.18E-08	-0.043059372		A549 p53-1026	gse7864	GSM190772	24hr	0
NR3C1	2908	0.000570797	0.00812173	-0.554136439	,2005,4613,1482,4602,405,4783,2300,27022,94234,579,2551,2353,2296,6688,2299,64321,2625,2623,23090,4807,51517,3131,7528,6667,84654,3659	A549 p53-1026	gse7864	GSM190772	24hr	1
IRF2	3660	0.008355925	0.04106421	0.493131124	,6689,6688,2624,1869,5076,3659,9935	A549 p53-1026	gse7864	GSM190772	24hr	1
SPZ1	84654	5.56E-09	1.27E-07	0.058534678	,2005,64321,2623,7528,6662,6736	A549 p53-1026	gse7864	GSM190772	24hr	1
HNF4A	3172	0.00044173	0.000196143	0.372295214	,hsa-miR-34a,4602,2300,27022,94234,579,9314,861,3146,2297,2299,2625,2624,23090,7528,6667,6662,5076,84654,6908,3170	A549 p53-1026	gse7864	GSM190772	24hr	1
TBP	6908	0.001331072	0.000267356	0.055576802	,27022,2551,6688,5076,6736	A549 p53-1026	gse7864	GSM190772	24hr	1
IRF1	3659	0.002217318	0.014259793	0.533816993	,4602,4790,2296,6689,6688,2299,5970,5966,1869,6660	A549 p53-1026	gse7864	GSM190772	24hr	1
FOXA2	3170	2.86E-05	7.34E-06	0.09096263	,4205,1482,6095,4783,2300,27022,94234,3397,3146,2295,2296,2297,6688,1385,2299,4807,3131,1869,7020,5076,6736	A549 p53-1026	gse7864	GSM190772	24hr	1
MAFB	9935	9.58E-17	5.33E-14	0.068592046	,1482,4783,579,861,3146,1385,23090,51517,6667,6662,5076,5079,6736,3172,6908	A549 p53-1026	gse7864	GSM190772	24hr	1
PRRX2	51450	0.000977374	4.70E-05	-0.135018417	,4790,5966	A549 p53-1026	gse7864	GSM190772	24hr	1
ELK4	2005	1.15E-11	5.36E-12	0.511278779	,1482,2300,579,2353,6689,2624,5966,51450	A549 p53-1026	gse7864	GSM190773	24hr	1
MYCN	4613	9.84E-15	5.72E-14	-0.046761706	,2019,4790,2300,9314,2353,3146,1385,2624,5970,3131,5966,6667,1869,7025,6662,3172,3659,9935	A549 p53-1026	gse7864	GSM190773	24hr	1
NKX2-5	1482	2.14E-07	1.09E-09	-0.093696231	,2300,27022,64321,3131,7020,6662,84654,3172,3170	A549 p53-1026	gse7864	GSM190773	24hr	1
EN1	2019	0.000477676	0.002817138	0.180139167	,2295,6688,6660,3170	A549 p53-1026	gse7864	GSM190773	24hr	1
RORA	6095	0.049080516	1	0.49852682	,1482,2300,7391,861,2296,2297,1385,2625,2624,2623,51517,7528,6667,5076,9935,51450	A549 p53-1026	gse7864	GSM190773	24hr	1
MYB	4602	2.35E-07	2.28E-06	-0.670094977	,64321,51450	A549 p53-1026	gse7864	GSM190773	24hr	1
ARNT	405	9.84E-15	4.90E-14	0.629975476	,2624,2623,6662,84654	A549 p53-1026	gse7864	GSM190773	24hr	1
NFKB1	4790	2.98E-06	3.91E-05	-0.132411642	,4613,405,2296,6688,1385,64321,2624,5970,5966,6660,51450	A549 p53-1026	gse7864	GSM190773	24hr	1
NFIL3	4783	4.53E-07	1.00E-06	-0.228867717	,4613,2019,405,7391,2299,64321,3131,5079,6736,3172,51450	A549 p53-1026	gse7864	GSM190773	24hr	1
FOXO3	2309	0.010013596	0.011001983	0.466943156	,4790,27022,94234,3397,9314,2353,3146,2295,2297,6688,2299,2623,5970,7528,6667,1869,7020,5079,6736,2908,84654,3659,9935	A549 p53-1026	gse7864	GSM190773	24hr	1
FOXL1	2300	0.000136724	5.47E-05	-0.137654744		A549 p53-1026	gse7864	GSM190773	24hr	0
FOXD3	27022	0.000719844	1.40E-05	-0.088545646	,405,7391,1385,51517,5076	A549 p53-1026	gse7864	GSM190773	24hr	1
USF1	7391	5.27E-14	1.24E-13	-0.119817814	,2005,861,2551,6689,6688,2299,2623,7528	A549 p53-1026	gse7864	GSM190773	24hr	1
FOXQ1	94234	6.64E-06	3.94E-08	0.28613544	,6095,4602,27022,2295,2299,64321,7020,6736,3170,9935	A549 p53-1026	gse7864	GSM190773	24hr	1
NKX3-2	579	1.18E-05	9.09E-07	-0.276624397		A549 p53-1026	gse7864	GSM190773	24hr	0
ID1	3397	2.95E-10	1.00E-07	-0.408374018	,6095,4602,4783,1385,2625,4807,3131,7528,6662,2908,84654,9935	A549 p53-1026	gse7864	GSM190773	24hr	1
KLF4	9314	6.90E-07	6.94E-06	-0.069159465	,2005,4613,1482,4602,405,27022,7391,94234,2353,2099,2296,1385,2299,2624,7528,6667,5076,3172,3170,9935	A549 p53-1026	gse7864	GSM190773	24hr	1
RUNX1	861	0.003416617	0.01588754	0.484334378	,2005,1482,405,2300,94234,9314,2551,3146,2296,6689,2299,2625,2624,7020,84654,9935,51450	A549 p53-1026	gse7864	GSM190773	24hr	1
GABPA	2551	2.99E-10	1.21E-11	0.491104135	,2005,1482,6095,4602,4790,579,3397,2353,2296,6689,6688,2299,2623,7528,7702,7025,84654,3172	A549 p53-1026	gse7864	GSM190773	24hr	1
FOS	2353	0.010256747	0.000226715	-0.256014729	,2005,6095,4602,27022,94234,9314,861,2295,2296,2297,1385,2624,2623,7528,6667,7702,1869,3172,3170,9935	A549 p53-1026	gse7864	GSM190773	24hr	1
FOXO4	4303	0.011839462	1	-0.048230782	,4613,2019,405,579,3397,9314,2353,3146,2295,2297,2625,2624,2623,5970,5966,7528,6667,7702,6662,6736,3659	A549 p53-1026	gse7864	GSM190773	24hr	1
HMGB1	3146	4.64E-05	0.000514992	-0.095795421	,4602,3397,2296,1385,64321,4807,6667,1869,6660,6662,9935,51450	A549 p53-1026	gse7864	GSM190773	24hr	1
ESR1	2099	0.00131398	0.013624145	0.523046386	,6095,2300,2295,51450	A549 p53-1026	gse7864	GSM190773	24hr	1
FOXF2	2295	0.000691168	0.000876878	0.210939124	,1482,4602,9314,2624,2623,3131,7528,7020,5079,9935	A549 p53-1026	gse7864	GSM190773	24hr	1
FOXC1	2296	7.61E-08	1.96E-07	-0.05800251		A549 p53-1026	gse7864	GSM190773	24hr	0
FOXD1	2297	1.81E-06	4.87E-09	-0.000935123	,1482,6095,2300,27022,7391,94234,3146,2295,6688,2299,2623,7528,1869,7025,6660,6736,3172,3170,51450	A549 p53-1026	gse7864	GSM190773	24hr	1
SPIB	6689	5.86E-05	0.001318919	0.002513037	,4790,2300,7391,861,5970,3131,7528	A549 p53-1026	gse7864	GSM190773	24hr	1
SPI1	6688	1.94E-18	4.29E-20	0.529875666	,2005,2019,4790,4783,2300,3397,2551,3146,6689,1385,2625,5970,3131,5966,6667,84654	A549 p53-1026	gse7864	GSM190773	24hr	1
CREB1	1385	1.31E-14	1.05E-14	0.439608214	,hsa-miR-34b,4602,4790,579,2099,2295,2297,6688,2624,5970,5966,6667,5079,84654	A549 p53-1026	gse7864	GSM190773	24hr	1
FOXI1	2299	4.03E-05	1.30E-09	-0.009969194	,4790,9314,51517,7020	A549 p53-1026	gse7864	GSM190773	24hr	1
PEX5	5830	0.009637848	1	0.177388629	,2623,7528	A549 p53-1026	gse7864	GSM190773	24hr	1
SOX17	64321	2.31E-07	2.20E-07	0.105325441	,2300,9314	A549 p53-1026	gse7864	GSM190773	24hr	1
GATA3	2625	3.00E-11	2.80E-11	-0.203623556	,2005,1482,27022,2551,2296,6689,2299,2624,1869,7025,6660,5076,3660,84654,3172,3659,3170,9935	A549 p53-1026	gse7864	GSM190773	24hr	1
GATA2	2624	1.89E-08	1.82E-08	0.639043044	,4602,2299	A549 p53-1026	gse7864	GSM190773	24hr	1
GATA1	2623	0.005821379	0.011122532	0.011440657	,4602,579,9314,2296,1385,2625,3131,1869,84654,9935	A549 p53-1026	gse7864	GSM190773	24hr	1
RELA	5970	6.92E-07	7.45E-06	-0.042205406	,4790,4783,2353,2296,1385,3131,5966,5076	A549 p53-1026	gse7864	GSM190773	24hr	1
NHLH1	4807	0.001762136	0.018271426	-0.048383209	,2019,4783,2300,94234,9314,861,2297,6688,2299,64321,5970,84654	A549 p53-1026	gse7864	GSM190773	24hr	1
NCKIPSD	51517	2.67E-10	1.26E-09	0.085481652	,4613,4602,405,7391,3397,861,2296,2297,6688,1385,6667,7702,5076,2908,3659,51450	A549 p53-1026	gse7864	GSM190773	24hr	1
HLF	3131	4.76E-07	3.74E-06	0.01676529		A549 p53-1026	gse7864	GSM190773	24hr	0
REL	5966	2.56E-06	4.07E-05	-0.481619714	,2019,4790,2300,9314,5970,6667,1869,7025,5079,3172	A549 p53-1026	gse7864	GSM190773	24hr	1
YY1	7528	0.000186603	0.001552259	-0.032275143	,4613,4602,405,4783,2551,2099,6688,1385,2625,3131,5076,9935	A549 p53-1026	gse7864	GSM190773	24hr	1
SP1	6667	9.93E-12	2.19E-11	0.487885537	,1482,9314,3146,2296,1385,64321,2625,2624,6662,5079,3170,51450	A549 p53-1026	gse7864	GSM190773	24hr	1
ZNF143	7702	5.71E-07	2.48E-07	0.078832455	,4602,4783,3397,9314,2551,2353,64321,5970,6667,6662,9935	A549 p53-1026	gse7864	GSM190773	24hr	1
E2F1	1869	9.44E-12	2.40E-13	-0.158837196	,2296	A549 p53-1026	gse7864	GSM190773	24hr	0
NR2F1	7025	0.003429138	0.002157898	0.514905624	,405,3172	A549 p53-1026	gse7864	GSM190773	24hr	1
TFAP2A	7020	1.66E-05	8.44E-05	-0.064474872	,1482,2019,4790,27022,579,3397,861,3146,2296,6689,6688,2625,2624,2623,4807,5076,5079,51450	A549 p53-1026	gse7864	GSM190773	24hr	1
SOX5	6660	5.37E-05	7.27E-06	0.48739078	,1482,6095,4602,4790,2300,27022,94234,579,2353,2297,6689,6688,64321,2625,2624,6662,5076,6736,51450	A549 p53-1026	gse7864	GSM190773	24hr	1
SOX9	6662	7.94E-07	9.94E-08	0.149226335	,6095,4602,2300,27022,2353,1385,2299,2625,3131,3170	A549 p53-1026	gse7864	GSM190773	24hr	1
PAX2	5076	3.24E-09	3.08E-11	0.488903708	,2005,4613,405,4790,4783,7391,579,2551,6688,64321,2625,2624,2623,5970,4807,5966,7528,7020,5079,3659,9935	A549 p53-1026	gse7864	GSM190773	24hr	1
PAX5	5079	2.80E-06	3.23E-07	-0.037154632		A549 p53-1026	gse7864	GSM190773	24hr	0
SRY	6736	3.33E-06	1.01E-07	-0.053792423		A549 p53-1026	gse7864	GSM190773	24hr	0
NR3C1	2908	0.000403438	0.00570431	-0.031932188	,2005,4613,1482,4602,405,4783,2300,27022,94234,579,2551,2353,2296,6688,2299,64321,2625,2623,4807,51517,3131,7528,6667,84654,3659	A549 p53-1026	gse7864	GSM190773	24hr	1
IRF2	3660	0.001243606	0.014062364	0.310816184	,6689,6688,2624,1869,5076,3659,9935	A549 p53-1026	gse7864	GSM190773	24hr	1
SPZ1	84654	3.04E-06	1.85E-06	0.090364545	,2005,64321,2623,7528,6662,6736	A549 p53-1026	gse7864	GSM190773	24hr	1
PAX6	5080	0.027520095	0.038535918	0.649884057	,4613,1482,2019,405,2300,27022,7391,94234,579,3146,2295,2296,2297,2299,2625,2624,2623,51517,1869,6660,6662,6736,3170	A549 p53-1026	gse7864	GSM190773	24hr	1
HNF4A	3172	0.00374914	0.001288152	0.385286342	,4602,2300,27022,94234,579,9314,861,3146,2297,2299,2625,2624,7528,6667,6662,5076,84654,3170	A549 p53-1026	gse7864	GSM190773	24hr	1
IRF1	3659	0.043275341	0.021664652	0.432397568	,4602,4790,2296,6689,6688,2299,5970,5966,1869,6660	A549 p53-1026	gse7864	GSM190773	24hr	1
FOXA2	3170	4.48E-05	2.19E-05	-0.109633056	,1482,6095,4783,2300,27022,94234,3397,3146,2295,2296,2297,6688,1385,2299,4807,3131,1869,7020,5076,6736,5080	A549 p53-1026	gse7864	GSM190773	24hr	1
MAFB	9935	1.08E-08	2.58E-09	0.068050467	,1482,4783,579,861,3146,1385,51517,6667,6662,5076,5079,6736,3172	A549 p53-1026	gse7864	GSM190773	24hr	1
PRRX2	51450	0.000240965	3.63E-06	-0.012785055	,4790,5966	A549 p53-1026	gse7864	GSM190773	24hr	1
ELK4	2005	0.002646597	0.001285577	-0.164374717		Hela	gse8501	GSM210896	12hr	0
GABPA	2551	0.008081554	1	-0.330186297	,2005,6688,7702	Hela	gse8501	GSM210896	12hr	0
HMGB1	3146	0.046472477	1	-0.431569226	,1385,1869,9935	Hela	gse8501	GSM210896	12hr	0
SPI1	6688	6.47E-05	0.000230507	0.152152798	,2005,2551,3146,1385,3131	Hela	gse8501	GSM210896	12hr	0
CREB1	1385	0.000162577	0.004355029	-0.476236203	,6688	Hela	gse8501	GSM210896	12hr	0
HLF	3131	0.038923091	1	0.194225746		Hela	gse8501	GSM210896	12hr	0
ZNF143	7702	0.025676976	1	0.074429292	,2551,9935	Hela	gse8501	GSM210896	12hr	0
E2F1	1869	0.004917171	0.01896042	-0.113455739		Hela	gse8501	GSM210896	12hr	0
MAFB	9935	0.012744979	1	-0.07796596	,3146,1385	Hela	gse8501	GSM210896	12hr	0
ELK4	2005	4.27E-08	3.23E-06	-0.018019978	,5966	Hela	gse8501	GSM210898	12hr	0
MYCN	4613	1.23E-06	0.000174324	-0.230122656	,hsa-miR-9,1385,5970,3131,5966,6667,1869,6662,6908,9935	Hela	gse8501	GSM210898	12hr	1
MYB	4602	0.022177385	0.034871522	0.28590343	,64321	Hela	gse8501	GSM210898	12hr	0
ARNT	405	3.69E-07	0.000132084	-0.062582805	,6662	Hela	gse8501	GSM210898	12hr	0
USF1	7391	0.004298314	1	0.023679119	,2005,2551,6688	Hela	gse8501	GSM210898	12hr	0
ID1	3397	0.017399725	1	0.285317888	,4602,1385,3131,6662,6908,9935	Hela	gse8501	GSM210898	12hr	1
IRF9	10379	1	1	1.141225813	,4613,405,7391,51517,7020,6908	Hela	gse8501	GSM210898	12hr	1
GABPA	2551	3.36E-05	0.000156662	-0.275625058	,2005,4602,3397,6688,7702	Hela	gse8501	GSM210898	12hr	1
ZFHX3	463	1	1	-1.214792297	,2005,3397,2551,6688,64321,6662	Hela	gse8501	GSM210898	12hr	1
SPI1	6688	3.67E-06	1.09E-05	-0.358989016	,2005,3397,2551,1385,5970,3131,5966,6667	Hela	gse8501	GSM210898	12hr	1
CREB1	1385	1.63E-05	0.000523288	-0.035046854	,4602,6688,5970,5966,6667	Hela	gse8501	GSM210898	12hr	1
SOX17	64321	0.004105637	0.013405043	-0.288759193		Hela	gse8501	GSM210898	12hr	0
RELA	5970	0.022670924	1	0.136308068	,1385,3131,5966,5076	Hela	gse8501	GSM210898	12hr	1
NCKIPSD	51517	0.00249553	0.044343331	-0.116861021	,4613,4602,405,7391,3397,6688,1385,6667,7702,5076	Hela	gse8501	GSM210898	12hr	1
HLF	3131	0.017699774	1	0.027958076		Hela	gse8501	GSM210898	12hr	0
REL	5966	0.000132026	0.003027552	-0.381527895	,5970,6667,1869	Hela	gse8501	GSM210898	12hr	1
SP1	6667	0.000388353	0.009482317	-0.021869306	,1385,64321,6662	Hela	gse8501	GSM210898	12hr	1
BACH2	60468	0.048499103	1	0.06928021	,4602,7391,1385,64321,5970,3131,5966,7702,1869,6662,6736,9935	Hela	gse8501	GSM210898	12hr	1
SRF	6722	0.012468449	1	-0.067770652		Hela	gse8501	GSM210898	12hr	0
ZNF143	7702	0.000678064	0.010166823	0.093694981	,4602,3397,2551,64321,5970,6667,6662,6908,9935	Hela	gse8501	GSM210898	12hr	1
E2F1	1869	0.000361126	0.001512116	0.185263938		Hela	gse8501	GSM210898	12hr	0
AHR	196	0.029856567	1	0.526081388	,4613,405,7391,1385,51517	Hela	gse8501	GSM210898	12hr	1
TFAP2A	7020	0.031072515	0.023156621	-0.069131392	,3397,6688,5076,6908	Hela	gse8501	GSM210898	12hr	1
SOX9	6662	0.007244353	1	-0.037309099	,4602,1385,3131	Hela	gse8501	GSM210898	12hr	1
PAX2	5076	0.001143589	1	-0.024721809	,2005,4613,405,7391,2551,6688,64321,5970,5966,7020,6908,9935	Hela	gse8501	GSM210898	12hr	1
SRY	6736	0.021818589	1	-0.092166682		Hela	gse8501	GSM210898	12hr	0
IRF2	3660	0.022807361	1	-0.100827861	,6688,1869,5076,9935	Hela	gse8501	GSM210898	12hr	1
EP300	2033	0.018187502	1	-0.567241917	,4602,6688,64321,6667,1869,6662,6736,9935	Hela	gse8501	GSM210898	12hr	1
TBP	6908	0.047712248	1	0.079675593	,2551,6688,5076,6736	Hela	gse8501	GSM210898	12hr	1
MAFB	9935	0.008222111	1	-0.424222052	,1385,51517,6667,6662,5076,6736,6908	Hela	gse8501	GSM210898	12hr	1
TP53	7157	0.001634581	0.022097445	-0.414767885	,6688,5076	Hela	gse8501	GSM210898	12hr	1
MYCN	4613	0.018339308	1	0.059129094	,hsa-miR-9,2353,1385,5970,5966	Hela	gse8501	GSM210899	24hr	1
ARNT	405	0.010033155	1	0.019172797		Hela	gse8501	GSM210899	24hr	0
RUNX1	861	0.018699105	1	0.120688084	,hsa-miR-9,405,2625	Hela	gse8501	GSM210899	24hr	1
FOS	2353	0.006940423	1	-0.231386678	,861,1385	Hela	gse8501	GSM210899	24hr	1
CREB1	1385	0.037128692	1	0.011557599	,5970,5966	Hela	gse8501	GSM210899	24hr	1
GATA3	2625	0.02873022	1	0.0389265	,5076	Hela	gse8501	GSM210899	24hr	1
RELA	5970	0.046018869	1	0.086892438	,2353,1385,5966,5076	Hela	gse8501	GSM210899	24hr	1
REL	5966	0.045341095	1	-0.169840112	,5970	Hela	gse8501	GSM210899	24hr	1
PAX2	5076	0.019162875	1	-0.061161578	,4613,405,2625,5970,5966	Hela	gse8501	GSM210899	24hr	1
ATF2	1386	0.012553803	1	-0.213148583		Hela	gse8501	GSM210900	12hr	0
PKNOX2	63876	1	1	6.64385619		Hela	gse8501	GSM210900	12hr	0
PRDM1	639	1	1	6.64385619	,51450	Hela	gse8501	GSM210900	12hr	0
MYEF2	50804	1	1	1.145881443		Hela	gse8501	GSM210900	12hr	0
PRRX2	51450	0.008259221	0.028582971	0.220619484		Hela	gse8501	GSM210900	12hr	0
MEF2A	4205	0.001684329	0.007170368	-0.095542696	,94234,6736	Hela	gse8501	GSM210901	24hr	1
NKX2-5	1482	0.010520617	0.008092849	0.016437257	,2300,27022,6662,3172,6908,3170	Hela	gse8501	GSM210901	24hr	1
FOXL1	2300	0.0012651	0.002070864	-0.024769638		Hela	gse8501	GSM210901	24hr	0
FOXD3	27022	0.00338197	0.018581986	0.01050892	,4205,1386,1385,5076	Hela	gse8501	GSM210901	24hr	1
FOXQ1	94234	0.017749727	0.049494156	-0.561086123	,27022,6736,6908,3170,9935	Hela	gse8501	GSM210901	24hr	1
EVI1	2122	0.024151983	1	-0.578138976	,3397,9314,6689,6662	Hela	gse8501	GSM210901	24hr	1
ID1	3397	0.006682047	1	-0.031442051	,1385,6662,6908,9935	Hela	gse8501	GSM210901	24hr	1
KLF4	9314	0.009090623	0.019921231	0.159356544	,1482,27022,94234,2296,1385,2624,5076,3172,3170,9935	Hela	gse8501	GSM210901	24hr	1
FOXC1	2296	0.001168354	0.002086131	-0.468057543		Hela	gse8501	GSM210901	24hr	0
FOXD1	2297	0.002630316	0.008591822	-0.206177539	,1482,2300,27022,94234,7025,6736,3172,3170,51450	Hela	gse8501	GSM210901	24hr	1
ATF2	1386	0.026319502	1	-0.600874917	,4205,2300,3397,9314,2297,2624,6736	Hela	gse8501	GSM210901	24hr	1
SPIB	6689	0.04132331	1	-0.022729947	,2300,5970	Hela	gse8501	GSM210901	24hr	1
CREB1	1385	0.005789954	0.009494984	-1.224465999	,2297,2624,5970,5966	Hela	gse8501	GSM210901	24hr	1
GATA2	2624	0.008966143	1	-0.097606249	,6908	Hela	gse8501	GSM210901	24hr	1
RELA	5970	0.001473539	0.010418552	0.104437128	,4205,2296,1385,5966,5076	Hela	gse8501	GSM210901	24hr	1
PKNOX2	63876	1	1	6.64385619		Hela	gse8501	GSM210901	24hr	0
REL	5966	0.017444114	1	-0.347459092	,2300,9314,5970,7025,3172	Hela	gse8501	GSM210901	24hr	1
SRF	6722	0.035108848	1	-0.535588074	,hsa-miR-122,2300,9314,2624,3170	Hela	gse8501	GSM210901	24hr	1
NR2F1	7025	0.003650369	0.047845378	0.133178171	,4205,6722,3172	Hela	gse8501	GSM210901	24hr	1
SOX9	6662	0.048587457	1	0.059743216	,4205,2300,27022,1385,3170	Hela	gse8501	GSM210901	24hr	1
PRDM1	639	1	1	6.64385619	,4205,1482,2300,27022,94234,9314,2296,2297,6689,2624,7025,6662,5076,6736,3172,6908,3170,51450	Hela	gse8501	GSM210901	24hr	1
PAX2	5076	1	1	3.356544093	,2122,2624,5970,5966,6908,9935	Hela	gse8501	GSM210901	24hr	1
SRY	6736	0.018137267	0.014957866	0.024896043		Hela	gse8501	GSM210901	24hr	0
HNF4A	3172	0.003803636	0.024164418	-8.85E-05	,2300,27022,94234,2122,9314,2297,2624,6662,5076,6908,3170	Hela	gse8501	GSM210901	24hr	1
TBP	6908	0.002080724	0.014218542	-0.362730963	,27022,5076,6736	Hela	gse8501	GSM210901	24hr	1
androgen receptor (d	367	1	1	-6.64385619		Hela	gse8501	GSM210901	24hr	0
FOXA2	3170	0.001652981	0.019284051	-0.11991762	,hsa-miR-122,4205,1482,2300,27022,94234,3397,2296,2297,1385,5076,6736	Hela	gse8501	GSM210901	24hr	1
MAFB	9935	0.011166825	0.021971109	-0.060261327	,1482,1385,6662,5076,6736,3172,6908	Hela	gse8501	GSM210901	24hr	1
PRRX2	51450	0.002157188	0.003736941	0.031110147	,5966	Hela	gse8501	GSM210901	24hr	1
MEF2A	4205	0.009742854	0.007550441	0.25536892		Hela	gse8501	GSM210902	12hr	0
FOXL1	2300	0.010509245	0.008364759	0.05320784		Hela	gse8501	GSM210902	12hr	0
FOXD3	27022	0.047098782	0.009030757	-0.003246721	,4205	Hela	gse8501	GSM210902	12hr	0
PRRX2	51450	0.019045264	0.038605897	0.003873368		Hela	gse8501	GSM210902	12hr	0
MYCN	4613	0.000647529	0.004734233	-0.274399469	,1385,9935	Hela	gse8501	GSM210903	24hr	0
ARNT	405	0.001191407	0.003512906	0.306198374		Hela	gse8501	GSM210903	24hr	0
USF1	7391	0.012435378	0.022447532	0.038174406	,2551	Hela	gse8501	GSM210903	24hr	0
ID1	3397	0.041940928	1	-0.264921815	,1385,9935	Hela	gse8501	GSM210903	24hr	0
GABPA	2551	0.038250256	1	-0.115659649	,3397	Hela	gse8501	GSM210903	24hr	0
FOXD1	2297	0.043810717	0.030314805	0.233839358	,7391	Hela	gse8501	GSM210903	24hr	0
NKX2-2	4821	1	1	1.001333098	,4613,405,7391,2297,51517	Hela	gse8501	GSM210903	24hr	0
CREB1	1385	0.022901677	1	-0.167494106	,2297	Hela	gse8501	GSM210903	24hr	0
NCKIPSD	51517	0.011545808	0.02100935	0.170063409	,4613,405,7391,3397,2297,1385,5076	Hela	gse8501	GSM210903	24hr	0
TFAP2A	7020	0.00108351	0.003432568	0.135913041	,3397,5076	Hela	gse8501	GSM210903	24hr	0
PAX2	5076	0.005336077	1	0.075755485	,4613,405,7391,2551,7020,9935	Hela	gse8501	GSM210903	24hr	0
MAFB	9935	0.008659582	0.006311275	0.097074807	,1385,51517,5076	Hela	gse8501	GSM210903	24hr	0
JUN	3725	1	1	1.006544213	,2005,7391,2551,6688,1385,5454,6667,1869,7020,3659,9935	Hela	gse8501	GSM210906	12hr	0
ELK4	2005	3.43E-13	2.95E-10	0.038534366	,6689	Hela	gse8501	GSM210906	12hr	0
STAT1	6772	0.032078797	1	0.142826298		Hela	gse8501	GSM210906	12hr	0
MYCN	4613	4.80E-08	1.77E-05	-0.204962963	,1385,6667,1869,3659,9935	Hela	gse8501	GSM210906	12hr	0
ARNT	405	4.21E-08	5.68E-05	0.007640435		Hela	gse8501	GSM210906	12hr	0
USF1	7391	0.002861582	1	-0.033086404	,2005,2551,6689,6688	Hela	gse8501	GSM210906	12hr	0
FOXQ1	94234	1	1	-1.27229846	,7020,9935	Hela	gse8501	GSM210906	12hr	0
IRF9	10379	1	1	1.597847414	,4613,405,7391,7020	Hela	gse8501	GSM210906	12hr	0
GABPA	2551	5.39E-09	4.22E-06	-0.264093284	,2005,6689,6688,7702	Hela	gse8501	GSM210906	12hr	0
ATF3	467	1	1	1.239079179	,3725,1386,6689,6688,1385,6667,7702,1869,5076,5079	Hela	gse8501	GSM210906	12hr	0
NKX3-1	4824	0.028015946	1	0.026077136	,1869	Hela	gse8501	GSM210906	12hr	0
ATF2	1386	0.027981351	1	-0.466730897	,2551,6688,6667,1869,5079	Hela	gse8501	GSM210906	12hr	0
SPIB	6689	0.034152026	1	0.043517258	,7391	Hela	gse8501	GSM210906	12hr	0
SPI1	6688	1.04E-09	1.06E-07	0.17739096	,2005,2551,6689,1385,6667	Hela	gse8501	GSM210906	12hr	0
CREB1	1385	2.93E-13	5.78E-09	-0.179882406	,6688,6667,5079	Hela	gse8501	GSM210906	12hr	0
POU3F2	5454	0.035362913	1	-0.05680497	,4613,405,6667	Hela	gse8501	GSM210906	12hr	0
DDIT3	1649	1	1	1.172640617	,2005,4613,405,2551,6688,5076,5079	Hela	gse8501	GSM210906	12hr	0
SP1	6667	0.000180132	0.00318701	-0.253795306	,1385,5079	Hela	gse8501	GSM210906	12hr	0
ZNF143	7702	0.048048342	1	0.048167957	,2551,6667,9935	Hela	gse8501	GSM210906	12hr	0
E2F1	1869	3.12E-08	5.01E-09	-0.005746936		Hela	gse8501	GSM210906	12hr	0
TFAP2A	7020	0.002463076	0.038503824	0.135202473	,6689,6688,5076,5079	Hela	gse8501	GSM210906	12hr	0
TLX2	3196	0.049290752	1	0.018660931	,6689,6688,6667,5076	Hela	gse8501	GSM210906	12hr	0
PAX2	5076	8.11E-05	0.006723878	0.048151348	,2005,4613,405,7391,2551,6688,7020,5079,3659,9935	Hela	gse8501	GSM210906	12hr	0
PAX5	5079	0.028975071	0.047613809	0.036541209		Hela	gse8501	GSM210906	12hr	0
EP300	2033	0.029030997	1	-0.358768234	,94234,6688,6667,1869,9935	Hela	gse8501	GSM210906	12hr	0
IRF1	3659	0.009202079	0.017645873	1.033119638	,6772,6689,6688,1869	Hela	gse8501	GSM210906	12hr	0
MAFB	9935	4.55E-08	4.54E-07	-0.025246654	,1385,6667,5076,5079	Hela	gse8501	GSM210906	12hr	0
JUN	3725	1	1	1.361990519	,2005,2551,6688,1385,5970,5966,6667,1869,3659,9935	Hela	gse8501	GSM210907	24hr	1
ELK4	2005	2.57E-05	5.98E-06	0.366408669	,5966	Hela	gse8501	GSM210907	24hr	1
STAT1	6772	0.005089267	0.031055054	2.139321693		Hela	gse8501	GSM210907	24hr	0
MYCN	4613	0.000997408	0.004598254	0.115270905	,4790,9314,1385,5970,5966,6667,1869,3659,9935	Hela	gse8501	GSM210907	24hr	1
ARNT	405	0.000803583	0.003188126	-0.118925026	,84654	Hela	gse8501	GSM210907	24hr	0
NFKB1	4790	0.027198101	0.045569288	-0.096003722	,hsa-miR-133a,4613,405,6688,1385,5970,5966	Hela	gse8501	GSM210907	24hr	1
FOXQ1	94234	1	1	-1.747334178	,9935	Hela	gse8501	GSM210907	24hr	1
IRF9	10379	1	1	2.587781986	,4613,405,84654	Hela	gse8501	GSM210907	24hr	1
HERPUD1	9709	0.045406093	1	0.511576927		Hela	gse8501	GSM210907	24hr	0
KLF4	9314	1	1	1.106202056	,2005,4613,405,94234,1385,6667,5076,9935	Hela	gse8501	GSM210907	24hr	1
GABPA	2551	0.000954561	0.000125787	-0.275553935	,2005,4790,6688,84654	Hela	gse8501	GSM210907	24hr	1
SAMD9L	219285	1	1	2.532970172	,3659	Hela	gse8501	GSM210907	24hr	1
ATF3	467	1	1	1.283925209	,3725,9314,6688,1385,6667,1869,5076,5079,84654	Hela	gse8501	GSM210907	24hr	1
CREM	1390	1	1	1.308839669	,3725,2005,4613,405,94234,9314,2551,6688,1385,5076,3659,9935	Hela	gse8501	GSM210907	24hr	1
SPI1	6688	9.89E-08	2.43E-08	0.125236689	,2005,4790,2551,1385,5970,5966,6667,84654	Hela	gse8501	GSM210907	24hr	1
CREB1	1385	6.32E-07	1.06E-06	-0.300966685	,4790,6688,5970,5966,6667,5079,84654	Hela	gse8501	GSM210907	24hr	1
RELA	5970	0.012040362	0.026270798	0.190678673	,4790,1385,5966,5076	Hela	gse8501	GSM210907	24hr	1
DDIT3	1649	1	1	1.415141368	,2005,4613,405,2551,6688,5076,5079	Hela	gse8501	GSM210907	24hr	1
REL	5966	0.034579519	0.024259484	-0.196990336	,4790,9314,5970,6667,1869,5079	Hela	gse8501	GSM210907	24hr	1
SP1	6667	0.010863216	0.003642958	-0.451616124	,9314,1385,5079	Hela	gse8501	GSM210907	24hr	1
LMO2	4005	1	1	1.136099408		Hela	gse8501	GSM210907	24hr	0
E2F1	1869	0.00144907	0.004060432	-0.094342758		Hela	gse8501	GSM210907	24hr	0
PAX2	5076	0.000748489	0.022170409	0.11131781	,2005,4613,405,4790,2551,6688,5970,5966,5079,3659,9935	Hela	gse8501	GSM210907	24hr	1
PAX5	5079	0.042611673	1	0.081719431		Hela	gse8501	GSM210907	24hr	0
IRF2	3660	0.00771191	0.024297278	0.288011166	,6688,1869,5076,3659,9935	Hela	gse8501	GSM210907	24hr	1
SPZ1	84654	1	1	6.64385619	,2005	Hela	gse8501	GSM210907	24hr	1
EP300	2033	0.021125343	1	-0.065441983	,94234,6688,6667,1869,84654,9935	Hela	gse8501	GSM210907	24hr	1
IRF1	3659	0.002048219	0.030170459	1.594525486	,6772,4790,6688,5970,5966,1869	Hela	gse8501	GSM210907	24hr	1
MAFB	9935	0.000768873	0.004511156	0.105637313	,1385,6667,5076,5079	Hela	gse8501	GSM210907	24hr	1
CXCL2	2920	1	1	1.165996761	,4790,5966	Hela	gse8501	GSM210907	24hr	1
IRF7	3665	1	1	1.126133624	,94234,3660,3659,9935	Hela	gse8501	GSM210907	24hr	1
CREB1	1385	0.010889878	0.010415463	-0.061615509		Hela	gse8501	GSM210908	12hr	0
ZNF143	7702	0.035840753	1	0.01792778	,9935	Hela	gse8501	GSM210908	12hr	0
MAFB	9935	0.002900628	0.031736157	-0.192525414	,1385	Hela	gse8501	GSM210908	12hr	0
CREB1	1385	0.045819043	1	-0.087607248		Hela	gse8501	GSM210909	24hr	0
MAFB	9935	0.02695592	1	0.039052306	,1385	Hela	gse8501	GSM210909	24hr	0
ELK4	2005	0.023091674	0.026994331	-0.09740163		Hela	gse8501	GSM210910	12hr	0
ETV4	2118	0.047014437	1	0.005234883		Hela	gse8501	GSM210910	12hr	0
GABPA	2551	0.010071589	0.007414455	-0.032558432	,2005,6688	Hela	gse8501	GSM210910	12hr	0
SPI1	6688	0.024817427	0.024881929	0.019755025	,2005,2551,1385	Hela	gse8501	GSM210910	12hr	0
CREB1	1385	0.026155842	1	0.104574547	,6688	Hela	gse8501	GSM210910	12hr	0
SRF	6722	0.00616457	0.022625933	0.178707647		Hela	gse8501	GSM210910	12hr	0
E2F1	1869	0.02167419	0.023844455	-0.040359894		Hela	gse8501	GSM210910	12hr	0
EGR1	1958	1	1	1.093745148	,2005,2551,6688,1385,6722	Hela	gse8501	GSM210910	12hr	0
MEF2A	4205	3.73E-05	0.000209059	-0.223808113	,94234,6736	Hela	gse8501	GSM210911	24hr	0
NKX2-5	1482	0.008038543	1	0.015862209	,2300,27022,64321,3131,6662,3170	Hela	gse8501	GSM210911	24hr	0
NFIL3	4783	0.037537414	1	0.469591022	,2299,64321,3131,6736,51450	Hela	gse8501	GSM210911	24hr	0
FOXL1	2300	0.000222334	0.004268005	-0.003438392		Hela	gse8501	GSM210911	24hr	0
FOXD3	27022	0.001539089	0.006514244	0.05165702	,4205	Hela	gse8501	GSM210911	24hr	0
FOXQ1	94234	0.000228268	0.014231568	-0.64743549	,27022,2295,2299,64321,6736,3170	Hela	gse8501	GSM210911	24hr	0
FOXF2	2295	0.005861059	0.032669594	-0.65417242	,1482,3131	Hela	gse8501	GSM210911	24hr	0
FOXD1	2297	0.00216765	0.006939155	-0.077250039	,1482,2300,27022,94234,2295,2299,6736,3170,51450	Hela	gse8501	GSM210911	24hr	0
FOXI1	2299	0.00190982	0.016906214	0.088240487		Hela	gse8501	GSM210911	24hr	0
SOX17	64321	0.023436418	1	-0.091154778	,2300	Hela	gse8501	GSM210911	24hr	0
HLF	3131	0.001659226	0.004917061	0.088892131		Hela	gse8501	GSM210911	24hr	0
SRF	6722	0.005438397	1	0.170597607	,2300,3170	Hela	gse8501	GSM210911	24hr	0
SOX9	6662	0.010981266	1	0.066847689	,4205,2300,27022,2299,3131,3170	Hela	gse8501	GSM210911	24hr	0
SRY	6736	2.44E-05	0.00014553	0.061556615		Hela	gse8501	GSM210911	24hr	0
PAX6	5080	0.018026259	1	-0.112208402	,1482,2300,27022,94234,2295,2297,2299,6662,6736,3170	Hela	gse8501	GSM210911	24hr	0
IRF1	3659	0.019521628	1	-0.032542845	,2299	Hela	gse8501	GSM210911	24hr	0
FOXA2	3170	0.015090033	0.013888585	-0.009700788	,4205,1482,4783,2300,27022,94234,2295,2297,2299,3131,6736,5080	Hela	gse8501	GSM210911	24hr	0
CXCL2	2920	1	1	1.614226386		Hela	gse8501	GSM210911	24hr	0
PRRX2	51450	0.000171278	0.021801907	-0.216517915		Hela	gse8501	GSM210911	24hr	0
ELK4	2005	0.000413567	0.000497038	0.106687833		Hela	gse8501	GSM210913	24hr	0
MYCN	4613	0.008421334	1	0.058715151	,1385	Hela	gse8501	GSM210913	24hr	0
ARNT	405	0.008651641	0.021908514	0.031739553		Hela	gse8501	GSM210913	24hr	0
GABPA	2551	0.009923695	0.036205489	-0.161591294	,2005,2296,7702	Hela	gse8501	GSM210913	24hr	0
FOXC1	2296	0.01535009	0.033004035	0.205469743		Hela	gse8501	GSM210913	24hr	0
CREB1	1385	0.035226592	1	-0.398885721	,5079	Hela	gse8501	GSM210913	24hr	0
ZNF143	7702	0.013789517	1	-0.148200225	,2551	Hela	gse8501	GSM210913	24hr	0
PAX2	5076	0.037522744	0.043972149	-0.032058421	,2005,4613,405,2551,5079	Hela	gse8501	GSM210913	24hr	0
PAX5	5079	0.033855626	1	-0.023197405		Hela	gse8501	GSM210913	24hr	0
