# Supplementary material for: MIRTFnet: Analysis of miRNA Regulated Transcription Factors
Source: PLoS One. 2011 Aug 17;6(8):e22519. doi: 10.1371/journal.pone.0022519 (PMC3157336; doi:10.1371/journal.pone.0022519)
Supplement: File S5 — TF-target relationships. The identified active TFs and their target genes (in addition to the direct miRNA target genes) provide a potential explanation for the majority of the observed differential expression in the 25 examined miRNA transfection experiments. The File S5 contains the active TF regulated target genes information. For more details see File S1. (CSV) [file pone.0022519.s005.csv]

TFname	Target	TF-GENE-ID	Target-Gene-ID	Target-FC	Databases-resource	Experiment-ID	Dataset-ID	Time point	Cell Line
CREB1	ADRB2	1385	154	-1.53080677953578	TRANSFAC JASPAR UCSC	pub19053	pub19053-1	8hr	hela
CREB1	BHLHB2	1385	8553	-1.08418070143386	TRANSFAC JASPAR UCSC	pub19053	pub19053-1	8hr	hela
CREB1	C9orf19	1385	152007	-1.62520337282326	TRANSFAC JASPAR UCSC	pub19053	pub19053-1	8hr	hela
CREB1	CGA	1385	1081	1.36777545701296	TRANSFAC JASPAR UCSC	pub19053	pub19053-1	8hr	hela
CREB1	DPYSL3	1385	1809	-1.54301782908994	TRANSFAC JASPAR UCSC	pub19053	pub19053-1	8hr	hela
CREB1	FN1	1385	2335	-1.33468957203709	TRANSFAC JASPAR UCSC	pub19053	pub19053-1	8hr	hela
CREB1	FOS	1385	2353	-1.8600745173804	TRANSFAC JASPAR UCSC	pub19053	pub19053-1	8hr	hela
CREB1	FZD10	1385	11211	1.84291936479161	TRANSFAC JASPAR UCSC	pub19053	pub19053-1	8hr	hela
CREB1	HOXA11	1385	3207	1.08595317355211	TRANSFAC JASPAR UCSC	pub19053	pub19053-1	8hr	hela
CREB1	HOXA9	1385	3205	1.43456656343715	TRANSFAC JASPAR UCSC	pub19053	pub19053-1	8hr	hela
CREB1	ISL2	1385	64843	1.04218982226369	TRANSFAC JASPAR UCSC	pub19053	pub19053-1	8hr	hela
CREB1	KIF18A	1385	81930	-1.0324185793838	TRANSFAC JASPAR UCSC	pub19053	pub19053-1	8hr	hela
CREB1	LGR5	1385	8549	-1.51580925056581	TRANSFAC JASPAR UCSC	pub19053	pub19053-1	8hr	hela
CREB1	LSR	1385	51599	-1.15353793844806	TRANSFAC JASPAR UCSC	pub19053	pub19053-1	8hr	hela
CREB1	NPTX1	1385	4884	2.12661359427149	TRANSFAC JASPAR UCSC	pub19053	pub19053-1	8hr	hela
CREB1	NR4A2	1385	4929	1.23613916599428	TRANSFAC JASPAR UCSC	pub19053	pub19053-1	8hr	hela
CREB1	PLAG1	1385	5324	1.27597973799959	TRANSFAC JASPAR UCSC	pub19053	pub19053-1	8hr	hela
CREB1	PLCXD3	1385	345557	-1.82682956660912	TRANSFAC JASPAR UCSC	pub19053	pub19053-1	8hr	hela
CREB1	PLXDC2	1385	84898	-1.06834647227055	TRANSFAC JASPAR UCSC	pub19053	pub19053-1	8hr	hela
CREB1	POLD4	1385	57804	-1.19605221553245	TRANSFAC JASPAR UCSC	pub19053	pub19053-1	8hr	hela
CREB1	PRUNE2	1385	158471	-1.8059345216742	TRANSFAC JASPAR UCSC	pub19053	pub19053-1	8hr	hela
CREB1	SCG5	1385	6447	-1.03695828409814	TRANSFAC JASPAR UCSC	pub19053	pub19053-1	8hr	hela
CREB1	SOX9	1385	6662	-1.36782271585945	TRANSFAC JASPAR UCSC	pub19053	pub19053-1	8hr	hela
CREB1	XBP1	1385	7494	1.24647030490165	TRANSFAC JASPAR UCSC	pub19053	pub19053-1	8hr	hela
CREB1	ZNF711	1385	7552	1.77876068655504	TRANSFAC JASPAR UCSC	pub19053	pub19053-1	8hr	hela
DDIT3	DDIT4	1649	54541	1.5757183932481	UCSC	pub19053	pub19053-1	8hr	hela
E2F1	BHLHB2	1869	8553	-1.08418070143386	TRANSFAC UCSC JASPAR	pub19053	pub19053-1	8hr	hela
E2F1	BNC2	1869	54796	-1.29741826857622	TRANSFAC UCSC JASPAR	pub19053	pub19053-1	8hr	hela
E2F1	CA2	1869	760	-1.8651244434959	TRANSFAC UCSC JASPAR	pub19053	pub19053-1	8hr	hela
E2F1	CADPS2	1869	93664	2.01287955212846	TRANSFAC UCSC JASPAR	pub19053	pub19053-1	8hr	hela
E2F1	CHAC1	1869	79094	1.70687435556509	TRANSFAC UCSC JASPAR	pub19053	pub19053-1	8hr	hela
E2F1	CSRP2	1869	1466	1.17281044492216	TRANSFAC UCSC JASPAR	pub19053	pub19053-1	8hr	hela
E2F1	FAM129A	1869	116496	1.87770090132178	TRANSFAC UCSC JASPAR	pub19053	pub19053-1	8hr	hela
E2F1	FOS	1869	2353	-1.8600745173804	TRANSFAC UCSC JASPAR	pub19053	pub19053-1	8hr	hela
E2F1	FZD10	1869	11211	1.84291936479161	TRANSFAC UCSC JASPAR	pub19053	pub19053-1	8hr	hela
E2F1	HOXA11	1869	3207	1.08595317355211	TRANSFAC UCSC JASPAR	pub19053	pub19053-1	8hr	hela
E2F1	HS6ST3	1869	266722	1.38227030437862	TRANSFAC UCSC JASPAR	pub19053	pub19053-1	8hr	hela
E2F1	KIF18A	1869	81930	-1.0324185793838	TRANSFAC UCSC JASPAR	pub19053	pub19053-1	8hr	hela
E2F1	KRT14	1869	3861	-2.336189830286	TRANSFAC UCSC JASPAR	pub19053	pub19053-1	8hr	hela
E2F1	LGR5	1869	8549	-1.51580925056581	TRANSFAC UCSC JASPAR	pub19053	pub19053-1	8hr	hela
E2F1	LMAN1	1869	3998	-1.176438775216	TRANSFAC UCSC JASPAR	pub19053	pub19053-1	8hr	hela
E2F1	LYPD1	1869	116372	-1.18608852741619	TRANSFAC UCSC JASPAR	pub19053	pub19053-1	8hr	hela
E2F1	NPR3	1869	4883	-1.62127075834062	TRANSFAC UCSC JASPAR	pub19053	pub19053-1	8hr	hela
E2F1	PCDH7	1869	5099	-1.18789113862153	TRANSFAC UCSC JASPAR	pub19053	pub19053-1	8hr	hela
E2F1	PCDHA6	1869	56142	-1.54747342509285	TRANSFAC UCSC JASPAR	pub19053	pub19053-1	8hr	hela
E2F1	PDE1A	1869	5136	1.46802167594617	TRANSFAC UCSC JASPAR	pub19053	pub19053-1	8hr	hela
E2F1	PLCXD3	1869	345557	-1.82682956660912	TRANSFAC UCSC JASPAR	pub19053	pub19053-1	8hr	hela
E2F1	PRUNE2	1869	158471	-1.8059345216742	TRANSFAC UCSC JASPAR	pub19053	pub19053-1	8hr	hela
E2F1	RRAS	1869	6237	-1.60394736718172	TRANSFAC UCSC JASPAR	pub19053	pub19053-1	8hr	hela
E2F1	RSPO3	1869	84870	1.49932617336461	TRANSFAC UCSC JASPAR	pub19053	pub19053-1	8hr	hela
E2F1	S100A2	1869	6273	1.311736146264	TRANSFAC UCSC JASPAR	pub19053	pub19053-1	8hr	hela
E2F1	TIAM1	1869	7074	-1.27894489086414	TRANSFAC UCSC JASPAR	pub19053	pub19053-1	8hr	hela
E2F1	ZNF711	1869	7552	1.77876068655504	TRANSFAC UCSC JASPAR	pub19053	pub19053-1	8hr	hela
ELK4	ARFIP1	2005	27236	-1.23137563472868	TRANSFAC JASPAR	pub19053	pub19053-1	8hr	hela
ELK4	DDIT3	2005	1649	1.04467154771068	TRANSFAC JASPAR	pub19053	pub19053-1	8hr	hela
ELK4	DET1	2005	55070	-1.11046696225052	TRANSFAC JASPAR	pub19053	pub19053-1	8hr	hela
ELK4	FOS	2005	2353	-1.8600745173804	TRANSFAC JASPAR	pub19053	pub19053-1	8hr	hela
ELK4	FZD10	2005	11211	1.84291936479161	TRANSFAC JASPAR	pub19053	pub19053-1	8hr	hela
ELK4	HOXA11	2005	3207	1.08595317355211	TRANSFAC JASPAR	pub19053	pub19053-1	8hr	hela
ELK4	IL7R	2005	3575	-1.59273397200453	TRANSFAC JASPAR	pub19053	pub19053-1	8hr	hela
ELK4	KIF18A	2005	81930	-1.0324185793838	TRANSFAC JASPAR	pub19053	pub19053-1	8hr	hela
ELK4	LPHN2	2005	23266	-1.44697879455012	TRANSFAC JASPAR	pub19053	pub19053-1	8hr	hela
ELK4	NEDD9	2005	4739	-1.00507867811687	TRANSFAC JASPAR	pub19053	pub19053-1	8hr	hela
ELK4	POLD4	2005	57804	-1.19605221553245	TRANSFAC JASPAR	pub19053	pub19053-1	8hr	hela
ELK4	PRKAR2B	2005	5577	1.81089933356447	TRANSFAC JASPAR	pub19053	pub19053-1	8hr	hela
ELK4	RRAS	2005	6237	-1.60394736718172	TRANSFAC JASPAR	pub19053	pub19053-1	8hr	hela
ELK4	WDR25	2005	79446	1.3637183452631	TRANSFAC JASPAR	pub19053	pub19053-1	8hr	hela
FOS	ANK3	2353	288	1.21131687895655	UCSC JASPAR TRANSFAC	pub19053	pub19053-1	8hr	hela
FOS	BHLHB2	2353	8553	-1.08418070143386	UCSC JASPAR TRANSFAC	pub19053	pub19053-1	8hr	hela
FOS	BNC2	2353	54796	-1.29741826857622	UCSC JASPAR TRANSFAC	pub19053	pub19053-1	8hr	hela
FOS	CENTA2	2353	55803	1.05211474752332	UCSC JASPAR TRANSFAC	pub19053	pub19053-1	8hr	hela
FOS	CHAC1	2353	79094	1.70687435556509	UCSC JASPAR TRANSFAC	pub19053	pub19053-1	8hr	hela
FOS	CRYAB	2353	1410	-1.49053631967151	UCSC JASPAR TRANSFAC	pub19053	pub19053-1	8hr	hela
FOS	DCLK1	2353	9201	1.05135214038705	UCSC JASPAR TRANSFAC	pub19053	pub19053-1	8hr	hela
FOS	DDIT3	2353	1649	1.04467154771068	UCSC JASPAR TRANSFAC	pub19053	pub19053-1	8hr	hela
FOS	DPYSL3	2353	1809	-1.54301782908994	UCSC JASPAR TRANSFAC	pub19053	pub19053-1	8hr	hela
FOS	EDN1	2353	1906	-1.67426775356071	UCSC JASPAR TRANSFAC	pub19053	pub19053-1	8hr	hela
FOS	FN1	2353	2335	-1.33468957203709	UCSC JASPAR TRANSFAC	pub19053	pub19053-1	8hr	hela
FOS	GPM6A	2353	2823	-1.09311109828718	UCSC JASPAR TRANSFAC	pub19053	pub19053-1	8hr	hela
FOS	GPNMB	2353	10457	-2.22831957277986	UCSC JASPAR TRANSFAC	pub19053	pub19053-1	8hr	hela
FOS	HOXA11	2353	3207	1.08595317355211	UCSC JASPAR TRANSFAC	pub19053	pub19053-1	8hr	hela
FOS	HOXA9	2353	3205	1.43456656343715	UCSC JASPAR TRANSFAC	pub19053	pub19053-1	8hr	hela
FOS	IL6	2353	3569	-1.80539752768293	UCSC JASPAR TRANSFAC	pub19053	pub19053-1	8hr	hela
FOS	IQGAP2	2353	10788	-1.00019322600292	UCSC JASPAR TRANSFAC	pub19053	pub19053-1	8hr	hela
FOS	JAK2	2353	3717	-1.21732593590194	UCSC JASPAR TRANSFAC	pub19053	pub19053-1	8hr	hela
FOS	KRT14	2353	3861	-2.336189830286	UCSC JASPAR TRANSFAC	pub19053	pub19053-1	8hr	hela
FOS	MFAP5	2353	8076	-3.12327010245782	UCSC JASPAR TRANSFAC	pub19053	pub19053-1	8hr	hela
FOS	NOG	2353	9241	-1.22965302709803	UCSC JASPAR TRANSFAC	pub19053	pub19053-1	8hr	hela
FOS	OSMR	2353	9180	-1.43053626306395	UCSC JASPAR TRANSFAC	pub19053	pub19053-1	8hr	hela
FOS	PCDH7	2353	5099	-1.18789113862153	UCSC JASPAR TRANSFAC	pub19053	pub19053-1	8hr	hela
FOS	PCDHA6	2353	56142	-1.54747342509285	UCSC JASPAR TRANSFAC	pub19053	pub19053-1	8hr	hela
FOS	PICALM	2353	8301	-1.36358973257042	UCSC JASPAR TRANSFAC	pub19053	pub19053-1	8hr	hela
FOS	PLAG1	2353	5324	1.27597973799959	UCSC JASPAR TRANSFAC	pub19053	pub19053-1	8hr	hela
FOS	S100A2	2353	6273	1.311736146264	UCSC JASPAR TRANSFAC	pub19053	pub19053-1	8hr	hela
FOS	SCG5	2353	6447	-1.03695828409814	UCSC JASPAR TRANSFAC	pub19053	pub19053-1	8hr	hela
FOS	SEMA3C	2353	10512	-1.73243132268415	UCSC JASPAR TRANSFAC	pub19053	pub19053-1	8hr	hela
FOS	SERINC2	2353	347735	-1.16898673030511	UCSC JASPAR TRANSFAC	pub19053	pub19053-1	8hr	hela
FOS	SLC39A10	2353	57181	-1.05351722234814	UCSC JASPAR TRANSFAC	pub19053	pub19053-1	8hr	hela
FOS	SLITRK4	2353	139065	-1.43878299271239	UCSC JASPAR TRANSFAC	pub19053	pub19053-1	8hr	hela
FOS	SOX9	2353	6662	-1.36782271585945	UCSC JASPAR TRANSFAC	pub19053	pub19053-1	8hr	hela
FOS	THBS1	2353	7057	-1.5904862229803	UCSC JASPAR TRANSFAC	pub19053	pub19053-1	8hr	hela
FOS	TNFAIP6	2353	7130	-1.24588896749004	UCSC JASPAR TRANSFAC	pub19053	pub19053-1	8hr	hela
FOS	TP53	2353	7157	-1.11947471427625	UCSC JASPAR TRANSFAC	pub19053	pub19053-1	8hr	hela
FOS	TPM2	2353	7169	-1.03579184088052	UCSC JASPAR TRANSFAC	pub19053	pub19053-1	8hr	hela
FOS	TRIM6	2353	117854	-1.75639075869302	UCSC JASPAR TRANSFAC	pub19053	pub19053-1	8hr	hela
FOXC1	ADAM10	2296	102	-1.36407316872268	UCSC JASPAR	pub19053	pub19053-1	8hr	hela
FOXC1	CCDC80	2296	151887	-1.1666503535227	UCSC JASPAR	pub19053	pub19053-1	8hr	hela
FOXC1	CRYAB	2296	1410	-1.49053631967151	UCSC JASPAR	pub19053	pub19053-1	8hr	hela
FOXC1	CTGF	2296	1490	-1.2220463730166	UCSC JASPAR	pub19053	pub19053-1	8hr	hela
FOXC1	DCLK1	2296	9201	1.05135214038705	UCSC JASPAR	pub19053	pub19053-1	8hr	hela
FOXC1	FOS	2296	2353	-1.8600745173804	UCSC JASPAR	pub19053	pub19053-1	8hr	hela
FOXC1	HHIP	2296	64399	-1.07914372567769	UCSC JASPAR	pub19053	pub19053-1	8hr	hela
FOXC1	HOXA11	2296	3207	1.08595317355211	UCSC JASPAR	pub19053	pub19053-1	8hr	hela
FOXC1	HS6ST3	2296	266722	1.38227030437862	UCSC JASPAR	pub19053	pub19053-1	8hr	hela
FOXC1	IL18	2296	3606	-1.09834606564546	UCSC JASPAR	pub19053	pub19053-1	8hr	hela
FOXC1	LYPD1	2296	116372	-1.18608852741619	UCSC JASPAR	pub19053	pub19053-1	8hr	hela
FOXC1	NEDD9	2296	4739	-1.00507867811687	UCSC JASPAR	pub19053	pub19053-1	8hr	hela
FOXC1	NPR3	2296	4883	-1.62127075834062	UCSC JASPAR	pub19053	pub19053-1	8hr	hela
FOXC1	PCDH7	2296	5099	-1.18789113862153	UCSC JASPAR	pub19053	pub19053-1	8hr	hela
FOXC1	PCDHA4	2296	56144	-2.16351957020191	UCSC JASPAR	pub19053	pub19053-1	8hr	hela
FOXC1	PCDHAC1	2296	56135	-1.20756882136746	UCSC JASPAR	pub19053	pub19053-1	8hr	hela
FOXC1	PDE1A	2296	5136	1.46802167594617	UCSC JASPAR	pub19053	pub19053-1	8hr	hela
FOXC1	PICALM	2296	8301	-1.36358973257042	UCSC JASPAR	pub19053	pub19053-1	8hr	hela
FOXC1	PKIB	2296	5570	-2.93391256735559	UCSC JASPAR	pub19053	pub19053-1	8hr	hela
FOXC1	PPAP2B	2296	8613	-1.36206346324056	UCSC JASPAR	pub19053	pub19053-1	8hr	hela
FOXC1	PTGS2	2296	5743	1.24593388109374	UCSC JASPAR	pub19053	pub19053-1	8hr	hela
FOXC1	RRAS	2296	6237	-1.60394736718172	UCSC JASPAR	pub19053	pub19053-1	8hr	hela
FOXC1	RSPO3	2296	84870	1.49932617336461	UCSC JASPAR	pub19053	pub19053-1	8hr	hela
FOXC1	SH3RF2	2296	153769	-1.52575072181623	UCSC JASPAR	pub19053	pub19053-1	8hr	hela
FOXC1	SLITRK4	2296	139065	-1.43878299271239	UCSC JASPAR	pub19053	pub19053-1	8hr	hela
FOXC1	TIAM1	2296	7074	-1.27894489086414	UCSC JASPAR	pub19053	pub19053-1	8hr	hela
FOXC1	TMED2	2296	10959	-1.28433477647149	UCSC JASPAR	pub19053	pub19053-1	8hr	hela
FOXC1	VAMP3	2296	9341	-1.08204028588462	UCSC JASPAR	pub19053	pub19053-1	8hr	hela
FOXC1	ZNF711	2296	7552	1.77876068655504	UCSC JASPAR	pub19053	pub19053-1	8hr	hela
FOXI1	ADAM10	2299	102	-1.36407316872268	UCSC JASPAR	pub19053	pub19053-1	8hr	hela
FOXI1	ANK3	2299	288	1.21131687895655	UCSC JASPAR	pub19053	pub19053-1	8hr	hela
FOXI1	BNC2	2299	54796	-1.29741826857622	UCSC JASPAR	pub19053	pub19053-1	8hr	hela
FOXI1	CBLN2	2299	147381	-1.91133127828411	UCSC JASPAR	pub19053	pub19053-1	8hr	hela
FOXI1	CDH12	2299	1010	-1.78661537039653	UCSC JASPAR	pub19053	pub19053-1	8hr	hela
FOXI1	CTGF	2299	1490	-1.2220463730166	UCSC JASPAR	pub19053	pub19053-1	8hr	hela
FOXI1	DDIT4	2299	54541	1.5757183932481	UCSC JASPAR	pub19053	pub19053-1	8hr	hela
FOXI1	DKK1	2299	22943	-2.29668867150323	UCSC JASPAR	pub19053	pub19053-1	8hr	hela
FOXI1	FAP	2299	2191	-1.99810105646734	UCSC JASPAR	pub19053	pub19053-1	8hr	hela
FOXI1	FOXQ1	2299	94234	1.42369925222599	UCSC JASPAR	pub19053	pub19053-1	8hr	hela
FOXI1	FZD10	2299	11211	1.84291936479161	UCSC JASPAR	pub19053	pub19053-1	8hr	hela
FOXI1	GPM6A	2299	2823	-1.09311109828718	UCSC JASPAR	pub19053	pub19053-1	8hr	hela
FOXI1	GPR133	2299	283383	-1.30397207358817	UCSC JASPAR	pub19053	pub19053-1	8hr	hela
FOXI1	HOXA10	2299	3206	1.42460550659249	UCSC JASPAR	pub19053	pub19053-1	8hr	hela
FOXI1	HOXA9	2299	3205	1.43456656343715	UCSC JASPAR	pub19053	pub19053-1	8hr	hela
FOXI1	IL6	2299	3569	-1.80539752768293	UCSC JASPAR	pub19053	pub19053-1	8hr	hela
FOXI1	LGR5	2299	8549	-1.51580925056581	UCSC JASPAR	pub19053	pub19053-1	8hr	hela
FOXI1	LPHN2	2299	23266	-1.44697879455012	UCSC JASPAR	pub19053	pub19053-1	8hr	hela
FOXI1	NOG	2299	9241	-1.22965302709803	UCSC JASPAR	pub19053	pub19053-1	8hr	hela
FOXI1	NR4A2	2299	4929	1.23613916599428	UCSC JASPAR	pub19053	pub19053-1	8hr	hela
FOXI1	PCDHA4	2299	56144	-2.16351957020191	UCSC JASPAR	pub19053	pub19053-1	8hr	hela
FOXI1	PDE1A	2299	5136	1.46802167594617	UCSC JASPAR	pub19053	pub19053-1	8hr	hela
FOXI1	PKIB	2299	5570	-2.93391256735559	UCSC JASPAR	pub19053	pub19053-1	8hr	hela
FOXI1	PLAG1	2299	5324	1.27597973799959	UCSC JASPAR	pub19053	pub19053-1	8hr	hela
FOXI1	PLXDC2	2299	84898	-1.06834647227055	UCSC JASPAR	pub19053	pub19053-1	8hr	hela
FOXI1	POLD4	2299	57804	-1.19605221553245	UCSC JASPAR	pub19053	pub19053-1	8hr	hela
FOXI1	SERINC2	2299	347735	-1.16898673030511	UCSC JASPAR	pub19053	pub19053-1	8hr	hela
FOXI1	SOX9	2299	6662	-1.36782271585945	UCSC JASPAR	pub19053	pub19053-1	8hr	hela
FOXI1	SV2A	2299	9900	1.57105769340823	UCSC JASPAR	pub19053	pub19053-1	8hr	hela
FOXI1	TLE1	2299	7088	-1.10573643422467	UCSC JASPAR	pub19053	pub19053-1	8hr	hela
FOXI1	TSPAN8	2299	7103	-1.41439171312425	UCSC JASPAR	pub19053	pub19053-1	8hr	hela
FOXQ1	ADAM10	94234	102	-1.36407316872268	JASPAR	pub19053	pub19053-1	8hr	hela
FOXQ1	BNC2	94234	54796	-1.29741826857622	JASPAR	pub19053	pub19053-1	8hr	hela
FOXQ1	CDH12	94234	1010	-1.78661537039653	JASPAR	pub19053	pub19053-1	8hr	hela
FOXQ1	DDIT4	94234	54541	1.5757183932481	JASPAR	pub19053	pub19053-1	8hr	hela
FOXQ1	FAM69A	94234	388650	-2.06304925167573	JASPAR	pub19053	pub19053-1	8hr	hela
FOXQ1	FOS	94234	2353	-1.8600745173804	JASPAR	pub19053	pub19053-1	8hr	hela
FOXQ1	FOXQ1	94234	94234	1.42369925222599	JASPAR	pub19053	pub19053-1	8hr	hela
FOXQ1	GPM6A	94234	2823	-1.09311109828718	JASPAR	pub19053	pub19053-1	8hr	hela
FOXQ1	HOXA10	94234	3206	1.42460550659249	JASPAR	pub19053	pub19053-1	8hr	hela
FOXQ1	HOXA7	94234	3204	1.1605149455754	JASPAR	pub19053	pub19053-1	8hr	hela
FOXQ1	HOXA9	94234	3205	1.43456656343715	JASPAR	pub19053	pub19053-1	8hr	hela
FOXQ1	ISL2	94234	64843	1.04218982226369	JASPAR	pub19053	pub19053-1	8hr	hela
FOXQ1	KIAA2026	94234	158358	-1.04886129492196	JASPAR	pub19053	pub19053-1	8hr	hela
FOXQ1	KRT14	94234	3861	-2.336189830286	JASPAR	pub19053	pub19053-1	8hr	hela
FOXQ1	LPHN2	94234	23266	-1.44697879455012	JASPAR	pub19053	pub19053-1	8hr	hela
FOXQ1	NOG	94234	9241	-1.22965302709803	JASPAR	pub19053	pub19053-1	8hr	hela
FOXQ1	NPR3	94234	4883	-1.62127075834062	JASPAR	pub19053	pub19053-1	8hr	hela
FOXQ1	NR4A2	94234	4929	1.23613916599428	JASPAR	pub19053	pub19053-1	8hr	hela
FOXQ1	PCDH7	94234	5099	-1.18789113862153	JASPAR	pub19053	pub19053-1	8hr	hela
FOXQ1	PCDHAC2	94234	56134	-1.74399029992141	JASPAR	pub19053	pub19053-1	8hr	hela
FOXQ1	PCSK9	94234	255738	1.0426875752884	JASPAR	pub19053	pub19053-1	8hr	hela
FOXQ1	PDE1A	94234	5136	1.46802167594617	JASPAR	pub19053	pub19053-1	8hr	hela
FOXQ1	SEMA3C	94234	10512	-1.73243132268415	JASPAR	pub19053	pub19053-1	8hr	hela
FOXQ1	SV2A	94234	9900	1.57105769340823	JASPAR	pub19053	pub19053-1	8hr	hela
FOXQ1	TMTC2	94234	160335	-1.17859852658147	JASPAR	pub19053	pub19053-1	8hr	hela
GABPA	ANK3	2551	288	1.21131687895655	TRANSFAC JASPAR	pub19053	pub19053-1	8hr	hela
GABPA	BHLHB2	2551	8553	-1.08418070143386	TRANSFAC JASPAR	pub19053	pub19053-1	8hr	hela
GABPA	CSRP2	2551	1466	1.17281044492216	TRANSFAC JASPAR	pub19053	pub19053-1	8hr	hela
GABPA	DDIT3	2551	1649	1.04467154771068	TRANSFAC JASPAR	pub19053	pub19053-1	8hr	hela
GABPA	DDIT4	2551	54541	1.5757183932481	TRANSFAC JASPAR	pub19053	pub19053-1	8hr	hela
GABPA	DET1	2551	55070	-1.11046696225052	TRANSFAC JASPAR	pub19053	pub19053-1	8hr	hela
GABPA	HOXA11	2551	3207	1.08595317355211	TRANSFAC JASPAR	pub19053	pub19053-1	8hr	hela
GABPA	HS6ST3	2551	266722	1.38227030437862	TRANSFAC JASPAR	pub19053	pub19053-1	8hr	hela
GABPA	IL7R	2551	3575	-1.59273397200453	TRANSFAC JASPAR	pub19053	pub19053-1	8hr	hela
GABPA	MOCOS	2551	55034	1.07630390795285	TRANSFAC JASPAR	pub19053	pub19053-1	8hr	hela
GABPA	NEDD9	2551	4739	-1.00507867811687	TRANSFAC JASPAR	pub19053	pub19053-1	8hr	hela
GABPA	POLD4	2551	57804	-1.19605221553245	TRANSFAC JASPAR	pub19053	pub19053-1	8hr	hela
GABPA	RRAS	2551	6237	-1.60394736718172	TRANSFAC JASPAR	pub19053	pub19053-1	8hr	hela
GABPA	RSPO3	2551	84870	1.49932617336461	TRANSFAC JASPAR	pub19053	pub19053-1	8hr	hela
GABPA	S100A2	2551	6273	1.311736146264	TRANSFAC JASPAR	pub19053	pub19053-1	8hr	hela
GABPA	SERINC2	2551	347735	-1.16898673030511	TRANSFAC JASPAR	pub19053	pub19053-1	8hr	hela
GABPA	WDR25	2551	79446	1.3637183452631	TRANSFAC JASPAR	pub19053	pub19053-1	8hr	hela
HLF	C14orf45	3131	80127	-1.51136282864108	UCSC JASPAR	pub19053	pub19053-1	8hr	hela
HLF	CHAC1	3131	79094	1.70687435556509	UCSC JASPAR	pub19053	pub19053-1	8hr	hela
HLF	CYP24A1	3131	1591	-2.04509102758592	UCSC JASPAR	pub19053	pub19053-1	8hr	hela
HLF	FAM19A2	3131	338811	-2.67460266874525	UCSC JASPAR	pub19053	pub19053-1	8hr	hela
HLF	FN1	3131	2335	-1.33468957203709	UCSC JASPAR	pub19053	pub19053-1	8hr	hela
HLF	HOXA10	3131	3206	1.42460550659249	UCSC JASPAR	pub19053	pub19053-1	8hr	hela
HLF	HOXA11	3131	3207	1.08595317355211	UCSC JASPAR	pub19053	pub19053-1	8hr	hela
HLF	IL6	3131	3569	-1.80539752768293	UCSC JASPAR	pub19053	pub19053-1	8hr	hela
HLF	INHBE	3131	83729	2.55584019385018	UCSC JASPAR	pub19053	pub19053-1	8hr	hela
HLF	ISL2	3131	64843	1.04218982226369	UCSC JASPAR	pub19053	pub19053-1	8hr	hela
HLF	KANK4	3131	163782	-1.47983545427745	UCSC JASPAR	pub19053	pub19053-1	8hr	hela
HLF	NR4A2	3131	4929	1.23613916599428	UCSC JASPAR	pub19053	pub19053-1	8hr	hela
HLF	PCSK9	3131	255738	1.0426875752884	UCSC JASPAR	pub19053	pub19053-1	8hr	hela
HLF	PPL	3131	5493	-1.19802074405802	UCSC JASPAR	pub19053	pub19053-1	8hr	hela
HLF	SCG5	3131	6447	-1.03695828409814	UCSC JASPAR	pub19053	pub19053-1	8hr	hela
HLF	SOX9	3131	6662	-1.36782271585945	UCSC JASPAR	pub19053	pub19053-1	8hr	hela
HLF	TLE1	3131	7088	-1.10573643422467	UCSC JASPAR	pub19053	pub19053-1	8hr	hela
HLF	ZNF185	3131	7739	-1.0608348170463	UCSC JASPAR	pub19053	pub19053-1	8hr	hela
HLF	ZNF711	3131	7552	1.77876068655504	UCSC JASPAR	pub19053	pub19053-1	8hr	hela
ID1	BRIP1	3397	83990	-2.08787018495224	JASPAR	pub19053	pub19053-1	8hr	hela
ID1	CRYAB	3397	1410	-1.49053631967151	JASPAR	pub19053	pub19053-1	8hr	hela
ID1	DDIT3	3397	1649	1.04467154771068	JASPAR	pub19053	pub19053-1	8hr	hela
ID1	DET1	3397	55070	-1.11046696225052	JASPAR	pub19053	pub19053-1	8hr	hela
ID1	DPYSL3	3397	1809	-1.54301782908994	JASPAR	pub19053	pub19053-1	8hr	hela
ID1	EDN1	3397	1906	-1.67426775356071	JASPAR	pub19053	pub19053-1	8hr	hela
ID1	FAP	3397	2191	-1.99810105646734	JASPAR	pub19053	pub19053-1	8hr	hela
ID1	FN1	3397	2335	-1.33468957203709	JASPAR	pub19053	pub19053-1	8hr	hela
ID1	FRMD5	3397	84978	-1.25490771984422	JASPAR	pub19053	pub19053-1	8hr	hela
ID1	HOXA11	3397	3207	1.08595317355211	JASPAR	pub19053	pub19053-1	8hr	hela
ID1	HOXA9	3397	3205	1.43456656343715	JASPAR	pub19053	pub19053-1	8hr	hela
ID1	NOG	3397	9241	-1.22965302709803	JASPAR	pub19053	pub19053-1	8hr	hela
ID1	OSMR	3397	9180	-1.43053626306395	JASPAR	pub19053	pub19053-1	8hr	hela
ID1	PKIB	3397	5570	-2.93391256735559	JASPAR	pub19053	pub19053-1	8hr	hela
ID1	PLCXD3	3397	345557	-1.82682956660912	JASPAR	pub19053	pub19053-1	8hr	hela
ID1	POLD4	3397	57804	-1.19605221553245	JASPAR	pub19053	pub19053-1	8hr	hela
ID1	PPAP2B	3397	8613	-1.36206346324056	JASPAR	pub19053	pub19053-1	8hr	hela
ID1	PTGS2	3397	5743	1.24593388109374	JASPAR	pub19053	pub19053-1	8hr	hela
ID1	SV2A	3397	9900	1.57105769340823	JASPAR	pub19053	pub19053-1	8hr	hela
MAFB	ANK3	9935	288	1.21131687895655	JASPAR	pub19053	pub19053-1	8hr	hela
MAFB	BHLHB2	9935	8553	-1.08418070143386	JASPAR	pub19053	pub19053-1	8hr	hela
MAFB	BNC2	9935	54796	-1.29741826857622	JASPAR	pub19053	pub19053-1	8hr	hela
MAFB	C3orf21	9935	152002	1.03918768315055	JASPAR	pub19053	pub19053-1	8hr	hela
MAFB	CRYAB	9935	1410	-1.49053631967151	JASPAR	pub19053	pub19053-1	8hr	hela
MAFB	CYP24A1	9935	1591	-2.04509102758592	JASPAR	pub19053	pub19053-1	8hr	hela
MAFB	DHRS1	9935	115817	-1.0394997703782	JASPAR	pub19053	pub19053-1	8hr	hela
MAFB	FAM69A	9935	388650	-2.06304925167573	JASPAR	pub19053	pub19053-1	8hr	hela
MAFB	FN1	9935	2335	-1.33468957203709	JASPAR	pub19053	pub19053-1	8hr	hela
MAFB	FOS	9935	2353	-1.8600745173804	JASPAR	pub19053	pub19053-1	8hr	hela
MAFB	FOXQ1	9935	94234	1.42369925222599	JASPAR	pub19053	pub19053-1	8hr	hela
MAFB	HHIP	9935	64399	-1.07914372567769	JASPAR	pub19053	pub19053-1	8hr	hela
MAFB	HOXA11	9935	3207	1.08595317355211	JASPAR	pub19053	pub19053-1	8hr	hela
MAFB	HS6ST3	9935	266722	1.38227030437862	JASPAR	pub19053	pub19053-1	8hr	hela
MAFB	HTRA1	9935	5654	1.0027821854932	JASPAR	pub19053	pub19053-1	8hr	hela
MAFB	KCNK3	9935	3777	1.13309567806567	JASPAR	pub19053	pub19053-1	8hr	hela
MAFB	LGR5	9935	8549	-1.51580925056581	JASPAR	pub19053	pub19053-1	8hr	hela
MAFB	LPHN2	9935	23266	-1.44697879455012	JASPAR	pub19053	pub19053-1	8hr	hela
MAFB	NOG	9935	9241	-1.22965302709803	JASPAR	pub19053	pub19053-1	8hr	hela
MAFB	NPTX1	9935	4884	2.12661359427149	JASPAR	pub19053	pub19053-1	8hr	hela
MAFB	NR4A2	9935	4929	1.23613916599428	JASPAR	pub19053	pub19053-1	8hr	hela
MAFB	PCDH7	9935	5099	-1.18789113862153	JASPAR	pub19053	pub19053-1	8hr	hela
MAFB	PKIB	9935	5570	-2.93391256735559	JASPAR	pub19053	pub19053-1	8hr	hela
MAFB	PPM1E	9935	22843	1.50693929146623	JASPAR	pub19053	pub19053-1	8hr	hela
MAFB	SCG5	9935	6447	-1.03695828409814	JASPAR	pub19053	pub19053-1	8hr	hela
MAFB	SLC39A10	9935	57181	-1.05351722234814	JASPAR	pub19053	pub19053-1	8hr	hela
MAFB	TMED2	9935	10959	-1.28433477647149	JASPAR	pub19053	pub19053-1	8hr	hela
MAFB	TNNC1	9935	7134	-2.57288437066282	JASPAR	pub19053	pub19053-1	8hr	hela
MAFB	TPM2	9935	7169	-1.03579184088052	JASPAR	pub19053	pub19053-1	8hr	hela
NFIL3	ADAM10	4783	102	-1.36407316872268	UCSC JASPAR	pub19053	pub19053-1	8hr	hela
NFIL3	BNC2	4783	54796	-1.29741826857622	UCSC JASPAR	pub19053	pub19053-1	8hr	hela
NFIL3	C14orf45	4783	80127	-1.51136282864108	UCSC JASPAR	pub19053	pub19053-1	8hr	hela
NFIL3	Candidate of metasta	4783	26471	2.36371037002695	UCSC JASPAR	pub19053	pub19053-1	8hr	hela
NFIL3	CCDC80	4783	151887	-1.1666503535227	UCSC JASPAR	pub19053	pub19053-1	8hr	hela
NFIL3	CHAC1	4783	79094	1.70687435556509	UCSC JASPAR	pub19053	pub19053-1	8hr	hela
NFIL3	CSRP2	4783	1466	1.17281044492216	UCSC JASPAR	pub19053	pub19053-1	8hr	hela
NFIL3	DDIT3	4783	1649	1.04467154771068	UCSC JASPAR	pub19053	pub19053-1	8hr	hela
NFIL3	FAM19A2	4783	338811	-2.67460266874525	UCSC JASPAR	pub19053	pub19053-1	8hr	hela
NFIL3	FN1	4783	2335	-1.33468957203709	UCSC JASPAR	pub19053	pub19053-1	8hr	hela
NFIL3	HOXA10	4783	3206	1.42460550659249	UCSC JASPAR	pub19053	pub19053-1	8hr	hela
NFIL3	HOXA9	4783	3205	1.43456656343715	UCSC JASPAR	pub19053	pub19053-1	8hr	hela
NFIL3	INHBE	4783	83729	2.55584019385018	UCSC JASPAR	pub19053	pub19053-1	8hr	hela
NFIL3	LPHN2	4783	23266	-1.44697879455012	UCSC JASPAR	pub19053	pub19053-1	8hr	hela
NFIL3	MFAP5	4783	8076	-3.12327010245782	UCSC JASPAR	pub19053	pub19053-1	8hr	hela
NFIL3	NPR3	4783	4883	-1.62127075834062	UCSC JASPAR	pub19053	pub19053-1	8hr	hela
NFIL3	NR4A2	4783	4929	1.23613916599428	UCSC JASPAR	pub19053	pub19053-1	8hr	hela
NFIL3	PCK2	4783	5106	1.88536268327259	UCSC JASPAR	pub19053	pub19053-1	8hr	hela
NFIL3	PLAG1	4783	5324	1.27597973799959	UCSC JASPAR	pub19053	pub19053-1	8hr	hela
NFIL3	PPL	4783	5493	-1.19802074405802	UCSC JASPAR	pub19053	pub19053-1	8hr	hela
NFIL3	TLE1	4783	7088	-1.10573643422467	UCSC JASPAR	pub19053	pub19053-1	8hr	hela
NFIL3	ZNF185	4783	7739	-1.0608348170463	UCSC JASPAR	pub19053	pub19053-1	8hr	hela
NFIL3	ZNF711	4783	7552	1.77876068655504	UCSC JASPAR	pub19053	pub19053-1	8hr	hela
NFKB1	ADRB2	4790	154	-1.53080677953578	TRANSFAC UCSC JASPAR	pub19053	pub19053-1	8hr	hela
NFKB1	BHLHB2	4790	8553	-1.08418070143386	TRANSFAC UCSC JASPAR	pub19053	pub19053-1	8hr	hela
NFKB1	BIRC3	4790	330	-1.45855784698007	TRANSFAC UCSC JASPAR	pub19053	pub19053-1	8hr	hela
NFKB1	BNC2	4790	54796	-1.29741826857622	TRANSFAC UCSC JASPAR	pub19053	pub19053-1	8hr	hela
NFKB1	CADPS2	4790	93664	2.01287955212846	TRANSFAC UCSC JASPAR	pub19053	pub19053-1	8hr	hela
NFKB1	CCDC80	4790	151887	-1.1666503535227	TRANSFAC UCSC JASPAR	pub19053	pub19053-1	8hr	hela
NFKB1	CTGF	4790	1490	-1.2220463730166	TRANSFAC UCSC JASPAR	pub19053	pub19053-1	8hr	hela
NFKB1	CXCL1	4790	2919	-1.44751893089686	TRANSFAC UCSC JASPAR	pub19053	pub19053-1	8hr	hela
NFKB1	DCLK1	4790	9201	1.05135214038705	TRANSFAC UCSC JASPAR	pub19053	pub19053-1	8hr	hela
NFKB1	DHRS1	4790	115817	-1.0394997703782	TRANSFAC UCSC JASPAR	pub19053	pub19053-1	8hr	hela
NFKB1	DPYSL3	4790	1809	-1.54301782908994	TRANSFAC UCSC JASPAR	pub19053	pub19053-1	8hr	hela
NFKB1	EPHA7	4790	2045	-2.01328130030498	TRANSFAC UCSC JASPAR	pub19053	pub19053-1	8hr	hela
NFKB1	HOXA10	4790	3206	1.42460550659249	TRANSFAC UCSC JASPAR	pub19053	pub19053-1	8hr	hela
NFKB1	HOXA11	4790	3207	1.08595317355211	TRANSFAC UCSC JASPAR	pub19053	pub19053-1	8hr	hela
NFKB1	HS6ST3	4790	266722	1.38227030437862	TRANSFAC UCSC JASPAR	pub19053	pub19053-1	8hr	hela
NFKB1	IL6	4790	3569	-1.80539752768293	TRANSFAC UCSC JASPAR	pub19053	pub19053-1	8hr	hela
NFKB1	INHBE	4790	83729	2.55584019385018	TRANSFAC UCSC JASPAR	pub19053	pub19053-1	8hr	hela
NFKB1	JAK2	4790	3717	-1.21732593590194	TRANSFAC UCSC JASPAR	pub19053	pub19053-1	8hr	hela
NFKB1	LCN2	4790	3934	-2.26737247596866	TRANSFAC UCSC JASPAR	pub19053	pub19053-1	8hr	hela
NFKB1	LOXL1	4790	4016	-1.0074639555378	TRANSFAC UCSC JASPAR	pub19053	pub19053-1	8hr	hela
NFKB1	LPHN2	4790	23266	-1.44697879455012	TRANSFAC UCSC JASPAR	pub19053	pub19053-1	8hr	hela
NFKB1	MAMDC2	4790	256691	-2.57683986332477	TRANSFAC UCSC JASPAR	pub19053	pub19053-1	8hr	hela
NFKB1	NR4A2	4790	4929	1.23613916599428	TRANSFAC UCSC JASPAR	pub19053	pub19053-1	8hr	hela
NFKB1	OPTN	4790	10133	-1.04427607446285	TRANSFAC UCSC JASPAR	pub19053	pub19053-1	8hr	hela
NFKB1	PICALM	4790	8301	-1.36358973257042	TRANSFAC UCSC JASPAR	pub19053	pub19053-1	8hr	hela
NFKB1	PPAPDC1A	4790	196051	-1.47273338175061	TRANSFAC UCSC JASPAR	pub19053	pub19053-1	8hr	hela
NFKB1	PTGS2	4790	5743	1.24593388109374	TRANSFAC UCSC JASPAR	pub19053	pub19053-1	8hr	hela
NFKB1	RRAS	4790	6237	-1.60394736718172	TRANSFAC UCSC JASPAR	pub19053	pub19053-1	8hr	hela
NFKB1	SESN2	4790	83667	1.735438504654	TRANSFAC UCSC JASPAR	pub19053	pub19053-1	8hr	hela
NFKB1	TEK	4790	7010	-1.16140366861352	TRANSFAC UCSC JASPAR	pub19053	pub19053-1	8hr	hela
NFKB1	TMTC2	4790	160335	-1.17859852658147	TRANSFAC UCSC JASPAR	pub19053	pub19053-1	8hr	hela
NFKB1	TP53	4790	7157	-1.11947471427625	TRANSFAC UCSC JASPAR	pub19053	pub19053-1	8hr	hela
NFKB1	TPM2	4790	7169	-1.03579184088052	TRANSFAC UCSC JASPAR	pub19053	pub19053-1	8hr	hela
NR3C1	ARFIP1	2908	27236	-1.23137563472868	TRANSFAC JASPAR	pub19053	pub19053-1	8hr	hela
NR3C1	CGA	2908	1081	1.36777545701296	TRANSFAC JASPAR	pub19053	pub19053-1	8hr	hela
NR3C1	FN1	2908	2335	-1.33468957203709	TRANSFAC JASPAR	pub19053	pub19053-1	8hr	hela
NR3C1	IL6	2908	3569	-1.80539752768293	TRANSFAC JASPAR	pub19053	pub19053-1	8hr	hela
NR3C1	LPHN2	2908	23266	-1.44697879455012	TRANSFAC JASPAR	pub19053	pub19053-1	8hr	hela
NR3C1	POLD4	2908	57804	-1.19605221553245	TRANSFAC JASPAR	pub19053	pub19053-1	8hr	hela
PLAU	CGA	5328	1081	1.36777545701296	TRANSFAC	pub19053	pub19053-1	8hr	hela
PLAU	FOS	5328	2353	-1.8600745173804	TRANSFAC	pub19053	pub19053-1	8hr	hela
REL	BHLHB2	5966	8553	-1.08418070143386	JASPAR TRANSFAC UCSC	pub19053	pub19053-1	8hr	hela
REL	BIRC3	5966	330	-1.45855784698007	JASPAR TRANSFAC UCSC	pub19053	pub19053-1	8hr	hela
REL	BNC2	5966	54796	-1.29741826857622	JASPAR TRANSFAC UCSC	pub19053	pub19053-1	8hr	hela
REL	CADPS2	5966	93664	2.01287955212846	JASPAR TRANSFAC UCSC	pub19053	pub19053-1	8hr	hela
REL	CCDC80	5966	151887	-1.1666503535227	JASPAR TRANSFAC UCSC	pub19053	pub19053-1	8hr	hela
REL	CTGF	5966	1490	-1.2220463730166	JASPAR TRANSFAC UCSC	pub19053	pub19053-1	8hr	hela
REL	CXCL1	5966	2919	-1.44751893089686	JASPAR TRANSFAC UCSC	pub19053	pub19053-1	8hr	hela
REL	DCLK1	5966	9201	1.05135214038705	JASPAR TRANSFAC UCSC	pub19053	pub19053-1	8hr	hela
REL	DKK1	5966	22943	-2.29668867150323	JASPAR TRANSFAC UCSC	pub19053	pub19053-1	8hr	hela
REL	DPYSL3	5966	1809	-1.54301782908994	JASPAR TRANSFAC UCSC	pub19053	pub19053-1	8hr	hela
REL	HOXA11	5966	3207	1.08595317355211	JASPAR TRANSFAC UCSC	pub19053	pub19053-1	8hr	hela
REL	IL6	5966	3569	-1.80539752768293	JASPAR TRANSFAC UCSC	pub19053	pub19053-1	8hr	hela
REL	JAK2	5966	3717	-1.21732593590194	JASPAR TRANSFAC UCSC	pub19053	pub19053-1	8hr	hela
REL	LCN2	5966	3934	-2.26737247596866	JASPAR TRANSFAC UCSC	pub19053	pub19053-1	8hr	hela
REL	LPHN2	5966	23266	-1.44697879455012	JASPAR TRANSFAC UCSC	pub19053	pub19053-1	8hr	hela
REL	MAMDC2	5966	256691	-2.57683986332477	JASPAR TRANSFAC UCSC	pub19053	pub19053-1	8hr	hela
REL	NOG	5966	9241	-1.22965302709803	JASPAR TRANSFAC UCSC	pub19053	pub19053-1	8hr	hela
REL	NPTX1	5966	4884	2.12661359427149	JASPAR TRANSFAC UCSC	pub19053	pub19053-1	8hr	hela
REL	NR4A2	5966	4929	1.23613916599428	JASPAR TRANSFAC UCSC	pub19053	pub19053-1	8hr	hela
REL	OPTN	5966	10133	-1.04427607446285	JASPAR TRANSFAC UCSC	pub19053	pub19053-1	8hr	hela
REL	PCDH7	5966	5099	-1.18789113862153	JASPAR TRANSFAC UCSC	pub19053	pub19053-1	8hr	hela
REL	PICALM	5966	8301	-1.36358973257042	JASPAR TRANSFAC UCSC	pub19053	pub19053-1	8hr	hela
REL	PTGS2	5966	5743	1.24593388109374	JASPAR TRANSFAC UCSC	pub19053	pub19053-1	8hr	hela
REL	PTPLAD2	5966	401494	-1.89613690089794	JASPAR TRANSFAC UCSC	pub19053	pub19053-1	8hr	hela
REL	RDX	5966	5962	-1.10550061250847	JASPAR TRANSFAC UCSC	pub19053	pub19053-1	8hr	hela
REL	RRAS	5966	6237	-1.60394736718172	JASPAR TRANSFAC UCSC	pub19053	pub19053-1	8hr	hela
REL	S100A2	5966	6273	1.311736146264	JASPAR TRANSFAC UCSC	pub19053	pub19053-1	8hr	hela
REL	Serine/threonine-pro	5966	51765	-1.24618646100749	JASPAR TRANSFAC UCSC	pub19053	pub19053-1	8hr	hela
REL	SESN2	5966	83667	1.735438504654	JASPAR TRANSFAC UCSC	pub19053	pub19053-1	8hr	hela
REL	SLC39A10	5966	57181	-1.05351722234814	JASPAR TRANSFAC UCSC	pub19053	pub19053-1	8hr	hela
REL	TMTC2	5966	160335	-1.17859852658147	JASPAR TRANSFAC UCSC	pub19053	pub19053-1	8hr	hela
REL	TPM2	5966	7169	-1.03579184088052	JASPAR TRANSFAC UCSC	pub19053	pub19053-1	8hr	hela
REL	WDR25	5966	79446	1.3637183452631	JASPAR TRANSFAC UCSC	pub19053	pub19053-1	8hr	hela
RELA	ARHGDIB	5970	397	-1.08707047771912	JASPAR UCSC TRANSFAC	pub19053	pub19053-1	8hr	hela
RELA	BHLHB2	5970	8553	-1.08418070143386	JASPAR UCSC TRANSFAC	pub19053	pub19053-1	8hr	hela
RELA	BIRC3	5970	330	-1.45855784698007	JASPAR UCSC TRANSFAC	pub19053	pub19053-1	8hr	hela
RELA	CADPS2	5970	93664	2.01287955212846	JASPAR UCSC TRANSFAC	pub19053	pub19053-1	8hr	hela
RELA	CCDC80	5970	151887	-1.1666503535227	JASPAR UCSC TRANSFAC	pub19053	pub19053-1	8hr	hela
RELA	CTGF	5970	1490	-1.2220463730166	JASPAR UCSC TRANSFAC	pub19053	pub19053-1	8hr	hela
RELA	CYP24A1	5970	1591	-2.04509102758592	JASPAR UCSC TRANSFAC	pub19053	pub19053-1	8hr	hela
RELA	DCLK1	5970	9201	1.05135214038705	JASPAR UCSC TRANSFAC	pub19053	pub19053-1	8hr	hela
RELA	DPYSL3	5970	1809	-1.54301782908994	JASPAR UCSC TRANSFAC	pub19053	pub19053-1	8hr	hela
RELA	EPHA7	5970	2045	-2.01328130030498	JASPAR UCSC TRANSFAC	pub19053	pub19053-1	8hr	hela
RELA	FZD10	5970	11211	1.84291936479161	JASPAR UCSC TRANSFAC	pub19053	pub19053-1	8hr	hela
RELA	HOXA10	5970	3206	1.42460550659249	JASPAR UCSC TRANSFAC	pub19053	pub19053-1	8hr	hela
RELA	HOXA11	5970	3207	1.08595317355211	JASPAR UCSC TRANSFAC	pub19053	pub19053-1	8hr	hela
RELA	HS6ST3	5970	266722	1.38227030437862	JASPAR UCSC TRANSFAC	pub19053	pub19053-1	8hr	hela
RELA	IL6	5970	3569	-1.80539752768293	JASPAR UCSC TRANSFAC	pub19053	pub19053-1	8hr	hela
RELA	INHBE	5970	83729	2.55584019385018	JASPAR UCSC TRANSFAC	pub19053	pub19053-1	8hr	hela
RELA	INPP4B	5970	8821	-1.62523820074557	JASPAR UCSC TRANSFAC	pub19053	pub19053-1	8hr	hela
RELA	JAK2	5970	3717	-1.21732593590194	JASPAR UCSC TRANSFAC	pub19053	pub19053-1	8hr	hela
RELA	LCN2	5970	3934	-2.26737247596866	JASPAR UCSC TRANSFAC	pub19053	pub19053-1	8hr	hela
RELA	NR4A2	5970	4929	1.23613916599428	JASPAR UCSC TRANSFAC	pub19053	pub19053-1	8hr	hela
RELA	OSMR	5970	9180	-1.43053626306395	JASPAR UCSC TRANSFAC	pub19053	pub19053-1	8hr	hela
RELA	PCDH7	5970	5099	-1.18789113862153	JASPAR UCSC TRANSFAC	pub19053	pub19053-1	8hr	hela
RELA	PICALM	5970	8301	-1.36358973257042	JASPAR UCSC TRANSFAC	pub19053	pub19053-1	8hr	hela
RELA	PLXDC2	5970	84898	-1.06834647227055	JASPAR UCSC TRANSFAC	pub19053	pub19053-1	8hr	hela
RELA	PTGS2	5970	5743	1.24593388109374	JASPAR UCSC TRANSFAC	pub19053	pub19053-1	8hr	hela
RELA	PTPLAD2	5970	401494	-1.89613690089794	JASPAR UCSC TRANSFAC	pub19053	pub19053-1	8hr	hela
RELA	RDX	5970	5962	-1.10550061250847	JASPAR UCSC TRANSFAC	pub19053	pub19053-1	8hr	hela
RELA	RRAS	5970	6237	-1.60394736718172	JASPAR UCSC TRANSFAC	pub19053	pub19053-1	8hr	hela
RELA	S100A2	5970	6273	1.311736146264	JASPAR UCSC TRANSFAC	pub19053	pub19053-1	8hr	hela
RELA	TIAM1	5970	7074	-1.27894489086414	JASPAR UCSC TRANSFAC	pub19053	pub19053-1	8hr	hela
RELA	TMTC2	5970	160335	-1.17859852658147	JASPAR UCSC TRANSFAC	pub19053	pub19053-1	8hr	hela
RELA	TPM2	5970	7169	-1.03579184088052	JASPAR UCSC TRANSFAC	pub19053	pub19053-1	8hr	hela
RELA	WDR25	5970	79446	1.3637183452631	JASPAR UCSC TRANSFAC	pub19053	pub19053-1	8hr	hela
SOX9	ADRB2	6662	154	-1.53080677953578	TRANSFAC UCSC JASPAR	pub19053	pub19053-1	8hr	hela
SOX9	ANK3	6662	288	1.21131687895655	TRANSFAC UCSC JASPAR	pub19053	pub19053-1	8hr	hela
SOX9	BNC2	6662	54796	-1.29741826857622	TRANSFAC UCSC JASPAR	pub19053	pub19053-1	8hr	hela
SOX9	BRIP1	6662	83990	-2.08787018495224	TRANSFAC UCSC JASPAR	pub19053	pub19053-1	8hr	hela
SOX9	C14orf45	6662	80127	-1.51136282864108	TRANSFAC UCSC JASPAR	pub19053	pub19053-1	8hr	hela
SOX9	CA2	6662	760	-1.8651244434959	TRANSFAC UCSC JASPAR	pub19053	pub19053-1	8hr	hela
SOX9	CYP24A1	6662	1591	-2.04509102758592	TRANSFAC UCSC JASPAR	pub19053	pub19053-1	8hr	hela
SOX9	DPYSL3	6662	1809	-1.54301782908994	TRANSFAC UCSC JASPAR	pub19053	pub19053-1	8hr	hela
SOX9	EPHA7	6662	2045	-2.01328130030498	TRANSFAC UCSC JASPAR	pub19053	pub19053-1	8hr	hela
SOX9	FAM69A	6662	388650	-2.06304925167573	TRANSFAC UCSC JASPAR	pub19053	pub19053-1	8hr	hela
SOX9	FAP	6662	2191	-1.99810105646734	TRANSFAC UCSC JASPAR	pub19053	pub19053-1	8hr	hela
SOX9	FN1	6662	2335	-1.33468957203709	TRANSFAC UCSC JASPAR	pub19053	pub19053-1	8hr	hela
SOX9	FRMD5	6662	84978	-1.25490771984422	TRANSFAC UCSC JASPAR	pub19053	pub19053-1	8hr	hela
SOX9	HOXA10	6662	3206	1.42460550659249	TRANSFAC UCSC JASPAR	pub19053	pub19053-1	8hr	hela
SOX9	HOXA9	6662	3205	1.43456656343715	TRANSFAC UCSC JASPAR	pub19053	pub19053-1	8hr	hela
SOX9	HTRA1	6662	5654	1.0027821854932	TRANSFAC UCSC JASPAR	pub19053	pub19053-1	8hr	hela
SOX9	ISL2	6662	64843	1.04218982226369	TRANSFAC UCSC JASPAR	pub19053	pub19053-1	8hr	hela
SOX9	ITGA6	6662	3655	-1.53883285632635	TRANSFAC UCSC JASPAR	pub19053	pub19053-1	8hr	hela
SOX9	KRT14	6662	3861	-2.336189830286	TRANSFAC UCSC JASPAR	pub19053	pub19053-1	8hr	hela
SOX9	LPHN2	6662	23266	-1.44697879455012	TRANSFAC UCSC JASPAR	pub19053	pub19053-1	8hr	hela
SOX9	MTHFD2	6662	10797	1.0636896582438	TRANSFAC UCSC JASPAR	pub19053	pub19053-1	8hr	hela
SOX9	NEDD9	6662	4739	-1.00507867811687	TRANSFAC UCSC JASPAR	pub19053	pub19053-1	8hr	hela
SOX9	NPR3	6662	4883	-1.62127075834062	TRANSFAC UCSC JASPAR	pub19053	pub19053-1	8hr	hela
SOX9	NR4A2	6662	4929	1.23613916599428	TRANSFAC UCSC JASPAR	pub19053	pub19053-1	8hr	hela
SOX9	PLCXD3	6662	345557	-1.82682956660912	TRANSFAC UCSC JASPAR	pub19053	pub19053-1	8hr	hela
SOX9	PLXDC2	6662	84898	-1.06834647227055	TRANSFAC UCSC JASPAR	pub19053	pub19053-1	8hr	hela
SOX9	POLD4	6662	57804	-1.19605221553245	TRANSFAC UCSC JASPAR	pub19053	pub19053-1	8hr	hela
SOX9	PRKAR2B	6662	5577	1.81089933356447	TRANSFAC UCSC JASPAR	pub19053	pub19053-1	8hr	hela
SOX9	PRUNE2	6662	158471	-1.8059345216742	TRANSFAC UCSC JASPAR	pub19053	pub19053-1	8hr	hela
SOX9	RSPO3	6662	84870	1.49932617336461	TRANSFAC UCSC JASPAR	pub19053	pub19053-1	8hr	hela
SOX9	SEMA3C	6662	10512	-1.73243132268415	TRANSFAC UCSC JASPAR	pub19053	pub19053-1	8hr	hela
SOX9	SLITRK4	6662	139065	-1.43878299271239	TRANSFAC UCSC JASPAR	pub19053	pub19053-1	8hr	hela
SOX9	SOX9	6662	6662	-1.36782271585945	TRANSFAC UCSC JASPAR	pub19053	pub19053-1	8hr	hela
SOX9	TEK	6662	7010	-1.16140366861352	TRANSFAC UCSC JASPAR	pub19053	pub19053-1	8hr	hela
SOX9	TIAM1	6662	7074	-1.27894489086414	TRANSFAC UCSC JASPAR	pub19053	pub19053-1	8hr	hela
SOX9	ULK1	6662	8408	1.13165535750835	TRANSFAC UCSC JASPAR	pub19053	pub19053-1	8hr	hela
SP1	ANLN	6667	54443	-1.33151394961127	UCSC TRANSFAC JASPAR	pub19053	pub19053-1	8hr	hela
SP1	BHLHB2	6667	8553	-1.08418070143386	UCSC TRANSFAC JASPAR	pub19053	pub19053-1	8hr	hela
SP1	CENTA2	6667	55803	1.05211474752332	UCSC TRANSFAC JASPAR	pub19053	pub19053-1	8hr	hela
SP1	CHAC1	6667	79094	1.70687435556509	UCSC TRANSFAC JASPAR	pub19053	pub19053-1	8hr	hela
SP1	CRYAB	6667	1410	-1.49053631967151	UCSC TRANSFAC JASPAR	pub19053	pub19053-1	8hr	hela
SP1	CXCL1	6667	2919	-1.44751893089686	UCSC TRANSFAC JASPAR	pub19053	pub19053-1	8hr	hela
SP1	DDIT4	6667	54541	1.5757183932481	UCSC TRANSFAC JASPAR	pub19053	pub19053-1	8hr	hela
SP1	DGKA	6667	1606	-1.0557611146564	UCSC TRANSFAC JASPAR	pub19053	pub19053-1	8hr	hela
SP1	EDN1	6667	1906	-1.67426775356071	UCSC TRANSFAC JASPAR	pub19053	pub19053-1	8hr	hela
SP1	EPHA7	6667	2045	-2.01328130030498	UCSC TRANSFAC JASPAR	pub19053	pub19053-1	8hr	hela
SP1	FOS	6667	2353	-1.8600745173804	UCSC TRANSFAC JASPAR	pub19053	pub19053-1	8hr	hela
SP1	FRMD5	6667	84978	-1.25490771984422	UCSC TRANSFAC JASPAR	pub19053	pub19053-1	8hr	hela
SP1	GPT2	6667	84706	1.52379572862612	UCSC TRANSFAC JASPAR	pub19053	pub19053-1	8hr	hela
SP1	HOXA10	6667	3206	1.42460550659249	UCSC TRANSFAC JASPAR	pub19053	pub19053-1	8hr	hela
SP1	INA	6667	9118	-1.22484675872958	UCSC TRANSFAC JASPAR	pub19053	pub19053-1	8hr	hela
SP1	LMAN1	6667	3998	-1.176438775216	UCSC TRANSFAC JASPAR	pub19053	pub19053-1	8hr	hela
SP1	LYPD1	6667	116372	-1.18608852741619	UCSC TRANSFAC JASPAR	pub19053	pub19053-1	8hr	hela
SP1	MTHFD2	6667	10797	1.0636896582438	UCSC TRANSFAC JASPAR	pub19053	pub19053-1	8hr	hela
SP1	NOG	6667	9241	-1.22965302709803	UCSC TRANSFAC JASPAR	pub19053	pub19053-1	8hr	hela
SP1	NR4A2	6667	4929	1.23613916599428	UCSC TRANSFAC JASPAR	pub19053	pub19053-1	8hr	hela
SP1	OPTN	6667	10133	-1.04427607446285	UCSC TRANSFAC JASPAR	pub19053	pub19053-1	8hr	hela
SP1	POLD4	6667	57804	-1.19605221553245	UCSC TRANSFAC JASPAR	pub19053	pub19053-1	8hr	hela
SP1	Serine/threonine-pro	6667	51765	-1.24618646100749	UCSC TRANSFAC JASPAR	pub19053	pub19053-1	8hr	hela
SP1	SESN2	6667	83667	1.735438504654	UCSC TRANSFAC JASPAR	pub19053	pub19053-1	8hr	hela
SP1	SH3RF2	6667	153769	-1.52575072181623	UCSC TRANSFAC JASPAR	pub19053	pub19053-1	8hr	hela
SP1	SLC39A10	6667	57181	-1.05351722234814	UCSC TRANSFAC JASPAR	pub19053	pub19053-1	8hr	hela
SP1	SQRDL	6667	58472	-1.71677001030097	UCSC TRANSFAC JASPAR	pub19053	pub19053-1	8hr	hela
SP1	TPM2	6667	7169	-1.03579184088052	UCSC TRANSFAC JASPAR	pub19053	pub19053-1	8hr	hela
SPI1	ANK3	6688	288	1.21131687895655	TRANSFAC JASPAR	pub19053	pub19053-1	8hr	hela
SPI1	ARFIP1	6688	27236	-1.23137563472868	TRANSFAC JASPAR	pub19053	pub19053-1	8hr	hela
SPI1	BHLHB2	6688	8553	-1.08418070143386	TRANSFAC JASPAR	pub19053	pub19053-1	8hr	hela
SPI1	BNC2	6688	54796	-1.29741826857622	TRANSFAC JASPAR	pub19053	pub19053-1	8hr	hela
SPI1	CHRNA9	6688	55584	1.92244776224081	TRANSFAC JASPAR	pub19053	pub19053-1	8hr	hela
SPI1	CSRP2	6688	1466	1.17281044492216	TRANSFAC JASPAR	pub19053	pub19053-1	8hr	hela
SPI1	DDIT3	6688	1649	1.04467154771068	TRANSFAC JASPAR	pub19053	pub19053-1	8hr	hela
SPI1	DET1	6688	55070	-1.11046696225052	TRANSFAC JASPAR	pub19053	pub19053-1	8hr	hela
SPI1	DGKA	6688	1606	-1.0557611146564	TRANSFAC JASPAR	pub19053	pub19053-1	8hr	hela
SPI1	DPYSL3	6688	1809	-1.54301782908994	TRANSFAC JASPAR	pub19053	pub19053-1	8hr	hela
SPI1	EDN1	6688	1906	-1.67426775356071	TRANSFAC JASPAR	pub19053	pub19053-1	8hr	hela
SPI1	FAM129A	6688	116496	1.87770090132178	TRANSFAC JASPAR	pub19053	pub19053-1	8hr	hela
SPI1	FZD10	6688	11211	1.84291936479161	TRANSFAC JASPAR	pub19053	pub19053-1	8hr	hela
SPI1	HOXA10	6688	3206	1.42460550659249	TRANSFAC JASPAR	pub19053	pub19053-1	8hr	hela
SPI1	HOXA11	6688	3207	1.08595317355211	TRANSFAC JASPAR	pub19053	pub19053-1	8hr	hela
SPI1	HS6ST3	6688	266722	1.38227030437862	TRANSFAC JASPAR	pub19053	pub19053-1	8hr	hela
SPI1	JAK2	6688	3717	-1.21732593590194	TRANSFAC JASPAR	pub19053	pub19053-1	8hr	hela
SPI1	JDP2	6688	122953	1.73787128836255	TRANSFAC JASPAR	pub19053	pub19053-1	8hr	hela
SPI1	LYPD1	6688	116372	-1.18608852741619	TRANSFAC JASPAR	pub19053	pub19053-1	8hr	hela
SPI1	MOCOS	6688	55034	1.07630390795285	TRANSFAC JASPAR	pub19053	pub19053-1	8hr	hela
SPI1	MPV17	6688	4358	-1.01407183326697	TRANSFAC JASPAR	pub19053	pub19053-1	8hr	hela
SPI1	NOG	6688	9241	-1.22965302709803	TRANSFAC JASPAR	pub19053	pub19053-1	8hr	hela
SPI1	NPTX1	6688	4884	2.12661359427149	TRANSFAC JASPAR	pub19053	pub19053-1	8hr	hela
SPI1	PCDH7	6688	5099	-1.18789113862153	TRANSFAC JASPAR	pub19053	pub19053-1	8hr	hela
SPI1	PICALM	6688	8301	-1.36358973257042	TRANSFAC JASPAR	pub19053	pub19053-1	8hr	hela
SPI1	PKIB	6688	5570	-2.93391256735559	TRANSFAC JASPAR	pub19053	pub19053-1	8hr	hela
SPI1	PLAG1	6688	5324	1.27597973799959	TRANSFAC JASPAR	pub19053	pub19053-1	8hr	hela
SPI1	PLXDC2	6688	84898	-1.06834647227055	TRANSFAC JASPAR	pub19053	pub19053-1	8hr	hela
SPI1	POLD4	6688	57804	-1.19605221553245	TRANSFAC JASPAR	pub19053	pub19053-1	8hr	hela
SPI1	RRAS	6688	6237	-1.60394736718172	TRANSFAC JASPAR	pub19053	pub19053-1	8hr	hela
SPI1	RSPO3	6688	84870	1.49932617336461	TRANSFAC JASPAR	pub19053	pub19053-1	8hr	hela
SPI1	TNNT1	6688	7138	-1.00398338046107	TRANSFAC JASPAR	pub19053	pub19053-1	8hr	hela
SPI1	TP53	6688	7157	-1.11947471427625	TRANSFAC JASPAR	pub19053	pub19053-1	8hr	hela
SPI1	TPK1	6688	27010	-1.04328535986028	TRANSFAC JASPAR	pub19053	pub19053-1	8hr	hela
SPI1	TPM2	6688	7169	-1.03579184088052	TRANSFAC JASPAR	pub19053	pub19053-1	8hr	hela
SPI1	WDR25	6688	79446	1.3637183452631	TRANSFAC JASPAR	pub19053	pub19053-1	8hr	hela
SPI1	ZNF711	6688	7552	1.77876068655504	TRANSFAC JASPAR	pub19053	pub19053-1	8hr	hela
SRF	DDIT4	6722	54541	1.5757183932481	TRANSFAC UCSC JASPAR	pub19053	pub19053-1	8hr	hela
SRF	FN1	6722	2335	-1.33468957203709	TRANSFAC UCSC JASPAR	pub19053	pub19053-1	8hr	hela
SRF	FOS	6722	2353	-1.8600745173804	TRANSFAC UCSC JASPAR	pub19053	pub19053-1	8hr	hela
SRF	KCNK3	6722	3777	1.13309567806567	TRANSFAC UCSC JASPAR	pub19053	pub19053-1	8hr	hela
SRF	MYL9	6722	10398	-1.1528773965791	TRANSFAC UCSC JASPAR	pub19053	pub19053-1	8hr	hela
SRF	NPR3	6722	4883	-1.62127075834062	TRANSFAC UCSC JASPAR	pub19053	pub19053-1	8hr	hela
SRF	PDGFC	6722	56034	-1.9493084605327	TRANSFAC UCSC JASPAR	pub19053	pub19053-1	8hr	hela
SRF	PICALM	6722	8301	-1.36358973257042	TRANSFAC UCSC JASPAR	pub19053	pub19053-1	8hr	hela
SRF	PRUNE2	6722	158471	-1.8059345216742	TRANSFAC UCSC JASPAR	pub19053	pub19053-1	8hr	hela
SRF	S100A4	6722	6275	1.2186489308649	TRANSFAC UCSC JASPAR	pub19053	pub19053-1	8hr	hela
SRF	TAGLN	6722	6876	-1.41000114856614	TRANSFAC UCSC JASPAR	pub19053	pub19053-1	8hr	hela
SRF	TPM2	6722	7169	-1.03579184088052	TRANSFAC UCSC JASPAR	pub19053	pub19053-1	8hr	hela
SRY	ADAM10	6736	102	-1.36407316872268	JASPAR UCSC TRANSFAC	pub19053	pub19053-1	8hr	hela
SRY	ADRB2	6736	154	-1.53080677953578	JASPAR UCSC TRANSFAC	pub19053	pub19053-1	8hr	hela
SRY	ANK3	6736	288	1.21131687895655	JASPAR UCSC TRANSFAC	pub19053	pub19053-1	8hr	hela
SRY	BNC2	6736	54796	-1.29741826857622	JASPAR UCSC TRANSFAC	pub19053	pub19053-1	8hr	hela
SRY	CA2	6736	760	-1.8651244434959	JASPAR UCSC TRANSFAC	pub19053	pub19053-1	8hr	hela
SRY	CDH12	6736	1010	-1.78661537039653	JASPAR UCSC TRANSFAC	pub19053	pub19053-1	8hr	hela
SRY	CRYAB	6736	1410	-1.49053631967151	JASPAR UCSC TRANSFAC	pub19053	pub19053-1	8hr	hela
SRY	CSRP2	6736	1466	1.17281044492216	JASPAR UCSC TRANSFAC	pub19053	pub19053-1	8hr	hela
SRY	CTGF	6736	1490	-1.2220463730166	JASPAR UCSC TRANSFAC	pub19053	pub19053-1	8hr	hela
SRY	CYP24A1	6736	1591	-2.04509102758592	JASPAR UCSC TRANSFAC	pub19053	pub19053-1	8hr	hela
SRY	DPYSL3	6736	1809	-1.54301782908994	JASPAR UCSC TRANSFAC	pub19053	pub19053-1	8hr	hela
SRY	EDN1	6736	1906	-1.67426775356071	JASPAR UCSC TRANSFAC	pub19053	pub19053-1	8hr	hela
SRY	EPHA7	6736	2045	-2.01328130030498	JASPAR UCSC TRANSFAC	pub19053	pub19053-1	8hr	hela
SRY	FAM19A2	6736	338811	-2.67460266874525	JASPAR UCSC TRANSFAC	pub19053	pub19053-1	8hr	hela
SRY	FAM69A	6736	388650	-2.06304925167573	JASPAR UCSC TRANSFAC	pub19053	pub19053-1	8hr	hela
SRY	FOXQ1	6736	94234	1.42369925222599	JASPAR UCSC TRANSFAC	pub19053	pub19053-1	8hr	hela
SRY	FRMD5	6736	84978	-1.25490771984422	JASPAR UCSC TRANSFAC	pub19053	pub19053-1	8hr	hela
SRY	HOXA10	6736	3206	1.42460550659249	JASPAR UCSC TRANSFAC	pub19053	pub19053-1	8hr	hela
SRY	HOXA9	6736	3205	1.43456656343715	JASPAR UCSC TRANSFAC	pub19053	pub19053-1	8hr	hela
SRY	ISL2	6736	64843	1.04218982226369	JASPAR UCSC TRANSFAC	pub19053	pub19053-1	8hr	hela
SRY	KRT14	6736	3861	-2.336189830286	JASPAR UCSC TRANSFAC	pub19053	pub19053-1	8hr	hela
SRY	LGR5	6736	8549	-1.51580925056581	JASPAR UCSC TRANSFAC	pub19053	pub19053-1	8hr	hela
SRY	LPHN2	6736	23266	-1.44697879455012	JASPAR UCSC TRANSFAC	pub19053	pub19053-1	8hr	hela
SRY	MFAP5	6736	8076	-3.12327010245782	JASPAR UCSC TRANSFAC	pub19053	pub19053-1	8hr	hela
SRY	NR4A2	6736	4929	1.23613916599428	JASPAR UCSC TRANSFAC	pub19053	pub19053-1	8hr	hela
SRY	PCDH7	6736	5099	-1.18789113862153	JASPAR UCSC TRANSFAC	pub19053	pub19053-1	8hr	hela
SRY	PCDHAC2	6736	56134	-1.74399029992141	JASPAR UCSC TRANSFAC	pub19053	pub19053-1	8hr	hela
SRY	PLXDC2	6736	84898	-1.06834647227055	JASPAR UCSC TRANSFAC	pub19053	pub19053-1	8hr	hela
SRY	RDX	6736	5962	-1.10550061250847	JASPAR UCSC TRANSFAC	pub19053	pub19053-1	8hr	hela
SRY	SEMA3C	6736	10512	-1.73243132268415	JASPAR UCSC TRANSFAC	pub19053	pub19053-1	8hr	hela
SRY	SERINC2	6736	347735	-1.16898673030511	JASPAR UCSC TRANSFAC	pub19053	pub19053-1	8hr	hela
SRY	SESN2	6736	83667	1.735438504654	JASPAR UCSC TRANSFAC	pub19053	pub19053-1	8hr	hela
SRY	SLITRK4	6736	139065	-1.43878299271239	JASPAR UCSC TRANSFAC	pub19053	pub19053-1	8hr	hela
SRY	TEK	6736	7010	-1.16140366861352	JASPAR UCSC TRANSFAC	pub19053	pub19053-1	8hr	hela
SRY	TIAM1	6736	7074	-1.27894489086414	JASPAR UCSC TRANSFAC	pub19053	pub19053-1	8hr	hela
SRY	TSPAN8	6736	7103	-1.41439171312425	JASPAR UCSC TRANSFAC	pub19053	pub19053-1	8hr	hela
SRY	ULK1	6736	8408	1.13165535750835	JASPAR UCSC TRANSFAC	pub19053	pub19053-1	8hr	hela
TFAP2A	BHLHB2	7020	8553	-1.08418070143386	JASPAR	pub19053	pub19053-1	8hr	hela
TFAP2A	CA2	7020	760	-1.8651244434959	JASPAR	pub19053	pub19053-1	8hr	hela
TFAP2A	CRYAB	7020	1410	-1.49053631967151	JASPAR	pub19053	pub19053-1	8hr	hela
TFAP2A	DEPDC7	7020	91614	-1.05870275624195	JASPAR	pub19053	pub19053-1	8hr	hela
TFAP2A	DGKA	7020	1606	-1.0557611146564	JASPAR	pub19053	pub19053-1	8hr	hela
TFAP2A	DOK7	7020	285489	1.6011052143001	JASPAR	pub19053	pub19053-1	8hr	hela
TFAP2A	FAM129A	7020	116496	1.87770090132178	JASPAR	pub19053	pub19053-1	8hr	hela
TFAP2A	FOXQ1	7020	94234	1.42369925222599	JASPAR	pub19053	pub19053-1	8hr	hela
TFAP2A	FZD10	7020	11211	1.84291936479161	JASPAR	pub19053	pub19053-1	8hr	hela
TFAP2A	GPT2	7020	84706	1.52379572862612	JASPAR	pub19053	pub19053-1	8hr	hela
TFAP2A	HOXA10	7020	3206	1.42460550659249	JASPAR	pub19053	pub19053-1	8hr	hela
TFAP2A	HS6ST3	7020	266722	1.38227030437862	JASPAR	pub19053	pub19053-1	8hr	hela
TFAP2A	ISL2	7020	64843	1.04218982226369	JASPAR	pub19053	pub19053-1	8hr	hela
TFAP2A	JAK2	7020	3717	-1.21732593590194	JASPAR	pub19053	pub19053-1	8hr	hela
TFAP2A	LMAN1	7020	3998	-1.176438775216	JASPAR	pub19053	pub19053-1	8hr	hela
TFAP2A	LOXL1	7020	4016	-1.0074639555378	JASPAR	pub19053	pub19053-1	8hr	hela
TFAP2A	NOG	7020	9241	-1.22965302709803	JASPAR	pub19053	pub19053-1	8hr	hela
TFAP2A	OPTN	7020	10133	-1.04427607446285	JASPAR	pub19053	pub19053-1	8hr	hela
TFAP2A	PICALM	7020	8301	-1.36358973257042	JASPAR	pub19053	pub19053-1	8hr	hela
TFAP2A	PPAPDC1A	7020	196051	-1.47273338175061	JASPAR	pub19053	pub19053-1	8hr	hela
TFAP2A	PPM1E	7020	22843	1.50693929146623	JASPAR	pub19053	pub19053-1	8hr	hela
TFAP2A	RERG	7020	85004	1.69286651911701	JASPAR	pub19053	pub19053-1	8hr	hela
TFAP2A	SERINC2	7020	347735	-1.16898673030511	JASPAR	pub19053	pub19053-1	8hr	hela
TFAP2A	Serine/threonine-pro	7020	51765	-1.24618646100749	JASPAR	pub19053	pub19053-1	8hr	hela
TFAP2A	SESN2	7020	83667	1.735438504654	JASPAR	pub19053	pub19053-1	8hr	hela
TFAP2A	SLC39A10	7020	57181	-1.05351722234814	JASPAR	pub19053	pub19053-1	8hr	hela
TFAP2A	TEK	7020	7010	-1.16140366861352	JASPAR	pub19053	pub19053-1	8hr	hela
TFAP2A	TIAM1	7020	7074	-1.27894489086414	JASPAR	pub19053	pub19053-1	8hr	hela
TFAP2A	TPM2	7020	7169	-1.03579184088052	JASPAR	pub19053	pub19053-1	8hr	hela
TFAP2A	ZDHHC2	7020	51201	-1.11123351760576	JASPAR	pub19053	pub19053-1	8hr	hela
TP53	DDIT4	7157	54541	1.5757183932481	TRANSFAC UCSC JASPAR	pub19053	pub19053-1	8hr	hela
TP53	S100A2	7157	6273	1.311736146264	TRANSFAC UCSC JASPAR	pub19053	pub19053-1	8hr	hela
TP53	TP53	7157	7157	-1.11947471427625	TRANSFAC UCSC JASPAR	pub19053	pub19053-1	8hr	hela
XBP1	SV2A	7494	9900	1.57105769340823	TRANSFAC UCSC	pub19053	pub19053-1	8hr	hela
ZNF423	ARHGDIB	23090	397	-1.08707047771912	JASPAR	pub19053	pub19053-1	8hr	hela
ZNF423	CADPS2	23090	93664	2.01287955212846	JASPAR	pub19053	pub19053-1	8hr	hela
ZNF423	CBLN2	23090	147381	-1.91133127828411	JASPAR	pub19053	pub19053-1	8hr	hela
ZNF423	FIBCD1	23090	84929	-1.43341812120686	JASPAR	pub19053	pub19053-1	8hr	hela
ZNF423	FOXQ1	23090	94234	1.42369925222599	JASPAR	pub19053	pub19053-1	8hr	hela
ZNF423	HOXA10	23090	3206	1.42460550659249	JASPAR	pub19053	pub19053-1	8hr	hela
ZNF423	HOXA11	23090	3207	1.08595317355211	JASPAR	pub19053	pub19053-1	8hr	hela
ZNF423	LOXL1	23090	4016	-1.0074639555378	JASPAR	pub19053	pub19053-1	8hr	hela
ZNF423	LSR	23090	51599	-1.15353793844806	JASPAR	pub19053	pub19053-1	8hr	hela
ZNF423	LYPD1	23090	116372	-1.18608852741619	JASPAR	pub19053	pub19053-1	8hr	hela
ZNF423	NR4A2	23090	4929	1.23613916599428	JASPAR	pub19053	pub19053-1	8hr	hela
ZNF423	PCDHAC1	23090	56135	-1.20756882136746	JASPAR	pub19053	pub19053-1	8hr	hela
ZNF423	PPAP2B	23090	8613	-1.36206346324056	JASPAR	pub19053	pub19053-1	8hr	hela
ZNF423	RSPO3	23090	84870	1.49932617336461	JASPAR	pub19053	pub19053-1	8hr	hela
ZNF423	THBS1	23090	7057	-1.5904862229803	JASPAR	pub19053	pub19053-1	8hr	hela
ZNF423	TIAM1	23090	7074	-1.27894489086414	JASPAR	pub19053	pub19053-1	8hr	hela
ZNF423	TPD52L1	23090	7164	-1.71084818345402	JASPAR	pub19053	pub19053-1	8hr	hela
ZNF423	TPM2	23090	7169	-1.03579184088052	JASPAR	pub19053	pub19053-1	8hr	hela
ARNT	ABLIM3	405	22885	1.14975630017996	UCSC JASPAR	pub19053	pub19053-2	32hr	hela
ARNT	ACLY	405	47	-1.07746940163186	UCSC JASPAR	pub19053	pub19053-2	32hr	hela
ARNT	ADAM9	405	8754	-1.01849438818111	UCSC JASPAR	pub19053	pub19053-2	32hr	hela
ARNT	AGTRAP	405	57085	-1.93856568135026	UCSC JASPAR	pub19053	pub19053-2	32hr	hela
ARNT	ANLN	405	54443	-1.61325854611657	UCSC JASPAR	pub19053	pub19053-2	32hr	hela
ARNT	ARHGDIA	405	396	-1.90800314615218	UCSC JASPAR	pub19053	pub19053-2	32hr	hela
ARNT	ASPH	405	444	-1.42026418420035	UCSC JASPAR	pub19053	pub19053-2	32hr	hela
ARNT	BHLHB2	405	8553	-1.34878052470667	UCSC JASPAR	pub19053	pub19053-2	32hr	hela
ARNT	BSG	405	682	-1.40949215766272	UCSC JASPAR	pub19053	pub19053-2	32hr	hela
ARNT	CADPS2	405	93664	1.79295822259348	UCSC JASPAR	pub19053	pub19053-2	32hr	hela
ARNT	CCNE2	405	9134	-1.30711905960559	UCSC JASPAR	pub19053	pub19053-2	32hr	hela
ARNT	CCNYL1	405	151195	-1.00383431003924	UCSC JASPAR	pub19053	pub19053-2	32hr	hela
ARNT	CDV3	405	55573	-1.19039762267309	UCSC JASPAR	pub19053	pub19053-2	32hr	hela
ARNT	CITED2	405	10370	-1.18660956051486	UCSC JASPAR	pub19053	pub19053-2	32hr	hela
ARNT	CLGN	405	1047	1.04410215677038	UCSC JASPAR	pub19053	pub19053-2	32hr	hela
ARNT	CYR61	405	3491	-1.98842626956458	UCSC JASPAR	pub19053	pub19053-2	32hr	hela
ARNT	DHX40	405	79665	-1.23819666952941	UCSC JASPAR	pub19053	pub19053-2	32hr	hela
ARNT	DNAJB6	405	10049	-1.12752753431343	UCSC JASPAR	pub19053	pub19053-2	32hr	hela
ARNT	EDEM3	405	80267	-1.60755281994914	UCSC JASPAR	pub19053	pub19053-2	32hr	hela
ARNT	EDN1	405	1906	-1.53209227809433	UCSC JASPAR	pub19053	pub19053-2	32hr	hela
ARNT	ENC1	405	8507	-1.10927233887567	UCSC JASPAR	pub19053	pub19053-2	32hr	hela
ARNT	ERLIN1	405	10613	-1.48423172151975	UCSC JASPAR	pub19053	pub19053-2	32hr	hela
ARNT	FKBP1A	405	2280	-1.57997575469726	UCSC JASPAR	pub19053	pub19053-2	32hr	hela
ARNT	FN1	405	2335	-1.36756096631252	UCSC JASPAR	pub19053	pub19053-2	32hr	hela
ARNT	GNA13	405	10672	-1.68083461408106	UCSC JASPAR	pub19053	pub19053-2	32hr	hela
ARNT	GNL3L	405	54552	-1.01817073632229	UCSC JASPAR	pub19053	pub19053-2	32hr	hela
ARNT	HMOX1	405	3162	2.47534590140005	UCSC JASPAR	pub19053	pub19053-2	32hr	hela
ARNT	HOXA5	405	3202	1.17521313027247	UCSC JASPAR	pub19053	pub19053-2	32hr	hela
ARNT	HOXA9	405	3205	1.88223190313155	UCSC JASPAR	pub19053	pub19053-2	32hr	hela
ARNT	IGF2R	405	3482	-1.02265445633803	UCSC JASPAR	pub19053	pub19053-2	32hr	hela
ARNT	JAK2	405	3717	-1.13870322883163	UCSC JASPAR	pub19053	pub19053-2	32hr	hela
ARNT	LIPG	405	9388	-1.45901650907036	UCSC JASPAR	pub19053	pub19053-2	32hr	hela
ARNT	LOX	405	4015	-1.2391288751418	UCSC JASPAR	pub19053	pub19053-2	32hr	hela
ARNT	MAL2	405	114569	-1.37124219393205	UCSC JASPAR	pub19053	pub19053-2	32hr	hela
ARNT	MEX3B	405	84206	-1.07176723449616	UCSC JASPAR	pub19053	pub19053-2	32hr	hela
ARNT	NAPA	405	8775	-1.00937316129695	UCSC JASPAR	pub19053	pub19053-2	32hr	hela
ARNT	NOG	405	9241	-1.37927992269934	UCSC JASPAR	pub19053	pub19053-2	32hr	hela
ARNT	NOL55	405	10609	1.43570885091711	UCSC JASPAR	pub19053	pub19053-2	32hr	hela
ARNT	NR2F1	405	7025	1.03720261487534	UCSC JASPAR	pub19053	pub19053-2	32hr	hela
ARNT	P4HB	405	5034	-1.57841593364274	UCSC JASPAR	pub19053	pub19053-2	32hr	hela
ARNT	PALM2-AKAP2	405	445815	-1.36747221646662	UCSC JASPAR	pub19053	pub19053-2	32hr	hela
ARNT	PAQR4	405	124222	1.01862206059744	UCSC JASPAR	pub19053	pub19053-2	32hr	hela
ARNT	PDE1A	405	5136	1.30858522366436	UCSC JASPAR	pub19053	pub19053-2	32hr	hela
ARNT	PDP2	405	57546	-1.07633670922968	UCSC JASPAR	pub19053	pub19053-2	32hr	hela
ARNT	PICALM	405	8301	-2.80199728142677	UCSC JASPAR	pub19053	pub19053-2	32hr	hela
ARNT	PIP5K1A	405	8394	-1.33245908920573	UCSC JASPAR	pub19053	pub19053-2	32hr	hela
ARNT	PPAPDC1A	405	196051	-1.36623636197541	UCSC JASPAR	pub19053	pub19053-2	32hr	hela
ARNT	RASGRP1	405	10125	-1.63624367127943	UCSC JASPAR	pub19053	pub19053-2	32hr	hela
ARNT	RBM4B	405	83759	-1.07296930791875	UCSC JASPAR	pub19053	pub19053-2	32hr	hela
ARNT	RHOA	405	387	-1.11710851208306	UCSC JASPAR	pub19053	pub19053-2	32hr	hela
ARNT	RHOBTB3	405	22836	-1.13839429448821	UCSC JASPAR	pub19053	pub19053-2	32hr	hela
ARNT	SEC61A1	405	29927	-1.00721852883356	UCSC JASPAR	pub19053	pub19053-2	32hr	hela
ARNT	Serine/threonine-pro	405	51765	-1.7147337883008	UCSC JASPAR	pub19053	pub19053-2	32hr	hela
ARNT	SKP2	405	6502	-2.30510122971236	UCSC JASPAR	pub19053	pub19053-2	32hr	hela
ARNT	TGFB2	405	7042	-1.10248014744998	UCSC JASPAR	pub19053	pub19053-2	32hr	hela
ARNT	THBS1	405	7057	-2.28555026117144	UCSC JASPAR	pub19053	pub19053-2	32hr	hela
ARNT	TLE1	405	7088	-1.21195192704321	UCSC JASPAR	pub19053	pub19053-2	32hr	hela
ARNT	TMTC2	405	160335	-1.90469729736979	UCSC JASPAR	pub19053	pub19053-2	32hr	hela
ARNT	TOP1	405	7150	1.01952690381286	UCSC JASPAR	pub19053	pub19053-2	32hr	hela
ARNT	TXNDC12	405	51060	-1.19118058734048	UCSC JASPAR	pub19053	pub19053-2	32hr	hela
ARNT	UBE2C	405	11065	-1.1466873009055	UCSC JASPAR	pub19053	pub19053-2	32hr	hela
ARNT	UBE2S	405	27338	-1.22237447500335	UCSC JASPAR	pub19053	pub19053-2	32hr	hela
ARNT	VARS2	405	57176	1.00694347330722	UCSC JASPAR	pub19053	pub19053-2	32hr	hela
ARNT	YWHAE	405	7531	-1.46997714388076	UCSC JASPAR	pub19053	pub19053-2	32hr	hela
ARNT	ZNF711	405	7552	1.97792912306822	UCSC JASPAR	pub19053	pub19053-2	32hr	hela
ARNT	ZWILCH	405	55055	-1.147440812927	UCSC JASPAR	pub19053	pub19053-2	32hr	hela
CREB1	ADIPOR1	1385	51094	-1.00221478302988	TRANSFAC JASPAR UCSC	pub19053	pub19053-2	32hr	hela
CREB1	ADRB2	1385	154	-1.32153926038787	TRANSFAC JASPAR UCSC	pub19053	pub19053-2	32hr	hela
CREB1	AKIRIN1	1385	79647	-1.10394991287312	TRANSFAC JASPAR UCSC	pub19053	pub19053-2	32hr	hela
CREB1	ARPC4	1385	10093	-1.3112577415111	TRANSFAC JASPAR UCSC	pub19053	pub19053-2	32hr	hela
CREB1	AZI1	1385	22994	1.16155102836641	TRANSFAC JASPAR UCSC	pub19053	pub19053-2	32hr	hela
CREB1	BET1	1385	10282	-1.68914375166269	TRANSFAC JASPAR UCSC	pub19053	pub19053-2	32hr	hela
CREB1	BHLHB2	1385	8553	-1.34878052470667	TRANSFAC JASPAR UCSC	pub19053	pub19053-2	32hr	hela
CREB1	C1orf9	1385	51430	1.04573562293566	TRANSFAC JASPAR UCSC	pub19053	pub19053-2	32hr	hela
CREB1	C9orf19	1385	152007	-1.57227320886296	TRANSFAC JASPAR UCSC	pub19053	pub19053-2	32hr	hela
CREB1	CALU	1385	813	-1.38993389578361	TRANSFAC JASPAR UCSC	pub19053	pub19053-2	32hr	hela
CREB1	CBFB	1385	865	-2.27431346944664	TRANSFAC JASPAR UCSC	pub19053	pub19053-2	32hr	hela
CREB1	CFL2	1385	1073	-1.91503494222862	TRANSFAC JASPAR UCSC	pub19053	pub19053-2	32hr	hela
CREB1	CGA	1385	1081	1.2117748642232	TRANSFAC JASPAR UCSC	pub19053	pub19053-2	32hr	hela
CREB1	COL15A1	1385	1306	1.61507792469247	TRANSFAC JASPAR UCSC	pub19053	pub19053-2	32hr	hela
CREB1	CYR61	1385	3491	-1.98842626956458	TRANSFAC JASPAR UCSC	pub19053	pub19053-2	32hr	hela
CREB1	DNAJB6	1385	10049	-1.12752753431343	TRANSFAC JASPAR UCSC	pub19053	pub19053-2	32hr	hela
CREB1	DNAL4	1385	10126	1.08197329452514	TRANSFAC JASPAR UCSC	pub19053	pub19053-2	32hr	hela
CREB1	EDEM3	1385	80267	-1.60755281994914	TRANSFAC JASPAR UCSC	pub19053	pub19053-2	32hr	hela
CREB1	EGR1	1385	1958	-2.63602645021497	TRANSFAC JASPAR UCSC	pub19053	pub19053-2	32hr	hela
CREB1	EIF5A	1385	1984	-1.14638379303295	TRANSFAC JASPAR UCSC	pub19053	pub19053-2	32hr	hela
CREB1	ERLIN1	1385	10613	-1.48423172151975	TRANSFAC JASPAR UCSC	pub19053	pub19053-2	32hr	hela
CREB1	FAM105A	1385	54491	-2.03843135661505	TRANSFAC JASPAR UCSC	pub19053	pub19053-2	32hr	hela
CREB1	FAM134B	1385	54463	1.15645005976025	TRANSFAC JASPAR UCSC	pub19053	pub19053-2	32hr	hela
CREB1	FN1	1385	2335	-1.36756096631252	TRANSFAC JASPAR UCSC	pub19053	pub19053-2	32hr	hela
CREB1	FOS	1385	2353	-1.99174139377997	TRANSFAC JASPAR UCSC	pub19053	pub19053-2	32hr	hela
CREB1	FZD10	1385	11211	1.97133559316703	TRANSFAC JASPAR UCSC	pub19053	pub19053-2	32hr	hela
CREB1	GNL3L	1385	54552	-1.01817073632229	TRANSFAC JASPAR UCSC	pub19053	pub19053-2	32hr	hela
CREB1	HOXA5	1385	3202	1.17521313027247	TRANSFAC JASPAR UCSC	pub19053	pub19053-2	32hr	hela
CREB1	HOXA9	1385	3205	1.88223190313155	TRANSFAC JASPAR UCSC	pub19053	pub19053-2	32hr	hela
CREB1	HSP90AB1	1385	3326	-1.63790403805313	TRANSFAC JASPAR UCSC	pub19053	pub19053-2	32hr	hela
CREB1	ID1	1385	3397	-1.51759669675945	TRANSFAC JASPAR UCSC	pub19053	pub19053-2	32hr	hela
CREB1	IL6ST	1385	3572	-1.50278298743586	TRANSFAC JASPAR UCSC	pub19053	pub19053-2	32hr	hela
CREB1	IL7	1385	3574	-1.09877954341104	TRANSFAC JASPAR UCSC	pub19053	pub19053-2	32hr	hela
CREB1	INPP5A	1385	3632	-1.7667788050919	TRANSFAC JASPAR UCSC	pub19053	pub19053-2	32hr	hela
CREB1	LENG8	1385	114823	-1.02187040981079	TRANSFAC JASPAR UCSC	pub19053	pub19053-2	32hr	hela
CREB1	LGR5	1385	8549	-1.92004693341393	TRANSFAC JASPAR UCSC	pub19053	pub19053-2	32hr	hela
CREB1	LOX	1385	4015	-1.2391288751418	TRANSFAC JASPAR UCSC	pub19053	pub19053-2	32hr	hela
CREB1	MARCKS	1385	4082	-1.04381080034087	TRANSFAC JASPAR UCSC	pub19053	pub19053-2	32hr	hela
CREB1	MLLT11	1385	10962	1.25989706380395	TRANSFAC JASPAR UCSC	pub19053	pub19053-2	32hr	hela
CREB1	NPTX1	1385	4884	1.16004870479436	TRANSFAC JASPAR UCSC	pub19053	pub19053-2	32hr	hela
CREB1	PALM2-AKAP2	1385	445815	-1.36747221646662	TRANSFAC JASPAR UCSC	pub19053	pub19053-2	32hr	hela
CREB1	PLAG1	1385	5324	1.66000440699118	TRANSFAC JASPAR UCSC	pub19053	pub19053-2	32hr	hela
CREB1	PLCD3	1385	113026	-1.14194332855254	TRANSFAC JASPAR UCSC	pub19053	pub19053-2	32hr	hela
CREB1	PRPF4	1385	9128	-1.04196442061905	TRANSFAC JASPAR UCSC	pub19053	pub19053-2	32hr	hela
CREB1	PRUNE2	1385	158471	-1.60178999600803	TRANSFAC JASPAR UCSC	pub19053	pub19053-2	32hr	hela
CREB1	PTPN12	1385	5782	-1.4470244310733	TRANSFAC JASPAR UCSC	pub19053	pub19053-2	32hr	hela
CREB1	PXN	1385	5829	-1.17431961949254	TRANSFAC JASPAR UCSC	pub19053	pub19053-2	32hr	hela
CREB1	RAB5C	1385	5878	-1.04283879466547	TRANSFAC JASPAR UCSC	pub19053	pub19053-2	32hr	hela
CREB1	RAP2A	1385	5911	-1.17318656850908	TRANSFAC JASPAR UCSC	pub19053	pub19053-2	32hr	hela
CREB1	SEC24D	1385	9871	1.040625793801	TRANSFAC JASPAR UCSC	pub19053	pub19053-2	32hr	hela
CREB1	SETD7	1385	80854	-1.3605677465793	TRANSFAC JASPAR UCSC	pub19053	pub19053-2	32hr	hela
CREB1	SFRS4	1385	6429	-1.08022417686858	TRANSFAC JASPAR UCSC	pub19053	pub19053-2	32hr	hela
CREB1	SOX9	1385	6662	-1.27965627723555	TRANSFAC JASPAR UCSC	pub19053	pub19053-2	32hr	hela
CREB1	THOC4	1385	10189	-1.01823037214769	TRANSFAC JASPAR UCSC	pub19053	pub19053-2	32hr	hela
CREB1	TLN1	1385	7094	-1.28583046937906	TRANSFAC JASPAR UCSC	pub19053	pub19053-2	32hr	hela
CREB1	TOP1	1385	7150	1.01952690381286	TRANSFAC JASPAR UCSC	pub19053	pub19053-2	32hr	hela
CREB1	TPM4	1385	7171	-1.08636804548468	TRANSFAC JASPAR UCSC	pub19053	pub19053-2	32hr	hela
CREB1	UBE2S	1385	27338	-1.22237447500335	TRANSFAC JASPAR UCSC	pub19053	pub19053-2	32hr	hela
CREB1	UBQLN1	1385	29979	-1.06982453971622	TRANSFAC JASPAR UCSC	pub19053	pub19053-2	32hr	hela
CREB1	VARS2	1385	57176	1.00694347330722	TRANSFAC JASPAR UCSC	pub19053	pub19053-2	32hr	hela
CREB1	VIP	1385	7432	1.29992278050366	TRANSFAC JASPAR UCSC	pub19053	pub19053-2	32hr	hela
CREB1	WNT7B	1385	7477	-1.04985351953563	TRANSFAC JASPAR UCSC	pub19053	pub19053-2	32hr	hela
CREB1	XPO7	1385	23039	-1.60877649411803	TRANSFAC JASPAR UCSC	pub19053	pub19053-2	32hr	hela
CREB1	YWHAH	1385	7533	-1.31466555190273	TRANSFAC JASPAR UCSC	pub19053	pub19053-2	32hr	hela
CREB1	YWHAZ	1385	7534	-1.46066913366341	TRANSFAC JASPAR UCSC	pub19053	pub19053-2	32hr	hela
CREB1	ZEB1	1385	6935	-1.03579976789401	TRANSFAC JASPAR UCSC	pub19053	pub19053-2	32hr	hela
CREB1	ZNF711	1385	7552	1.97792912306822	TRANSFAC JASPAR UCSC	pub19053	pub19053-2	32hr	hela
E2F1	ACTB	1869	60	-1.0605009502821	TRANSFAC UCSC JASPAR	pub19053	pub19053-2	32hr	hela
E2F1	AKIRIN1	1869	79647	-1.10394991287312	TRANSFAC UCSC JASPAR	pub19053	pub19053-2	32hr	hela
E2F1	BHLHB2	1869	8553	-1.34878052470667	TRANSFAC UCSC JASPAR	pub19053	pub19053-2	32hr	hela
E2F1	BNC2	1869	54796	-1.03455013745391	TRANSFAC UCSC JASPAR	pub19053	pub19053-2	32hr	hela
E2F1	C14orf142	1869	84520	-1.09670349990868	TRANSFAC UCSC JASPAR	pub19053	pub19053-2	32hr	hela
E2F1	CA2	1869	760	-1.20598158595905	TRANSFAC UCSC JASPAR	pub19053	pub19053-2	32hr	hela
E2F1	CABLES2	1869	81928	1.18920244622496	TRANSFAC UCSC JASPAR	pub19053	pub19053-2	32hr	hela
E2F1	CADPS2	1869	93664	1.79295822259348	TRANSFAC UCSC JASPAR	pub19053	pub19053-2	32hr	hela
E2F1	CALU	1869	813	-1.38993389578361	TRANSFAC UCSC JASPAR	pub19053	pub19053-2	32hr	hela
E2F1	CDC37	1869	11140	-1.01971862420392	TRANSFAC UCSC JASPAR	pub19053	pub19053-2	32hr	hela
E2F1	CDCA7L	1869	55536	1.13197456308411	TRANSFAC UCSC JASPAR	pub19053	pub19053-2	32hr	hela
E2F1	CNN3	1869	1266	-1.23548246425672	TRANSFAC UCSC JASPAR	pub19053	pub19053-2	32hr	hela
E2F1	CYP1B1	1869	1545	-1.00331270520763	TRANSFAC UCSC JASPAR	pub19053	pub19053-2	32hr	hela
E2F1	CYR61	1869	3491	-1.98842626956458	TRANSFAC UCSC JASPAR	pub19053	pub19053-2	32hr	hela
E2F1	EDEM3	1869	80267	-1.60755281994914	TRANSFAC UCSC JASPAR	pub19053	pub19053-2	32hr	hela
E2F1	FAM134B	1869	54463	1.15645005976025	TRANSFAC UCSC JASPAR	pub19053	pub19053-2	32hr	hela
E2F1	FOS	1869	2353	-1.99174139377997	TRANSFAC UCSC JASPAR	pub19053	pub19053-2	32hr	hela
E2F1	FOXO3	1869	2309	-1.03876604527235	TRANSFAC UCSC JASPAR	pub19053	pub19053-2	32hr	hela
E2F1	FZD10	1869	11211	1.97133559316703	TRANSFAC UCSC JASPAR	pub19053	pub19053-2	32hr	hela
E2F1	HS6ST3	1869	266722	1.65744530653062	TRANSFAC UCSC JASPAR	pub19053	pub19053-2	32hr	hela
E2F1	IGF2R	1869	3482	-1.02265445633803	TRANSFAC UCSC JASPAR	pub19053	pub19053-2	32hr	hela
E2F1	KRT14	1869	3861	-1.85121890086092	TRANSFAC UCSC JASPAR	pub19053	pub19053-2	32hr	hela
E2F1	LCOR	1869	84458	1.22248942372299	TRANSFAC UCSC JASPAR	pub19053	pub19053-2	32hr	hela
E2F1	LGR5	1869	8549	-1.92004693341393	TRANSFAC UCSC JASPAR	pub19053	pub19053-2	32hr	hela
E2F1	LMAN1	1869	3998	-1.68062445322262	TRANSFAC UCSC JASPAR	pub19053	pub19053-2	32hr	hela
E2F1	LOX	1869	4015	-1.2391288751418	TRANSFAC UCSC JASPAR	pub19053	pub19053-2	32hr	hela
E2F1	MAP3K7	1869	6885	-1.14063266572682	TRANSFAC UCSC JASPAR	pub19053	pub19053-2	32hr	hela
E2F1	MEX3B	1869	84206	-1.07176723449616	TRANSFAC UCSC JASPAR	pub19053	pub19053-2	32hr	hela
E2F1	MLLT11	1869	10962	1.25989706380395	TRANSFAC UCSC JASPAR	pub19053	pub19053-2	32hr	hela
E2F1	MRPL18	1869	29074	-1.2611878502524	TRANSFAC UCSC JASPAR	pub19053	pub19053-2	32hr	hela
E2F1	NAP1L5	1869	266812	1.42909579280357	TRANSFAC UCSC JASPAR	pub19053	pub19053-2	32hr	hela
E2F1	NCBP1	1869	4686	-1.02022824343228	TRANSFAC UCSC JASPAR	pub19053	pub19053-2	32hr	hela
E2F1	NPR3	1869	4883	-1.12587785931856	TRANSFAC UCSC JASPAR	pub19053	pub19053-2	32hr	hela
E2F1	PAQR4	1869	124222	1.01862206059744	TRANSFAC UCSC JASPAR	pub19053	pub19053-2	32hr	hela
E2F1	PCDH7	1869	5099	-1.27711611067136	TRANSFAC UCSC JASPAR	pub19053	pub19053-2	32hr	hela
E2F1	PCDHA6	1869	56142	-1.52902101738344	TRANSFAC UCSC JASPAR	pub19053	pub19053-2	32hr	hela
E2F1	PDE1A	1869	5136	1.30858522366436	TRANSFAC UCSC JASPAR	pub19053	pub19053-2	32hr	hela
E2F1	PRUNE2	1869	158471	-1.60178999600803	TRANSFAC UCSC JASPAR	pub19053	pub19053-2	32hr	hela
E2F1	PTPN12	1869	5782	-1.4470244310733	TRANSFAC UCSC JASPAR	pub19053	pub19053-2	32hr	hela
E2F1	RAB13	1869	5872	1.06346073277814	TRANSFAC UCSC JASPAR	pub19053	pub19053-2	32hr	hela
E2F1	RBM4B	1869	83759	-1.07296930791875	TRANSFAC UCSC JASPAR	pub19053	pub19053-2	32hr	hela
E2F1	RND3	1869	390	-1.0455467465657	TRANSFAC UCSC JASPAR	pub19053	pub19053-2	32hr	hela
E2F1	RSPO3	1869	84870	1.08215886568861	TRANSFAC UCSC JASPAR	pub19053	pub19053-2	32hr	hela
E2F1	S100A2	1869	6273	2.12964951150655	TRANSFAC UCSC JASPAR	pub19053	pub19053-2	32hr	hela
E2F1	SFRS4	1869	6429	-1.08022417686858	TRANSFAC UCSC JASPAR	pub19053	pub19053-2	32hr	hela
E2F1	SPRED1	1869	161742	-1.47565509612986	TRANSFAC UCSC JASPAR	pub19053	pub19053-2	32hr	hela
E2F1	TIAM1	1869	7074	-1.28984313341206	TRANSFAC UCSC JASPAR	pub19053	pub19053-2	32hr	hela
E2F1	TRIM23	1869	373	-1.21246844137511	TRANSFAC UCSC JASPAR	pub19053	pub19053-2	32hr	hela
E2F1	TXNDC12	1869	51060	-1.19118058734048	TRANSFAC UCSC JASPAR	pub19053	pub19053-2	32hr	hela
E2F1	UBE2M	1869	9040	-2.12025483671078	TRANSFAC UCSC JASPAR	pub19053	pub19053-2	32hr	hela
E2F1	VARS2	1869	57176	1.00694347330722	TRANSFAC UCSC JASPAR	pub19053	pub19053-2	32hr	hela
E2F1	WNT7B	1869	7477	-1.04985351953563	TRANSFAC UCSC JASPAR	pub19053	pub19053-2	32hr	hela
E2F1	XPO7	1869	23039	-1.60877649411803	TRANSFAC UCSC JASPAR	pub19053	pub19053-2	32hr	hela
E2F1	YWHAE	1869	7531	-1.46997714388076	TRANSFAC UCSC JASPAR	pub19053	pub19053-2	32hr	hela
E2F1	YWHAH	1869	7533	-1.31466555190273	TRANSFAC UCSC JASPAR	pub19053	pub19053-2	32hr	hela
E2F1	ZEB1	1869	6935	-1.03579976789401	TRANSFAC UCSC JASPAR	pub19053	pub19053-2	32hr	hela
E2F1	ZNF711	1869	7552	1.97792912306822	TRANSFAC UCSC JASPAR	pub19053	pub19053-2	32hr	hela
ELK4	ACTB	2005	60	-1.0605009502821	TRANSFAC JASPAR	pub19053	pub19053-2	32hr	hela
ELK4	ADIPOR1	2005	51094	-1.00221478302988	TRANSFAC JASPAR	pub19053	pub19053-2	32hr	hela
ELK4	ARFIP1	2005	27236	-1.52610423129424	TRANSFAC JASPAR	pub19053	pub19053-2	32hr	hela
ELK4	ARHGDIA	2005	396	-1.90800314615218	TRANSFAC JASPAR	pub19053	pub19053-2	32hr	hela
ELK4	ARPC4	2005	10093	-1.3112577415111	TRANSFAC JASPAR	pub19053	pub19053-2	32hr	hela
ELK4	C1orf103	2005	55791	-1.17322478338121	TRANSFAC JASPAR	pub19053	pub19053-2	32hr	hela
ELK4	CACNB4	2005	785	-1.13582414149135	TRANSFAC JASPAR	pub19053	pub19053-2	32hr	hela
ELK4	CALU	2005	813	-1.38993389578361	TRANSFAC JASPAR	pub19053	pub19053-2	32hr	hela
ELK4	CNN3	2005	1266	-1.23548246425672	TRANSFAC JASPAR	pub19053	pub19053-2	32hr	hela
ELK4	CRK	2005	1398	-1.07760031349078	TRANSFAC JASPAR	pub19053	pub19053-2	32hr	hela
ELK4	DCBLD2	2005	131566	-1.00121496772621	TRANSFAC JASPAR	pub19053	pub19053-2	32hr	hela
ELK4	DET1	2005	55070	-1.19897832606038	TRANSFAC JASPAR	pub19053	pub19053-2	32hr	hela
ELK4	DNAL4	2005	10126	1.08197329452514	TRANSFAC JASPAR	pub19053	pub19053-2	32hr	hela
ELK4	DNTTIP1	2005	116092	-1.11045642122502	TRANSFAC JASPAR	pub19053	pub19053-2	32hr	hela
ELK4	EDEM3	2005	80267	-1.60755281994914	TRANSFAC JASPAR	pub19053	pub19053-2	32hr	hela
ELK4	EGR1	2005	1958	-2.63602645021497	TRANSFAC JASPAR	pub19053	pub19053-2	32hr	hela
ELK4	ENO1	2005	2023	-1.72682639950905	TRANSFAC JASPAR	pub19053	pub19053-2	32hr	hela
ELK4	EXOC5	2005	10640	-1.09835396657475	TRANSFAC JASPAR	pub19053	pub19053-2	32hr	hela
ELK4	FAR1	2005	84188	-1.83722359167574	TRANSFAC JASPAR	pub19053	pub19053-2	32hr	hela
ELK4	FKBP1A	2005	2280	-1.57997575469726	TRANSFAC JASPAR	pub19053	pub19053-2	32hr	hela
ELK4	FOS	2005	2353	-1.99174139377997	TRANSFAC JASPAR	pub19053	pub19053-2	32hr	hela
ELK4	FZD10	2005	11211	1.97133559316703	TRANSFAC JASPAR	pub19053	pub19053-2	32hr	hela
ELK4	GBA2	2005	57704	-1.34448231342028	TRANSFAC JASPAR	pub19053	pub19053-2	32hr	hela
ELK4	GDI2	2005	2665	-1.0885103987619	TRANSFAC JASPAR	pub19053	pub19053-2	32hr	hela
ELK4	GDPD3	2005	79153	1.00599136826041	TRANSFAC JASPAR	pub19053	pub19053-2	32hr	hela
ELK4	GNL3L	2005	54552	-1.01817073632229	TRANSFAC JASPAR	pub19053	pub19053-2	32hr	hela
ELK4	HIF1AN	2005	55662	1.0108939110107	TRANSFAC JASPAR	pub19053	pub19053-2	32hr	hela
ELK4	IGF2R	2005	3482	-1.02265445633803	TRANSFAC JASPAR	pub19053	pub19053-2	32hr	hela
ELK4	KCTD5	2005	54442	-1.15491422236387	TRANSFAC JASPAR	pub19053	pub19053-2	32hr	hela
ELK4	MAP3K7	2005	6885	-1.14063266572682	TRANSFAC JASPAR	pub19053	pub19053-2	32hr	hela
ELK4	MAP3K7IP2	2005	23118	-1.63895619940092	TRANSFAC JASPAR	pub19053	pub19053-2	32hr	hela
ELK4	MARCH6	2005	10299	-1.58551119930102	TRANSFAC JASPAR	pub19053	pub19053-2	32hr	hela
ELK4	MOCS3	2005	27304	-1.22918587307834	TRANSFAC JASPAR	pub19053	pub19053-2	32hr	hela
ELK4	MRPS10	2005	55173	-1.04789282213631	TRANSFAC JASPAR	pub19053	pub19053-2	32hr	hela
ELK4	MTA2	2005	9219	-1.10288366631223	TRANSFAC JASPAR	pub19053	pub19053-2	32hr	hela
ELK4	NCBP1	2005	4686	-1.02022824343228	TRANSFAC JASPAR	pub19053	pub19053-2	32hr	hela
ELK4	NFS1	2005	9054	-1.15776446443609	TRANSFAC JASPAR	pub19053	pub19053-2	32hr	hela
ELK4	P4HB	2005	5034	-1.57841593364274	TRANSFAC JASPAR	pub19053	pub19053-2	32hr	hela
ELK4	PALM2	2005	114299	-1.04818258123183	TRANSFAC JASPAR	pub19053	pub19053-2	32hr	hela
ELK4	PAQR4	2005	124222	1.01862206059744	TRANSFAC JASPAR	pub19053	pub19053-2	32hr	hela
ELK4	PHF23	2005	79142	-1.0898894601348	TRANSFAC JASPAR	pub19053	pub19053-2	32hr	hela
ELK4	PRKAR2B	2005	5577	1.27114376299128	TRANSFAC JASPAR	pub19053	pub19053-2	32hr	hela
ELK4	PRPF4	2005	9128	-1.04196442061905	TRANSFAC JASPAR	pub19053	pub19053-2	32hr	hela
ELK4	PSENEN	2005	55851	-1.70443478199349	TRANSFAC JASPAR	pub19053	pub19053-2	32hr	hela
ELK4	PTPN12	2005	5782	-1.4470244310733	TRANSFAC JASPAR	pub19053	pub19053-2	32hr	hela
ELK4	RAB11FIP2	2005	22841	-1.18791809188358	TRANSFAC JASPAR	pub19053	pub19053-2	32hr	hela
ELK4	RAB34	2005	83871	-1.21369908256783	TRANSFAC JASPAR	pub19053	pub19053-2	32hr	hela
ELK4	RANGAP1	2005	5905	-1.12814993612462	TRANSFAC JASPAR	pub19053	pub19053-2	32hr	hela
ELK4	RHOA	2005	387	-1.11710851208306	TRANSFAC JASPAR	pub19053	pub19053-2	32hr	hela
ELK4	SFRS4	2005	6429	-1.08022417686858	TRANSFAC JASPAR	pub19053	pub19053-2	32hr	hela
ELK4	SHC4	2005	399694	1.24148853138988	TRANSFAC JASPAR	pub19053	pub19053-2	32hr	hela
ELK4	SLC25A44	2005	9673	1.03608112451197	TRANSFAC JASPAR	pub19053	pub19053-2	32hr	hela
ELK4	STYK1	2005	55359	1.38422387629574	TRANSFAC JASPAR	pub19053	pub19053-2	32hr	hela
ELK4	THEX1	2005	90459	-1.52756843176794	TRANSFAC JASPAR	pub19053	pub19053-2	32hr	hela
ELK4	TPM1	2005	7168	-1.0488901800928	TRANSFAC JASPAR	pub19053	pub19053-2	32hr	hela
ELK4	UHMK1	2005	127933	-1.08355352426222	TRANSFAC JASPAR	pub19053	pub19053-2	32hr	hela
ELK4	WDR25	2005	79446	1.4099932543901	TRANSFAC JASPAR	pub19053	pub19053-2	32hr	hela
ELK4	XRN2	2005	22803	-1.33580938961991	TRANSFAC JASPAR	pub19053	pub19053-2	32hr	hela
ELK4	YTHDF3	2005	253943	-1.00682741214029	TRANSFAC JASPAR	pub19053	pub19053-2	32hr	hela
ELK4	YWHAZ	2005	7534	-1.46066913366341	TRANSFAC JASPAR	pub19053	pub19053-2	32hr	hela
ELK4	ZBTB6	2005	10773	-1.72105344565056	TRANSFAC JASPAR	pub19053	pub19053-2	32hr	hela
ELK4	ZEB1	2005	6935	-1.03579976789401	TRANSFAC JASPAR	pub19053	pub19053-2	32hr	hela
ELK4	ZNF148	2005	7707	-1.11153842137345	TRANSFAC JASPAR	pub19053	pub19053-2	32hr	hela
FOS	ABL1	2353	25	-1.22117667063019	UCSC JASPAR TRANSFAC	pub19053	pub19053-2	32hr	hela
FOS	ACTB	2353	60	-1.0605009502821	UCSC JASPAR TRANSFAC	pub19053	pub19053-2	32hr	hela
FOS	ANK3	2353	288	1.52139237249697	UCSC JASPAR TRANSFAC	pub19053	pub19053-2	32hr	hela
FOS	ASPH	2353	444	-1.42026418420035	UCSC JASPAR TRANSFAC	pub19053	pub19053-2	32hr	hela
FOS	ATP10D	2353	57205	-1.22414891043598	UCSC JASPAR TRANSFAC	pub19053	pub19053-2	32hr	hela
FOS	BHLHB2	2353	8553	-1.34878052470667	UCSC JASPAR TRANSFAC	pub19053	pub19053-2	32hr	hela
FOS	BNC2	2353	54796	-1.03455013745391	UCSC JASPAR TRANSFAC	pub19053	pub19053-2	32hr	hela
FOS	CACNB4	2353	785	-1.13582414149135	UCSC JASPAR TRANSFAC	pub19053	pub19053-2	32hr	hela
FOS	CCNYL1	2353	151195	-1.00383431003924	UCSC JASPAR TRANSFAC	pub19053	pub19053-2	32hr	hela
FOS	CDK2	2353	1017	-1.07909758864233	UCSC JASPAR TRANSFAC	pub19053	pub19053-2	32hr	hela
FOS	COL15A1	2353	1306	1.61507792469247	UCSC JASPAR TRANSFAC	pub19053	pub19053-2	32hr	hela
FOS	DAPK1	2353	1612	-1.25981554786671	UCSC JASPAR TRANSFAC	pub19053	pub19053-2	32hr	hela
FOS	DCLK1	2353	9201	2.58077157155097	UCSC JASPAR TRANSFAC	pub19053	pub19053-2	32hr	hela
FOS	DNAJB6	2353	10049	-1.12752753431343	UCSC JASPAR TRANSFAC	pub19053	pub19053-2	32hr	hela
FOS	EDN1	2353	1906	-1.53209227809433	UCSC JASPAR TRANSFAC	pub19053	pub19053-2	32hr	hela
FOS	EREG	2353	2069	1.01985732724324	UCSC JASPAR TRANSFAC	pub19053	pub19053-2	32hr	hela
FOS	ERLIN1	2353	10613	-1.48423172151975	UCSC JASPAR TRANSFAC	pub19053	pub19053-2	32hr	hela
FOS	EXOC5	2353	10640	-1.09835396657475	UCSC JASPAR TRANSFAC	pub19053	pub19053-2	32hr	hela
FOS	FHL1	2353	2273	-1.75322543110759	UCSC JASPAR TRANSFAC	pub19053	pub19053-2	32hr	hela
FOS	FLNC	2353	2318	1.27386747259828	UCSC JASPAR TRANSFAC	pub19053	pub19053-2	32hr	hela
FOS	FN1	2353	2335	-1.36756096631252	UCSC JASPAR TRANSFAC	pub19053	pub19053-2	32hr	hela
FOS	FOXO3	2353	2309	-1.03876604527235	UCSC JASPAR TRANSFAC	pub19053	pub19053-2	32hr	hela
FOS	FYTTD1	2353	84248	-1.11314772347457	UCSC JASPAR TRANSFAC	pub19053	pub19053-2	32hr	hela
FOS	GDPD3	2353	79153	1.00599136826041	UCSC JASPAR TRANSFAC	pub19053	pub19053-2	32hr	hela
FOS	GMPPA	2353	29926	1.06516423819044	UCSC JASPAR TRANSFAC	pub19053	pub19053-2	32hr	hela
FOS	GPM6A	2353	2823	-1.09672164178025	UCSC JASPAR TRANSFAC	pub19053	pub19053-2	32hr	hela
FOS	HOXA9	2353	3205	1.88223190313155	UCSC JASPAR TRANSFAC	pub19053	pub19053-2	32hr	hela
FOS	IL6	2353	3569	-1.07779077910353	UCSC JASPAR TRANSFAC	pub19053	pub19053-2	32hr	hela
FOS	IQGAP2	2353	10788	-1.09593033708344	UCSC JASPAR TRANSFAC	pub19053	pub19053-2	32hr	hela
FOS	IRAK1	2353	3654	-1.16819975166831	UCSC JASPAR TRANSFAC	pub19053	pub19053-2	32hr	hela
FOS	JAK2	2353	3717	-1.13870322883163	UCSC JASPAR TRANSFAC	pub19053	pub19053-2	32hr	hela
FOS	KCTD5	2353	54442	-1.15491422236387	UCSC JASPAR TRANSFAC	pub19053	pub19053-2	32hr	hela
FOS	KIF21A	2353	55605	1.38757739602542	UCSC JASPAR TRANSFAC	pub19053	pub19053-2	32hr	hela
FOS	KRT14	2353	3861	-1.85121890086092	UCSC JASPAR TRANSFAC	pub19053	pub19053-2	32hr	hela
FOS	LOX	2353	4015	-1.2391288751418	UCSC JASPAR TRANSFAC	pub19053	pub19053-2	32hr	hela
FOS	MAL2	2353	114569	-1.37124219393205	UCSC JASPAR TRANSFAC	pub19053	pub19053-2	32hr	hela
FOS	MARCKS	2353	4082	-1.04381080034087	UCSC JASPAR TRANSFAC	pub19053	pub19053-2	32hr	hela
FOS	MFAP5	2353	8076	-2.88955845956263	UCSC JASPAR TRANSFAC	pub19053	pub19053-2	32hr	hela
FOS	NOG	2353	9241	-1.37927992269934	UCSC JASPAR TRANSFAC	pub19053	pub19053-2	32hr	hela
FOS	OSMR	2353	9180	-2.24024479503315	UCSC JASPAR TRANSFAC	pub19053	pub19053-2	32hr	hela
FOS	PCDH7	2353	5099	-1.27711611067136	UCSC JASPAR TRANSFAC	pub19053	pub19053-2	32hr	hela
FOS	PCDHA6	2353	56142	-1.52902101738344	UCSC JASPAR TRANSFAC	pub19053	pub19053-2	32hr	hela
FOS	PDLIM5	2353	10611	-1.18055136021485	UCSC JASPAR TRANSFAC	pub19053	pub19053-2	32hr	hela
FOS	PICALM	2353	8301	-2.80199728142677	UCSC JASPAR TRANSFAC	pub19053	pub19053-2	32hr	hela
FOS	PLAG1	2353	5324	1.66000440699118	UCSC JASPAR TRANSFAC	pub19053	pub19053-2	32hr	hela
FOS	PLCD3	2353	113026	-1.14194332855254	UCSC JASPAR TRANSFAC	pub19053	pub19053-2	32hr	hela
FOS	PLEC1	2353	5339	-1.85585704446734	UCSC JASPAR TRANSFAC	pub19053	pub19053-2	32hr	hela
FOS	PRPF4	2353	9128	-1.04196442061905	UCSC JASPAR TRANSFAC	pub19053	pub19053-2	32hr	hela
FOS	PSENEN	2353	55851	-1.70443478199349	UCSC JASPAR TRANSFAC	pub19053	pub19053-2	32hr	hela
FOS	PTPN12	2353	5782	-1.4470244310733	UCSC JASPAR TRANSFAC	pub19053	pub19053-2	32hr	hela
FOS	RAB34	2353	83871	-1.21369908256783	UCSC JASPAR TRANSFAC	pub19053	pub19053-2	32hr	hela
FOS	S100A2	2353	6273	2.12964951150655	UCSC JASPAR TRANSFAC	pub19053	pub19053-2	32hr	hela
FOS	SEMA3C	2353	10512	-2.15138724106827	UCSC JASPAR TRANSFAC	pub19053	pub19053-2	32hr	hela
FOS	SHC4	2353	399694	1.24148853138988	UCSC JASPAR TRANSFAC	pub19053	pub19053-2	32hr	hela
FOS	SLC25A45	2353	283130	1.7885571793014	UCSC JASPAR TRANSFAC	pub19053	pub19053-2	32hr	hela
FOS	SLC39A10	2353	57181	-1.21155790722452	UCSC JASPAR TRANSFAC	pub19053	pub19053-2	32hr	hela
FOS	SOX9	2353	6662	-1.27965627723555	UCSC JASPAR TRANSFAC	pub19053	pub19053-2	32hr	hela
FOS	SPC24	2353	147841	1.01207301831727	UCSC JASPAR TRANSFAC	pub19053	pub19053-2	32hr	hela
FOS	TGFB2	2353	7042	-1.10248014744998	UCSC JASPAR TRANSFAC	pub19053	pub19053-2	32hr	hela
FOS	TGFBR2	2353	7048	-1.27794931337311	UCSC JASPAR TRANSFAC	pub19053	pub19053-2	32hr	hela
FOS	THBS1	2353	7057	-2.28555026117144	UCSC JASPAR TRANSFAC	pub19053	pub19053-2	32hr	hela
FOS	TMEM156	2353	80008	-1.00868118033942	UCSC JASPAR TRANSFAC	pub19053	pub19053-2	32hr	hela
FOS	TNFAIP6	2353	7130	-1.44459232679323	UCSC JASPAR TRANSFAC	pub19053	pub19053-2	32hr	hela
FOS	TP53	2353	7157	-1.0102639590309	UCSC JASPAR TRANSFAC	pub19053	pub19053-2	32hr	hela
FOS	TUBA1A	2353	7846	1.7321805107447	UCSC JASPAR TRANSFAC	pub19053	pub19053-2	32hr	hela
FOS	WNT7B	2353	7477	-1.04985351953563	UCSC JASPAR TRANSFAC	pub19053	pub19053-2	32hr	hela
FOS	YWHAZ	2353	7534	-1.46066913366341	UCSC JASPAR TRANSFAC	pub19053	pub19053-2	32hr	hela
FOS	ZEB1	2353	6935	-1.03579976789401	UCSC JASPAR TRANSFAC	pub19053	pub19053-2	32hr	hela
FOS	ZNF669	2353	79862	1.0049042768609	UCSC JASPAR TRANSFAC	pub19053	pub19053-2	32hr	hela
FOS	ZYX	2353	7791	-1.32975217173805	UCSC JASPAR TRANSFAC	pub19053	pub19053-2	32hr	hela
FOXC1	ABL1	2296	25	-1.22117667063019	UCSC JASPAR	pub19053	pub19053-2	32hr	hela
FOXC1	ADAM10	2296	102	-1.30886052864138	UCSC JASPAR	pub19053	pub19053-2	32hr	hela
FOXC1	AKT1S1	2296	84335	-1.92589590518908	UCSC JASPAR	pub19053	pub19053-2	32hr	hela
FOXC1	ARPC4	2296	10093	-1.3112577415111	UCSC JASPAR	pub19053	pub19053-2	32hr	hela
FOXC1	ATP6V1C1	2296	528	-1.50717036735633	UCSC JASPAR	pub19053	pub19053-2	32hr	hela
FOXC1	C14orf142	2296	84520	-1.09670349990868	UCSC JASPAR	pub19053	pub19053-2	32hr	hela
FOXC1	C1orf9	2296	51430	1.04573562293566	UCSC JASPAR	pub19053	pub19053-2	32hr	hela
FOXC1	C9orf150	2296	286343	-1.50370284129541	UCSC JASPAR	pub19053	pub19053-2	32hr	hela
FOXC1	CALU	2296	813	-1.38993389578361	UCSC JASPAR	pub19053	pub19053-2	32hr	hela
FOXC1	CCNYL1	2296	151195	-1.00383431003924	UCSC JASPAR	pub19053	pub19053-2	32hr	hela
FOXC1	CFL2	2296	1073	-1.91503494222862	UCSC JASPAR	pub19053	pub19053-2	32hr	hela
FOXC1	CHST2	2296	9435	1.06874396951278	UCSC JASPAR	pub19053	pub19053-2	32hr	hela
FOXC1	CITED2	2296	10370	-1.18660956051486	UCSC JASPAR	pub19053	pub19053-2	32hr	hela
FOXC1	CTGF	2296	1490	-2.33233426302062	UCSC JASPAR	pub19053	pub19053-2	32hr	hela
FOXC1	CYR61	2296	3491	-1.98842626956458	UCSC JASPAR	pub19053	pub19053-2	32hr	hela
FOXC1	DCLK1	2296	9201	2.58077157155097	UCSC JASPAR	pub19053	pub19053-2	32hr	hela
FOXC1	DISP1	2296	84976	1.01546827693309	UCSC JASPAR	pub19053	pub19053-2	32hr	hela
FOXC1	DNAJB4	2296	11080	-1.175994389111	UCSC JASPAR	pub19053	pub19053-2	32hr	hela
FOXC1	EDEM3	2296	80267	-1.60755281994914	UCSC JASPAR	pub19053	pub19053-2	32hr	hela
FOXC1	EGR1	2296	1958	-2.63602645021497	UCSC JASPAR	pub19053	pub19053-2	32hr	hela
FOXC1	EIF5A	2296	1984	-1.14638379303295	UCSC JASPAR	pub19053	pub19053-2	32hr	hela
FOXC1	ENC1	2296	8507	-1.10927233887567	UCSC JASPAR	pub19053	pub19053-2	32hr	hela
FOXC1	ENO1	2296	2023	-1.72682639950905	UCSC JASPAR	pub19053	pub19053-2	32hr	hela
FOXC1	EREG	2296	2069	1.01985732724324	UCSC JASPAR	pub19053	pub19053-2	32hr	hela
FOXC1	FAM134B	2296	54463	1.15645005976025	UCSC JASPAR	pub19053	pub19053-2	32hr	hela
FOXC1	FOS	2296	2353	-1.99174139377997	UCSC JASPAR	pub19053	pub19053-2	32hr	hela
FOXC1	GDPD3	2296	79153	1.00599136826041	UCSC JASPAR	pub19053	pub19053-2	32hr	hela
FOXC1	GNL3L	2296	54552	-1.01817073632229	UCSC JASPAR	pub19053	pub19053-2	32hr	hela
FOXC1	GPC5	2296	2262	1.10828101066405	UCSC JASPAR	pub19053	pub19053-2	32hr	hela
FOXC1	HOXA5	2296	3202	1.17521313027247	UCSC JASPAR	pub19053	pub19053-2	32hr	hela
FOXC1	HS6ST3	2296	266722	1.65744530653062	UCSC JASPAR	pub19053	pub19053-2	32hr	hela
FOXC1	IL18	2296	3606	-2.57869294509867	UCSC JASPAR	pub19053	pub19053-2	32hr	hela
FOXC1	KCNK2	2296	3776	-1.27801189994885	UCSC JASPAR	pub19053	pub19053-2	32hr	hela
FOXC1	KCTD5	2296	54442	-1.15491422236387	UCSC JASPAR	pub19053	pub19053-2	32hr	hela
FOXC1	KPNA1	2296	3836	-1.56167248713379	UCSC JASPAR	pub19053	pub19053-2	32hr	hela
FOXC1	LCOR	2296	84458	1.22248942372299	UCSC JASPAR	pub19053	pub19053-2	32hr	hela
FOXC1	MARCKS	2296	4082	-1.04381080034087	UCSC JASPAR	pub19053	pub19053-2	32hr	hela
FOXC1	MAT2A	2296	4144	-1.06089060088169	UCSC JASPAR	pub19053	pub19053-2	32hr	hela
FOXC1	MEX3B	2296	84206	-1.07176723449616	UCSC JASPAR	pub19053	pub19053-2	32hr	hela
FOXC1	MOCS3	2296	27304	-1.22918587307834	UCSC JASPAR	pub19053	pub19053-2	32hr	hela
FOXC1	MTA2	2296	9219	-1.10288366631223	UCSC JASPAR	pub19053	pub19053-2	32hr	hela
FOXC1	NEXN	2296	91624	-1.02463453042902	UCSC JASPAR	pub19053	pub19053-2	32hr	hela
FOXC1	NPR3	2296	4883	-1.12587785931856	UCSC JASPAR	pub19053	pub19053-2	32hr	hela
FOXC1	PALM2-AKAP2	2296	445815	-1.36747221646662	UCSC JASPAR	pub19053	pub19053-2	32hr	hela
FOXC1	PCDH7	2296	5099	-1.27711611067136	UCSC JASPAR	pub19053	pub19053-2	32hr	hela
FOXC1	PCDHA4	2296	56144	-2.12479236031581	UCSC JASPAR	pub19053	pub19053-2	32hr	hela
FOXC1	PCDHAC1	2296	56135	-1.08626985412345	UCSC JASPAR	pub19053	pub19053-2	32hr	hela
FOXC1	PDE1A	2296	5136	1.30858522366436	UCSC JASPAR	pub19053	pub19053-2	32hr	hela
FOXC1	PDLIM5	2296	10611	-1.18055136021485	UCSC JASPAR	pub19053	pub19053-2	32hr	hela
FOXC1	PHF23	2296	79142	-1.0898894601348	UCSC JASPAR	pub19053	pub19053-2	32hr	hela
FOXC1	PICALM	2296	8301	-2.80199728142677	UCSC JASPAR	pub19053	pub19053-2	32hr	hela
FOXC1	PKIB	2296	5570	-2.09775966168919	UCSC JASPAR	pub19053	pub19053-2	32hr	hela
FOXC1	PLEC1	2296	5339	-1.85585704446734	UCSC JASPAR	pub19053	pub19053-2	32hr	hela
FOXC1	PPAP2B	2296	8613	-1.27693844803152	UCSC JASPAR	pub19053	pub19053-2	32hr	hela
FOXC1	PSENEN	2296	55851	-1.70443478199349	UCSC JASPAR	pub19053	pub19053-2	32hr	hela
FOXC1	PTGS2	2296	5743	1.3470820305893	UCSC JASPAR	pub19053	pub19053-2	32hr	hela
FOXC1	RAP2A	2296	5911	-1.17318656850908	UCSC JASPAR	pub19053	pub19053-2	32hr	hela
FOXC1	RHOA	2296	387	-1.11710851208306	UCSC JASPAR	pub19053	pub19053-2	32hr	hela
FOXC1	RHOBTB3	2296	22836	-1.13839429448821	UCSC JASPAR	pub19053	pub19053-2	32hr	hela
FOXC1	RSPO3	2296	84870	1.08215886568861	UCSC JASPAR	pub19053	pub19053-2	32hr	hela
FOXC1	SFRS4	2296	6429	-1.08022417686858	UCSC JASPAR	pub19053	pub19053-2	32hr	hela
FOXC1	SHC4	2296	399694	1.24148853138988	UCSC JASPAR	pub19053	pub19053-2	32hr	hela
FOXC1	SLC6A9	2296	6536	-1.50209107423295	UCSC JASPAR	pub19053	pub19053-2	32hr	hela
FOXC1	SS18	2296	6760	-1.20495039196851	UCSC JASPAR	pub19053	pub19053-2	32hr	hela
FOXC1	TAGLN2	2296	8407	-1.22006087826187	UCSC JASPAR	pub19053	pub19053-2	32hr	hela
FOXC1	TGFB2	2296	7042	-1.10248014744998	UCSC JASPAR	pub19053	pub19053-2	32hr	hela
FOXC1	TIAM1	2296	7074	-1.28984313341206	UCSC JASPAR	pub19053	pub19053-2	32hr	hela
FOXC1	TLN1	2296	7094	-1.28583046937906	UCSC JASPAR	pub19053	pub19053-2	32hr	hela
FOXC1	TMED2	2296	10959	-2.45897401221811	UCSC JASPAR	pub19053	pub19053-2	32hr	hela
FOXC1	TOB1	2296	10140	-1.65928199133862	UCSC JASPAR	pub19053	pub19053-2	32hr	hela
FOXC1	TOP1	2296	7150	1.01952690381286	UCSC JASPAR	pub19053	pub19053-2	32hr	hela
FOXC1	TPD52	2296	7163	-1.45335830058463	UCSC JASPAR	pub19053	pub19053-2	32hr	hela
FOXC1	VAMP3	2296	9341	-2.69167636908815	UCSC JASPAR	pub19053	pub19053-2	32hr	hela
FOXC1	VLDLR	2296	7436	-1.34538693094967	UCSC JASPAR	pub19053	pub19053-2	32hr	hela
FOXC1	WDFY1	2296	57590	-1.41270721234112	UCSC JASPAR	pub19053	pub19053-2	32hr	hela
FOXC1	YWHAZ	2296	7534	-1.46066913366341	UCSC JASPAR	pub19053	pub19053-2	32hr	hela
FOXC1	ZEB1	2296	6935	-1.03579976789401	UCSC JASPAR	pub19053	pub19053-2	32hr	hela
FOXC1	ZNF711	2296	7552	1.97792912306822	UCSC JASPAR	pub19053	pub19053-2	32hr	hela
GABPA	ADIPOR1	2551	51094	-1.00221478302988	TRANSFAC JASPAR	pub19053	pub19053-2	32hr	hela
GABPA	ANK3	2551	288	1.52139237249697	TRANSFAC JASPAR	pub19053	pub19053-2	32hr	hela
GABPA	ARHGDIA	2551	396	-1.90800314615218	TRANSFAC JASPAR	pub19053	pub19053-2	32hr	hela
GABPA	BHLHB2	2551	8553	-1.34878052470667	TRANSFAC JASPAR	pub19053	pub19053-2	32hr	hela
GABPA	CABLES2	2551	81928	1.18920244622496	TRANSFAC JASPAR	pub19053	pub19053-2	32hr	hela
GABPA	CALU	2551	813	-1.38993389578361	TRANSFAC JASPAR	pub19053	pub19053-2	32hr	hela
GABPA	CCNYL1	2551	151195	-1.00383431003924	TRANSFAC JASPAR	pub19053	pub19053-2	32hr	hela
GABPA	CLINT1	2551	9685	-1.20725864713517	TRANSFAC JASPAR	pub19053	pub19053-2	32hr	hela
GABPA	DCBLD2	2551	131566	-1.00121496772621	TRANSFAC JASPAR	pub19053	pub19053-2	32hr	hela
GABPA	DET1	2551	55070	-1.19897832606038	TRANSFAC JASPAR	pub19053	pub19053-2	32hr	hela
GABPA	DNAJB1	2551	3337	-1.26524680988949	TRANSFAC JASPAR	pub19053	pub19053-2	32hr	hela
GABPA	DNTTIP1	2551	116092	-1.11045642122502	TRANSFAC JASPAR	pub19053	pub19053-2	32hr	hela
GABPA	EDEM3	2551	80267	-1.60755281994914	TRANSFAC JASPAR	pub19053	pub19053-2	32hr	hela
GABPA	EGR1	2551	1958	-2.63602645021497	TRANSFAC JASPAR	pub19053	pub19053-2	32hr	hela
GABPA	ENO1	2551	2023	-1.72682639950905	TRANSFAC JASPAR	pub19053	pub19053-2	32hr	hela
GABPA	FKBP1A	2551	2280	-1.57997575469726	TRANSFAC JASPAR	pub19053	pub19053-2	32hr	hela
GABPA	GBA2	2551	57704	-1.34448231342028	TRANSFAC JASPAR	pub19053	pub19053-2	32hr	hela
GABPA	GDI2	2551	2665	-1.0885103987619	TRANSFAC JASPAR	pub19053	pub19053-2	32hr	hela
GABPA	GNL3L	2551	54552	-1.01817073632229	TRANSFAC JASPAR	pub19053	pub19053-2	32hr	hela
GABPA	HIF1AN	2551	55662	1.0108939110107	TRANSFAC JASPAR	pub19053	pub19053-2	32hr	hela
GABPA	HS6ST3	2551	266722	1.65744530653062	TRANSFAC JASPAR	pub19053	pub19053-2	32hr	hela
GABPA	IGF2R	2551	3482	-1.02265445633803	TRANSFAC JASPAR	pub19053	pub19053-2	32hr	hela
GABPA	IRAK1	2551	3654	-1.16819975166831	TRANSFAC JASPAR	pub19053	pub19053-2	32hr	hela
GABPA	KCTD5	2551	54442	-1.15491422236387	TRANSFAC JASPAR	pub19053	pub19053-2	32hr	hela
GABPA	MAP3K7	2551	6885	-1.14063266572682	TRANSFAC JASPAR	pub19053	pub19053-2	32hr	hela
GABPA	MAP3K7IP2	2551	23118	-1.63895619940092	TRANSFAC JASPAR	pub19053	pub19053-2	32hr	hela
GABPA	MOCS3	2551	27304	-1.22918587307834	TRANSFAC JASPAR	pub19053	pub19053-2	32hr	hela
GABPA	MRPL18	2551	29074	-1.2611878502524	TRANSFAC JASPAR	pub19053	pub19053-2	32hr	hela
GABPA	NCBP1	2551	4686	-1.02022824343228	TRANSFAC JASPAR	pub19053	pub19053-2	32hr	hela
GABPA	NECAP1	2551	25977	-1.06675380026742	TRANSFAC JASPAR	pub19053	pub19053-2	32hr	hela
GABPA	NOL55	2551	10609	1.43570885091711	TRANSFAC JASPAR	pub19053	pub19053-2	32hr	hela
GABPA	PALM2-AKAP2	2551	445815	-1.36747221646662	TRANSFAC JASPAR	pub19053	pub19053-2	32hr	hela
GABPA	PHF23	2551	79142	-1.0898894601348	TRANSFAC JASPAR	pub19053	pub19053-2	32hr	hela
GABPA	PLEKHA3	2551	65977	-1.0155073790825	TRANSFAC JASPAR	pub19053	pub19053-2	32hr	hela
GABPA	PSENEN	2551	55851	-1.70443478199349	TRANSFAC JASPAR	pub19053	pub19053-2	32hr	hela
GABPA	RHOA	2551	387	-1.11710851208306	TRANSFAC JASPAR	pub19053	pub19053-2	32hr	hela
GABPA	RSPO3	2551	84870	1.08215886568861	TRANSFAC JASPAR	pub19053	pub19053-2	32hr	hela
GABPA	S100A2	2551	6273	2.12964951150655	TRANSFAC JASPAR	pub19053	pub19053-2	32hr	hela
GABPA	SEC61A1	2551	29927	-1.00721852883356	TRANSFAC JASPAR	pub19053	pub19053-2	32hr	hela
GABPA	SFRS4	2551	6429	-1.08022417686858	TRANSFAC JASPAR	pub19053	pub19053-2	32hr	hela
GABPA	SHC4	2551	399694	1.24148853138988	TRANSFAC JASPAR	pub19053	pub19053-2	32hr	hela
GABPA	SKP2	2551	6502	-2.30510122971236	TRANSFAC JASPAR	pub19053	pub19053-2	32hr	hela
GABPA	SLC39A6	2551	25800	-1.01399861685254	TRANSFAC JASPAR	pub19053	pub19053-2	32hr	hela
GABPA	STX16	2551	8675	-1.31452501291688	TRANSFAC JASPAR	pub19053	pub19053-2	32hr	hela
GABPA	THEX1	2551	90459	-1.52756843176794	TRANSFAC JASPAR	pub19053	pub19053-2	32hr	hela
GABPA	THOC4	2551	10189	-1.01823037214769	TRANSFAC JASPAR	pub19053	pub19053-2	32hr	hela
GABPA	TLN1	2551	7094	-1.28583046937906	TRANSFAC JASPAR	pub19053	pub19053-2	32hr	hela
GABPA	TPM1	2551	7168	-1.0488901800928	TRANSFAC JASPAR	pub19053	pub19053-2	32hr	hela
GABPA	UHMK1	2551	127933	-1.08355352426222	TRANSFAC JASPAR	pub19053	pub19053-2	32hr	hela
GABPA	WDR25	2551	79446	1.4099932543901	TRANSFAC JASPAR	pub19053	pub19053-2	32hr	hela
GABPA	XRN2	2551	22803	-1.33580938961991	TRANSFAC JASPAR	pub19053	pub19053-2	32hr	hela
GABPA	YTHDF3	2551	253943	-1.00682741214029	TRANSFAC JASPAR	pub19053	pub19053-2	32hr	hela
GABPA	YWHAE	2551	7531	-1.46997714388076	TRANSFAC JASPAR	pub19053	pub19053-2	32hr	hela
GABPA	ZNF148	2551	7707	-1.11153842137345	TRANSFAC JASPAR	pub19053	pub19053-2	32hr	hela
GABPA	ZYX	2551	7791	-1.32975217173805	TRANSFAC JASPAR	pub19053	pub19053-2	32hr	hela
ID1	ABL1	3397	25	-1.22117667063019	JASPAR	pub19053	pub19053-2	32hr	hela
ID1	BRIP1	3397	83990	-3.4188712772118	JASPAR	pub19053	pub19053-2	32hr	hela
ID1	C1orf103	3397	55791	-1.17322478338121	JASPAR	pub19053	pub19053-2	32hr	hela
ID1	CACNB4	3397	785	-1.13582414149135	JASPAR	pub19053	pub19053-2	32hr	hela
ID1	CRK	3397	1398	-1.07760031349078	JASPAR	pub19053	pub19053-2	32hr	hela
ID1	CTNND1	3397	1500	-1.16384470769975	JASPAR	pub19053	pub19053-2	32hr	hela
ID1	CYP1B1	3397	1545	-1.00331270520763	JASPAR	pub19053	pub19053-2	32hr	hela
ID1	DET1	3397	55070	-1.19897832606038	JASPAR	pub19053	pub19053-2	32hr	hela
ID1	DNAJB1	3397	3337	-1.26524680988949	JASPAR	pub19053	pub19053-2	32hr	hela
ID1	EDEM3	3397	80267	-1.60755281994914	JASPAR	pub19053	pub19053-2	32hr	hela
ID1	EDN1	3397	1906	-1.53209227809433	JASPAR	pub19053	pub19053-2	32hr	hela
ID1	ERLIN1	3397	10613	-1.48423172151975	JASPAR	pub19053	pub19053-2	32hr	hela
ID1	FAP	3397	2191	-1.95550874240574	JASPAR	pub19053	pub19053-2	32hr	hela
ID1	FN1	3397	2335	-1.36756096631252	JASPAR	pub19053	pub19053-2	32hr	hela
ID1	FOXO3	3397	2309	-1.03876604527235	JASPAR	pub19053	pub19053-2	32hr	hela
ID1	FZD1	3397	8321	-1.02996619370332	JASPAR	pub19053	pub19053-2	32hr	hela
ID1	GDI2	3397	2665	-1.0885103987619	JASPAR	pub19053	pub19053-2	32hr	hela
ID1	GFM2	3397	84340	-1.00438825111273	JASPAR	pub19053	pub19053-2	32hr	hela
ID1	HOXA5	3397	3202	1.17521313027247	JASPAR	pub19053	pub19053-2	32hr	hela
ID1	HOXA9	3397	3205	1.88223190313155	JASPAR	pub19053	pub19053-2	32hr	hela
ID1	IL6ST	3397	3572	-1.50278298743586	JASPAR	pub19053	pub19053-2	32hr	hela
ID1	KIF21A	3397	55605	1.38757739602542	JASPAR	pub19053	pub19053-2	32hr	hela
ID1	LOX	3397	4015	-1.2391288751418	JASPAR	pub19053	pub19053-2	32hr	hela
ID1	MARCKS	3397	4082	-1.04381080034087	JASPAR	pub19053	pub19053-2	32hr	hela
ID1	MEX3B	3397	84206	-1.07176723449616	JASPAR	pub19053	pub19053-2	32hr	hela
ID1	MKX	3397	283078	-1.14953596843979	JASPAR	pub19053	pub19053-2	32hr	hela
ID1	MOCS3	3397	27304	-1.22918587307834	JASPAR	pub19053	pub19053-2	32hr	hela
ID1	MRPL18	3397	29074	-1.2611878502524	JASPAR	pub19053	pub19053-2	32hr	hela
ID1	NEXN	3397	91624	-1.02463453042902	JASPAR	pub19053	pub19053-2	32hr	hela
ID1	NFIB	3397	4781	-1.36145305952733	JASPAR	pub19053	pub19053-2	32hr	hela
ID1	NOG	3397	9241	-1.37927992269934	JASPAR	pub19053	pub19053-2	32hr	hela
ID1	OSMR	3397	9180	-2.24024479503315	JASPAR	pub19053	pub19053-2	32hr	hela
ID1	PHF23	3397	79142	-1.0898894601348	JASPAR	pub19053	pub19053-2	32hr	hela
ID1	PKIB	3397	5570	-2.09775966168919	JASPAR	pub19053	pub19053-2	32hr	hela
ID1	PLEC1	3397	5339	-1.85585704446734	JASPAR	pub19053	pub19053-2	32hr	hela
ID1	PPAP2B	3397	8613	-1.27693844803152	JASPAR	pub19053	pub19053-2	32hr	hela
ID1	PSENEN	3397	55851	-1.70443478199349	JASPAR	pub19053	pub19053-2	32hr	hela
ID1	PTGS2	3397	5743	1.3470820305893	JASPAR	pub19053	pub19053-2	32hr	hela
ID1	SGPP1	3397	81537	-1.26747793269298	JASPAR	pub19053	pub19053-2	32hr	hela
ID1	SLC25A44	3397	9673	1.03608112451197	JASPAR	pub19053	pub19053-2	32hr	hela
ID1	STX16	3397	8675	-1.31452501291688	JASPAR	pub19053	pub19053-2	32hr	hela
ID1	STYK1	3397	55359	1.38422387629574	JASPAR	pub19053	pub19053-2	32hr	hela
ID1	SV2A	3397	9900	1.08322423313373	JASPAR	pub19053	pub19053-2	32hr	hela
ID1	TGFB2	3397	7042	-1.10248014744998	JASPAR	pub19053	pub19053-2	32hr	hela
ID1	TLN1	3397	7094	-1.28583046937906	JASPAR	pub19053	pub19053-2	32hr	hela
ID1	TRIP13	3397	9319	-1.07213961826565	JASPAR	pub19053	pub19053-2	32hr	hela
ID1	TXNDC12	3397	51060	-1.19118058734048	JASPAR	pub19053	pub19053-2	32hr	hela
ID1	VARS2	3397	57176	1.00694347330722	JASPAR	pub19053	pub19053-2	32hr	hela
ID1	ZEB1	3397	6935	-1.03579976789401	JASPAR	pub19053	pub19053-2	32hr	hela
MAFB	ABL1	9935	25	-1.22117667063019	JASPAR	pub19053	pub19053-2	32hr	hela
MAFB	ADAM9	9935	8754	-1.01849438818111	JASPAR	pub19053	pub19053-2	32hr	hela
MAFB	ADIPOR1	9935	51094	-1.00221478302988	JASPAR	pub19053	pub19053-2	32hr	hela
MAFB	ANK3	9935	288	1.52139237249697	JASPAR	pub19053	pub19053-2	32hr	hela
MAFB	AZI1	9935	22994	1.16155102836641	JASPAR	pub19053	pub19053-2	32hr	hela
MAFB	BHLHB2	9935	8553	-1.34878052470667	JASPAR	pub19053	pub19053-2	32hr	hela
MAFB	BNC2	9935	54796	-1.03455013745391	JASPAR	pub19053	pub19053-2	32hr	hela
MAFB	C14orf142	9935	84520	-1.09670349990868	JASPAR	pub19053	pub19053-2	32hr	hela
MAFB	C1orf9	9935	51430	1.04573562293566	JASPAR	pub19053	pub19053-2	32hr	hela
MAFB	C3orf21	9935	152002	1.13292571642082	JASPAR	pub19053	pub19053-2	32hr	hela
MAFB	CACNB4	9935	785	-1.13582414149135	JASPAR	pub19053	pub19053-2	32hr	hela
MAFB	CALU	9935	813	-1.38993389578361	JASPAR	pub19053	pub19053-2	32hr	hela
MAFB	CCNE2	9935	9134	-1.30711905960559	JASPAR	pub19053	pub19053-2	32hr	hela
MAFB	CHRNA5	9935	1138	-1.39056115306235	JASPAR	pub19053	pub19053-2	32hr	hela
MAFB	CITED2	9935	10370	-1.18660956051486	JASPAR	pub19053	pub19053-2	32hr	hela
MAFB	CRIP2	9935	1397	-1.28481333767516	JASPAR	pub19053	pub19053-2	32hr	hela
MAFB	CRK	9935	1398	-1.07760031349078	JASPAR	pub19053	pub19053-2	32hr	hela
MAFB	CTNND1	9935	1500	-1.16384470769975	JASPAR	pub19053	pub19053-2	32hr	hela
MAFB	CTXN1	9935	404217	-1.05208711949971	JASPAR	pub19053	pub19053-2	32hr	hela
MAFB	CYP1B1	9935	1545	-1.00331270520763	JASPAR	pub19053	pub19053-2	32hr	hela
MAFB	EDEM3	9935	80267	-1.60755281994914	JASPAR	pub19053	pub19053-2	32hr	hela
MAFB	EIF5A	9935	1984	-1.14638379303295	JASPAR	pub19053	pub19053-2	32hr	hela
MAFB	ENC1	9935	8507	-1.10927233887567	JASPAR	pub19053	pub19053-2	32hr	hela
MAFB	EREG	9935	2069	1.01985732724324	JASPAR	pub19053	pub19053-2	32hr	hela
MAFB	FAM105A	9935	54491	-2.03843135661505	JASPAR	pub19053	pub19053-2	32hr	hela
MAFB	FAM69A	9935	388650	-2.35525539867942	JASPAR	pub19053	pub19053-2	32hr	hela
MAFB	FN1	9935	2335	-1.36756096631252	JASPAR	pub19053	pub19053-2	32hr	hela
MAFB	FOS	9935	2353	-1.99174139377997	JASPAR	pub19053	pub19053-2	32hr	hela
MAFB	FOXO3	9935	2309	-1.03876604527235	JASPAR	pub19053	pub19053-2	32hr	hela
MAFB	GNL3L	9935	54552	-1.01817073632229	JASPAR	pub19053	pub19053-2	32hr	hela
MAFB	HOXA5	9935	3202	1.17521313027247	JASPAR	pub19053	pub19053-2	32hr	hela
MAFB	HS6ST3	9935	266722	1.65744530653062	JASPAR	pub19053	pub19053-2	32hr	hela
MAFB	HSF1	9935	3297	-1.01696550211583	JASPAR	pub19053	pub19053-2	32hr	hela
MAFB	ID1	9935	3397	-1.51759669675945	JASPAR	pub19053	pub19053-2	32hr	hela
MAFB	IKIP	9935	121457	-1.05580402277481	JASPAR	pub19053	pub19053-2	32hr	hela
MAFB	KCNK3	9935	3777	1.65987520578121	JASPAR	pub19053	pub19053-2	32hr	hela
MAFB	KPNA1	9935	3836	-1.56167248713379	JASPAR	pub19053	pub19053-2	32hr	hela
MAFB	LCOR	9935	84458	1.22248942372299	JASPAR	pub19053	pub19053-2	32hr	hela
MAFB	LGR5	9935	8549	-1.92004693341393	JASPAR	pub19053	pub19053-2	32hr	hela
MAFB	LOX	9935	4015	-1.2391288751418	JASPAR	pub19053	pub19053-2	32hr	hela
MAFB	MARCKS	9935	4082	-1.04381080034087	JASPAR	pub19053	pub19053-2	32hr	hela
MAFB	MEX3B	9935	84206	-1.07176723449616	JASPAR	pub19053	pub19053-2	32hr	hela
MAFB	MLLT11	9935	10962	1.25989706380395	JASPAR	pub19053	pub19053-2	32hr	hela
MAFB	MTA2	9935	9219	-1.10288366631223	JASPAR	pub19053	pub19053-2	32hr	hela
MAFB	NAP1L5	9935	266812	1.42909579280357	JASPAR	pub19053	pub19053-2	32hr	hela
MAFB	NCBP1	9935	4686	-1.02022824343228	JASPAR	pub19053	pub19053-2	32hr	hela
MAFB	NEK2	9935	4751	-1.23356474397042	JASPAR	pub19053	pub19053-2	32hr	hela
MAFB	NFIB	9935	4781	-1.36145305952733	JASPAR	pub19053	pub19053-2	32hr	hela
MAFB	NOG	9935	9241	-1.37927992269934	JASPAR	pub19053	pub19053-2	32hr	hela
MAFB	NPTX1	9935	4884	1.16004870479436	JASPAR	pub19053	pub19053-2	32hr	hela
MAFB	PALM2-AKAP2	9935	445815	-1.36747221646662	JASPAR	pub19053	pub19053-2	32hr	hela
MAFB	PCDH7	9935	5099	-1.27711611067136	JASPAR	pub19053	pub19053-2	32hr	hela
MAFB	PKIB	9935	5570	-2.09775966168919	JASPAR	pub19053	pub19053-2	32hr	hela
MAFB	PLEKHA3	9935	65977	-1.0155073790825	JASPAR	pub19053	pub19053-2	32hr	hela
MAFB	PODXL	9935	5420	-1.23436502402895	JASPAR	pub19053	pub19053-2	32hr	hela
MAFB	PPM1E	9935	22843	1.77133669225193	JASPAR	pub19053	pub19053-2	32hr	hela
MAFB	PPP5C	9935	5536	-1.04897926482525	JASPAR	pub19053	pub19053-2	32hr	hela
MAFB	PSAT1	9935	29968	-1.72820838914047	JASPAR	pub19053	pub19053-2	32hr	hela
MAFB	RAB11FIP2	9935	22841	-1.18791809188358	JASPAR	pub19053	pub19053-2	32hr	hela
MAFB	RUNX3	9935	864	1.33179711079002	JASPAR	pub19053	pub19053-2	32hr	hela
MAFB	SETD7	9935	80854	-1.3605677465793	JASPAR	pub19053	pub19053-2	32hr	hela
MAFB	SLC39A10	9935	57181	-1.21155790722452	JASPAR	pub19053	pub19053-2	32hr	hela
MAFB	TCIRG1	9935	10312	1.04732180322978	JASPAR	pub19053	pub19053-2	32hr	hela
MAFB	THOC4	9935	10189	-1.01823037214769	JASPAR	pub19053	pub19053-2	32hr	hela
MAFB	TMED2	9935	10959	-2.45897401221811	JASPAR	pub19053	pub19053-2	32hr	hela
MAFB	TMEM63C	9935	57156	1.27334578375463	JASPAR	pub19053	pub19053-2	32hr	hela
MAFB	TNNC1	9935	7134	-1.00990231733719	JASPAR	pub19053	pub19053-2	32hr	hela
MAFB	TOP1	9935	7150	1.01952690381286	JASPAR	pub19053	pub19053-2	32hr	hela
MAFB	TPD52	9935	7163	-1.45335830058463	JASPAR	pub19053	pub19053-2	32hr	hela
MAFB	TPM1	9935	7168	-1.0488901800928	JASPAR	pub19053	pub19053-2	32hr	hela
MAFB	TPM4	9935	7171	-1.08636804548468	JASPAR	pub19053	pub19053-2	32hr	hela
MAFB	TXNDC12	9935	51060	-1.19118058734048	JASPAR	pub19053	pub19053-2	32hr	hela
MAFB	UHMK1	9935	127933	-1.08355352426222	JASPAR	pub19053	pub19053-2	32hr	hela
MAFB	VLDLR	9935	7436	-1.34538693094967	JASPAR	pub19053	pub19053-2	32hr	hela
MAFB	WDFY1	9935	57590	-1.41270721234112	JASPAR	pub19053	pub19053-2	32hr	hela
MAFB	XPO7	9935	23039	-1.60877649411803	JASPAR	pub19053	pub19053-2	32hr	hela
MAFB	YWHAE	9935	7531	-1.46997714388076	JASPAR	pub19053	pub19053-2	32hr	hela
MAFB	YWHAZ	9935	7534	-1.46066913366341	JASPAR	pub19053	pub19053-2	32hr	hela
MYB	ABL1	4602	25	-1.22117667063019	TRANSFAC UCSC JASPAR	pub19053	pub19053-2	32hr	hela
MYB	ANK3	4602	288	1.52139237249697	TRANSFAC UCSC JASPAR	pub19053	pub19053-2	32hr	hela
MYB	ARPC4	4602	10093	-1.3112577415111	TRANSFAC UCSC JASPAR	pub19053	pub19053-2	32hr	hela
MYB	ASPH	4602	444	-1.42026418420035	TRANSFAC UCSC JASPAR	pub19053	pub19053-2	32hr	hela
MYB	BHLHB2	4602	8553	-1.34878052470667	TRANSFAC UCSC JASPAR	pub19053	pub19053-2	32hr	hela
MYB	BNC2	4602	54796	-1.03455013745391	TRANSFAC UCSC JASPAR	pub19053	pub19053-2	32hr	hela
MYB	C14orf142	4602	84520	-1.09670349990868	TRANSFAC UCSC JASPAR	pub19053	pub19053-2	32hr	hela
MYB	C1orf9	4602	51430	1.04573562293566	TRANSFAC UCSC JASPAR	pub19053	pub19053-2	32hr	hela
MYB	CACNA2D1	4602	781	-1.12054678332935	TRANSFAC UCSC JASPAR	pub19053	pub19053-2	32hr	hela
MYB	CDK6	4602	1021	-1.08064201819906	TRANSFAC UCSC JASPAR	pub19053	pub19053-2	32hr	hela
MYB	CFL1	4602	1072	-1.2670194975507	TRANSFAC UCSC JASPAR	pub19053	pub19053-2	32hr	hela
MYB	CREB1	4602	1385	-1.06481424194046	TRANSFAC UCSC JASPAR	pub19053	pub19053-2	32hr	hela
MYB	CRIP2	4602	1397	-1.28481333767516	TRANSFAC UCSC JASPAR	pub19053	pub19053-2	32hr	hela
MYB	DCBLD2	4602	131566	-1.00121496772621	TRANSFAC UCSC JASPAR	pub19053	pub19053-2	32hr	hela
MYB	DKK1	4602	22943	-1.67854182573018	TRANSFAC UCSC JASPAR	pub19053	pub19053-2	32hr	hela
MYB	DMBT1	4602	1755	1.06418745610645	TRANSFAC UCSC JASPAR	pub19053	pub19053-2	32hr	hela
MYB	DNAJB1	4602	3337	-1.26524680988949	TRANSFAC UCSC JASPAR	pub19053	pub19053-2	32hr	hela
MYB	DNAJB4	4602	11080	-1.175994389111	TRANSFAC UCSC JASPAR	pub19053	pub19053-2	32hr	hela
MYB	EDEM3	4602	80267	-1.60755281994914	TRANSFAC UCSC JASPAR	pub19053	pub19053-2	32hr	hela
MYB	ENC1	4602	8507	-1.10927233887567	TRANSFAC UCSC JASPAR	pub19053	pub19053-2	32hr	hela
MYB	ENO1	4602	2023	-1.72682639950905	TRANSFAC UCSC JASPAR	pub19053	pub19053-2	32hr	hela
MYB	ERLIN1	4602	10613	-1.48423172151975	TRANSFAC UCSC JASPAR	pub19053	pub19053-2	32hr	hela
MYB	FAM134B	4602	54463	1.15645005976025	TRANSFAC UCSC JASPAR	pub19053	pub19053-2	32hr	hela
MYB	FAP	4602	2191	-1.95550874240574	TRANSFAC UCSC JASPAR	pub19053	pub19053-2	32hr	hela
MYB	FHL1	4602	2273	-1.75322543110759	TRANSFAC UCSC JASPAR	pub19053	pub19053-2	32hr	hela
MYB	FOS	4602	2353	-1.99174139377997	TRANSFAC UCSC JASPAR	pub19053	pub19053-2	32hr	hela
MYB	GBA2	4602	57704	-1.34448231342028	TRANSFAC UCSC JASPAR	pub19053	pub19053-2	32hr	hela
MYB	HOXA5	4602	3202	1.17521313027247	TRANSFAC UCSC JASPAR	pub19053	pub19053-2	32hr	hela
MYB	HOXA9	4602	3205	1.88223190313155	TRANSFAC UCSC JASPAR	pub19053	pub19053-2	32hr	hela
MYB	ID1	4602	3397	-1.51759669675945	TRANSFAC UCSC JASPAR	pub19053	pub19053-2	32hr	hela
MYB	IQGAP2	4602	10788	-1.09593033708344	TRANSFAC UCSC JASPAR	pub19053	pub19053-2	32hr	hela
MYB	ITGA6	4602	3655	-1.38284647052748	TRANSFAC UCSC JASPAR	pub19053	pub19053-2	32hr	hela
MYB	MARCKS	4602	4082	-1.04381080034087	TRANSFAC UCSC JASPAR	pub19053	pub19053-2	32hr	hela
MYB	MAT2A	4602	4144	-1.06089060088169	TRANSFAC UCSC JASPAR	pub19053	pub19053-2	32hr	hela
MYB	MOCS3	4602	27304	-1.22918587307834	TRANSFAC UCSC JASPAR	pub19053	pub19053-2	32hr	hela
MYB	NEK2	4602	4751	-1.23356474397042	TRANSFAC UCSC JASPAR	pub19053	pub19053-2	32hr	hela
MYB	NOL55	4602	10609	1.43570885091711	TRANSFAC UCSC JASPAR	pub19053	pub19053-2	32hr	hela
MYB	NONO	4602	4841	-1.20566754908966	TRANSFAC UCSC JASPAR	pub19053	pub19053-2	32hr	hela
MYB	NPR3	4602	4883	-1.12587785931856	TRANSFAC UCSC JASPAR	pub19053	pub19053-2	32hr	hela
MYB	PALM2	4602	114299	-1.04818258123183	TRANSFAC UCSC JASPAR	pub19053	pub19053-2	32hr	hela
MYB	PCDH7	4602	5099	-1.27711611067136	TRANSFAC UCSC JASPAR	pub19053	pub19053-2	32hr	hela
MYB	PDE1A	4602	5136	1.30858522366436	TRANSFAC UCSC JASPAR	pub19053	pub19053-2	32hr	hela
MYB	PDLIM5	4602	10611	-1.18055136021485	TRANSFAC UCSC JASPAR	pub19053	pub19053-2	32hr	hela
MYB	PLEC1	4602	5339	-1.85585704446734	TRANSFAC UCSC JASPAR	pub19053	pub19053-2	32hr	hela
MYB	PPP5C	4602	5536	-1.04897926482525	TRANSFAC UCSC JASPAR	pub19053	pub19053-2	32hr	hela
MYB	PRUNE2	4602	158471	-1.60178999600803	TRANSFAC UCSC JASPAR	pub19053	pub19053-2	32hr	hela
MYB	PTPN12	4602	5782	-1.4470244310733	TRANSFAC UCSC JASPAR	pub19053	pub19053-2	32hr	hela
MYB	RAP2A	4602	5911	-1.17318656850908	TRANSFAC UCSC JASPAR	pub19053	pub19053-2	32hr	hela
MYB	RBM4B	4602	83759	-1.07296930791875	TRANSFAC UCSC JASPAR	pub19053	pub19053-2	32hr	hela
MYB	RDX	4602	5962	-1.84289398090521	TRANSFAC UCSC JASPAR	pub19053	pub19053-2	32hr	hela
MYB	RUNX3	4602	864	1.33179711079002	TRANSFAC UCSC JASPAR	pub19053	pub19053-2	32hr	hela
MYB	SEMA3C	4602	10512	-2.15138724106827	TRANSFAC UCSC JASPAR	pub19053	pub19053-2	32hr	hela
MYB	SKP2	4602	6502	-2.30510122971236	TRANSFAC UCSC JASPAR	pub19053	pub19053-2	32hr	hela
MYB	SLC12A8	4602	84561	1.33086688836132	TRANSFAC UCSC JASPAR	pub19053	pub19053-2	32hr	hela
MYB	SOX9	4602	6662	-1.27965627723555	TRANSFAC UCSC JASPAR	pub19053	pub19053-2	32hr	hela
MYB	STX16	4602	8675	-1.31452501291688	TRANSFAC UCSC JASPAR	pub19053	pub19053-2	32hr	hela
MYB	TRIM59	4602	286827	1.34094204730457	TRANSFAC UCSC JASPAR	pub19053	pub19053-2	32hr	hela
MYB	TUBA1A	4602	7846	1.7321805107447	TRANSFAC UCSC JASPAR	pub19053	pub19053-2	32hr	hela
MYB	TXNDC12	4602	51060	-1.19118058734048	TRANSFAC UCSC JASPAR	pub19053	pub19053-2	32hr	hela
MYB	TXNRD1	4602	7296	-2.05870126341245	TRANSFAC UCSC JASPAR	pub19053	pub19053-2	32hr	hela
MYB	UBE2C	4602	11065	-1.1466873009055	TRANSFAC UCSC JASPAR	pub19053	pub19053-2	32hr	hela
MYB	UBE2S	4602	27338	-1.22237447500335	TRANSFAC UCSC JASPAR	pub19053	pub19053-2	32hr	hela
MYB	VLDLR	4602	7436	-1.34538693094967	TRANSFAC UCSC JASPAR	pub19053	pub19053-2	32hr	hela
MYB	XPO7	4602	23039	-1.60877649411803	TRANSFAC UCSC JASPAR	pub19053	pub19053-2	32hr	hela
MYB	YWHAE	4602	7531	-1.46997714388076	TRANSFAC UCSC JASPAR	pub19053	pub19053-2	32hr	hela
MYB	YWHAH	4602	7533	-1.31466555190273	TRANSFAC UCSC JASPAR	pub19053	pub19053-2	32hr	hela
MYB	YWHAZ	4602	7534	-1.46066913366341	TRANSFAC UCSC JASPAR	pub19053	pub19053-2	32hr	hela
MYCN	ABLIM3	4613	22885	1.14975630017996	JASPAR	pub19053	pub19053-2	32hr	hela
MYCN	ACLY	4613	47	-1.07746940163186	JASPAR	pub19053	pub19053-2	32hr	hela
MYCN	ADAM9	4613	8754	-1.01849438818111	JASPAR	pub19053	pub19053-2	32hr	hela
MYCN	AGTRAP	4613	57085	-1.93856568135026	JASPAR	pub19053	pub19053-2	32hr	hela
MYCN	ANLN	4613	54443	-1.61325854611657	JASPAR	pub19053	pub19053-2	32hr	hela
MYCN	ARHGDIA	4613	396	-1.90800314615218	JASPAR	pub19053	pub19053-2	32hr	hela
MYCN	ASPH	4613	444	-1.42026418420035	JASPAR	pub19053	pub19053-2	32hr	hela
MYCN	BHLHB2	4613	8553	-1.34878052470667	JASPAR	pub19053	pub19053-2	32hr	hela
MYCN	BSG	4613	682	-1.40949215766272	JASPAR	pub19053	pub19053-2	32hr	hela
MYCN	CADPS2	4613	93664	1.79295822259348	JASPAR	pub19053	pub19053-2	32hr	hela
MYCN	CCNE2	4613	9134	-1.30711905960559	JASPAR	pub19053	pub19053-2	32hr	hela
MYCN	CCNYL1	4613	151195	-1.00383431003924	JASPAR	pub19053	pub19053-2	32hr	hela
MYCN	CDV3	4613	55573	-1.19039762267309	JASPAR	pub19053	pub19053-2	32hr	hela
MYCN	CITED2	4613	10370	-1.18660956051486	JASPAR	pub19053	pub19053-2	32hr	hela
MYCN	CLGN	4613	1047	1.04410215677038	JASPAR	pub19053	pub19053-2	32hr	hela
MYCN	CYR61	4613	3491	-1.98842626956458	JASPAR	pub19053	pub19053-2	32hr	hela
MYCN	DHX40	4613	79665	-1.23819666952941	JASPAR	pub19053	pub19053-2	32hr	hela
MYCN	DNAJB6	4613	10049	-1.12752753431343	JASPAR	pub19053	pub19053-2	32hr	hela
MYCN	EDEM3	4613	80267	-1.60755281994914	JASPAR	pub19053	pub19053-2	32hr	hela
MYCN	ENC1	4613	8507	-1.10927233887567	JASPAR	pub19053	pub19053-2	32hr	hela
MYCN	ERLIN1	4613	10613	-1.48423172151975	JASPAR	pub19053	pub19053-2	32hr	hela
MYCN	FKBP1A	4613	2280	-1.57997575469726	JASPAR	pub19053	pub19053-2	32hr	hela
MYCN	GNA13	4613	10672	-1.68083461408106	JASPAR	pub19053	pub19053-2	32hr	hela
MYCN	GNL3L	4613	54552	-1.01817073632229	JASPAR	pub19053	pub19053-2	32hr	hela
MYCN	HMOX1	4613	3162	2.47534590140005	JASPAR	pub19053	pub19053-2	32hr	hela
MYCN	HOXA5	4613	3202	1.17521313027247	JASPAR	pub19053	pub19053-2	32hr	hela
MYCN	HOXA9	4613	3205	1.88223190313155	JASPAR	pub19053	pub19053-2	32hr	hela
MYCN	IGF2R	4613	3482	-1.02265445633803	JASPAR	pub19053	pub19053-2	32hr	hela
MYCN	JAK2	4613	3717	-1.13870322883163	JASPAR	pub19053	pub19053-2	32hr	hela
MYCN	LIPG	4613	9388	-1.45901650907036	JASPAR	pub19053	pub19053-2	32hr	hela
MYCN	MAL2	4613	114569	-1.37124219393205	JASPAR	pub19053	pub19053-2	32hr	hela
MYCN	MEX3B	4613	84206	-1.07176723449616	JASPAR	pub19053	pub19053-2	32hr	hela
MYCN	NAPA	4613	8775	-1.00937316129695	JASPAR	pub19053	pub19053-2	32hr	hela
MYCN	NOG	4613	9241	-1.37927992269934	JASPAR	pub19053	pub19053-2	32hr	hela
MYCN	NOL55	4613	10609	1.43570885091711	JASPAR	pub19053	pub19053-2	32hr	hela
MYCN	P4HB	4613	5034	-1.57841593364274	JASPAR	pub19053	pub19053-2	32hr	hela
MYCN	PALM2-AKAP2	4613	445815	-1.36747221646662	JASPAR	pub19053	pub19053-2	32hr	hela
MYCN	PAQR4	4613	124222	1.01862206059744	JASPAR	pub19053	pub19053-2	32hr	hela
MYCN	PDP2	4613	57546	-1.07633670922968	JASPAR	pub19053	pub19053-2	32hr	hela
MYCN	PICALM	4613	8301	-2.80199728142677	JASPAR	pub19053	pub19053-2	32hr	hela
MYCN	PIP5K1A	4613	8394	-1.33245908920573	JASPAR	pub19053	pub19053-2	32hr	hela
MYCN	PPAPDC1A	4613	196051	-1.36623636197541	JASPAR	pub19053	pub19053-2	32hr	hela
MYCN	RBM4B	4613	83759	-1.07296930791875	JASPAR	pub19053	pub19053-2	32hr	hela
MYCN	RHOA	4613	387	-1.11710851208306	JASPAR	pub19053	pub19053-2	32hr	hela
MYCN	RHOBTB3	4613	22836	-1.13839429448821	JASPAR	pub19053	pub19053-2	32hr	hela
MYCN	SEC61A1	4613	29927	-1.00721852883356	JASPAR	pub19053	pub19053-2	32hr	hela
MYCN	Serine/threonine-pro	4613	51765	-1.7147337883008	JASPAR	pub19053	pub19053-2	32hr	hela
MYCN	SKP2	4613	6502	-2.30510122971236	JASPAR	pub19053	pub19053-2	32hr	hela
MYCN	TLE1	4613	7088	-1.21195192704321	JASPAR	pub19053	pub19053-2	32hr	hela
MYCN	TMTC2	4613	160335	-1.90469729736979	JASPAR	pub19053	pub19053-2	32hr	hela
MYCN	TOP1	4613	7150	1.01952690381286	JASPAR	pub19053	pub19053-2	32hr	hela
MYCN	TXNDC12	4613	51060	-1.19118058734048	JASPAR	pub19053	pub19053-2	32hr	hela
MYCN	UBE2C	4613	11065	-1.1466873009055	JASPAR	pub19053	pub19053-2	32hr	hela
MYCN	VARS2	4613	57176	1.00694347330722	JASPAR	pub19053	pub19053-2	32hr	hela
MYCN	YWHAE	4613	7531	-1.46997714388076	JASPAR	pub19053	pub19053-2	32hr	hela
MYCN	ZNF711	4613	7552	1.97792912306822	JASPAR	pub19053	pub19053-2	32hr	hela
NR2F1	ADD3	7025	120	-1.79131900092495	UCSC TRANSFAC JASPAR	pub19053	pub19053-2	32hr	hela
NR2F1	BNC2	7025	54796	-1.03455013745391	UCSC TRANSFAC JASPAR	pub19053	pub19053-2	32hr	hela
NR2F1	CA5A	7025	763	3.76990380743622	UCSC TRANSFAC JASPAR	pub19053	pub19053-2	32hr	hela
NR2F1	CACNA2D1	7025	781	-1.12054678332935	UCSC TRANSFAC JASPAR	pub19053	pub19053-2	32hr	hela
NR2F1	CACNB4	7025	785	-1.13582414149135	UCSC TRANSFAC JASPAR	pub19053	pub19053-2	32hr	hela
NR2F1	CFL2	7025	1073	-1.91503494222862	UCSC TRANSFAC JASPAR	pub19053	pub19053-2	32hr	hela
NR2F1	CTGF	7025	1490	-2.33233426302062	UCSC TRANSFAC JASPAR	pub19053	pub19053-2	32hr	hela
NR2F1	DGKA	7025	1606	-1.21325889239899	UCSC TRANSFAC JASPAR	pub19053	pub19053-2	32hr	hela
NR2F1	DKK1	7025	22943	-1.67854182573018	UCSC TRANSFAC JASPAR	pub19053	pub19053-2	32hr	hela
NR2F1	EIF5A	7025	1984	-1.14638379303295	UCSC TRANSFAC JASPAR	pub19053	pub19053-2	32hr	hela
NR2F1	GPC5	7025	2262	1.10828101066405	UCSC TRANSFAC JASPAR	pub19053	pub19053-2	32hr	hela
NR2F1	HOXA10	7025	3206	1.24883887661162	UCSC TRANSFAC JASPAR	pub19053	pub19053-2	32hr	hela
NR2F1	HOXA5	7025	3202	1.17521313027247	UCSC TRANSFAC JASPAR	pub19053	pub19053-2	32hr	hela
NR2F1	IRAK1	7025	3654	-1.16819975166831	UCSC TRANSFAC JASPAR	pub19053	pub19053-2	32hr	hela
NR2F1	LMAN1	7025	3998	-1.68062445322262	UCSC TRANSFAC JASPAR	pub19053	pub19053-2	32hr	hela
NR2F1	LPL	7025	4023	-1.03123266257657	UCSC TRANSFAC JASPAR	pub19053	pub19053-2	32hr	hela
NR2F1	LXN	7025	56925	1.11766647029436	UCSC TRANSFAC JASPAR	pub19053	pub19053-2	32hr	hela
NR2F1	NEK2	7025	4751	-1.23356474397042	UCSC TRANSFAC JASPAR	pub19053	pub19053-2	32hr	hela
NR2F1	NR2F1	7025	7025	1.03720261487534	UCSC TRANSFAC JASPAR	pub19053	pub19053-2	32hr	hela
NR2F1	NUDT6	7025	11162	1.56409122654095	UCSC TRANSFAC JASPAR	pub19053	pub19053-2	32hr	hela
NR2F1	PCDH7	7025	5099	-1.27711611067136	UCSC TRANSFAC JASPAR	pub19053	pub19053-2	32hr	hela
NR2F1	PGD	7025	5226	-1.0771426412018	UCSC TRANSFAC JASPAR	pub19053	pub19053-2	32hr	hela
NR2F1	PICALM	7025	8301	-2.80199728142677	UCSC TRANSFAC JASPAR	pub19053	pub19053-2	32hr	hela
NR2F1	PLEC1	7025	5339	-1.85585704446734	UCSC TRANSFAC JASPAR	pub19053	pub19053-2	32hr	hela
NR2F1	RAB11FIP2	7025	22841	-1.18791809188358	UCSC TRANSFAC JASPAR	pub19053	pub19053-2	32hr	hela
NR2F1	RBM4B	7025	83759	-1.07296930791875	UCSC TRANSFAC JASPAR	pub19053	pub19053-2	32hr	hela
NR2F1	RSPO3	7025	84870	1.08215886568861	UCSC TRANSFAC JASPAR	pub19053	pub19053-2	32hr	hela
NR2F1	RUNX3	7025	864	1.33179711079002	UCSC TRANSFAC JASPAR	pub19053	pub19053-2	32hr	hela
NR2F1	SEMA3C	7025	10512	-2.15138724106827	UCSC TRANSFAC JASPAR	pub19053	pub19053-2	32hr	hela
NR2F1	SHC4	7025	399694	1.24148853138988	UCSC TRANSFAC JASPAR	pub19053	pub19053-2	32hr	hela
NR2F1	TAGLN2	7025	8407	-1.22006087826187	UCSC TRANSFAC JASPAR	pub19053	pub19053-2	32hr	hela
NR2F1	TCIRG1	7025	10312	1.04732180322978	UCSC TRANSFAC JASPAR	pub19053	pub19053-2	32hr	hela
NR2F1	TGFB2	7025	7042	-1.10248014744998	UCSC TRANSFAC JASPAR	pub19053	pub19053-2	32hr	hela
NR2F1	TMEM63C	7025	57156	1.27334578375463	UCSC TRANSFAC JASPAR	pub19053	pub19053-2	32hr	hela
NR2F1	TOB1	7025	10140	-1.65928199133862	UCSC TRANSFAC JASPAR	pub19053	pub19053-2	32hr	hela
NR2F1	TPD52L1	7025	7164	-1.80862982682205	UCSC TRANSFAC JASPAR	pub19053	pub19053-2	32hr	hela
NR2F1	VARS2	7025	57176	1.00694347330722	UCSC TRANSFAC JASPAR	pub19053	pub19053-2	32hr	hela
PAX2	ACTB	5076	60	-1.0605009502821	TRANSFAC UCSC JASPAR	pub19053	pub19053-2	32hr	hela
PAX2	AGTRAP	5076	57085	-1.93856568135026	TRANSFAC UCSC JASPAR	pub19053	pub19053-2	32hr	hela
PAX2	AKIRIN1	5076	79647	-1.10394991287312	TRANSFAC UCSC JASPAR	pub19053	pub19053-2	32hr	hela
PAX2	ANLN	5076	54443	-1.61325854611657	TRANSFAC UCSC JASPAR	pub19053	pub19053-2	32hr	hela
PAX2	ATP10D	5076	57205	-1.22414891043598	TRANSFAC UCSC JASPAR	pub19053	pub19053-2	32hr	hela
PAX2	AZI1	5076	22994	1.16155102836641	TRANSFAC UCSC JASPAR	pub19053	pub19053-2	32hr	hela
PAX2	BIRC3	5076	330	-1.22526819727073	TRANSFAC UCSC JASPAR	pub19053	pub19053-2	32hr	hela
PAX2	C1orf85	5076	112770	1.08767136206189	TRANSFAC UCSC JASPAR	pub19053	pub19053-2	32hr	hela
PAX2	C1orf9	5076	51430	1.04573562293566	TRANSFAC UCSC JASPAR	pub19053	pub19053-2	32hr	hela
PAX2	CCNYL1	5076	151195	-1.00383431003924	TRANSFAC UCSC JASPAR	pub19053	pub19053-2	32hr	hela
PAX2	CDK6	5076	1021	-1.08064201819906	TRANSFAC UCSC JASPAR	pub19053	pub19053-2	32hr	hela
PAX2	CTGF	5076	1490	-2.33233426302062	TRANSFAC UCSC JASPAR	pub19053	pub19053-2	32hr	hela
PAX2	CYR61	5076	3491	-1.98842626956458	TRANSFAC UCSC JASPAR	pub19053	pub19053-2	32hr	hela
PAX2	DCBLD2	5076	131566	-1.00121496772621	TRANSFAC UCSC JASPAR	pub19053	pub19053-2	32hr	hela
PAX2	DCLK1	5076	9201	2.58077157155097	TRANSFAC UCSC JASPAR	pub19053	pub19053-2	32hr	hela
PAX2	DNAJB4	5076	11080	-1.175994389111	TRANSFAC UCSC JASPAR	pub19053	pub19053-2	32hr	hela
PAX2	DNAJB6	5076	10049	-1.12752753431343	TRANSFAC UCSC JASPAR	pub19053	pub19053-2	32hr	hela
PAX2	EEF1A2	5076	1917	1.29501749183868	TRANSFAC UCSC JASPAR	pub19053	pub19053-2	32hr	hela
PAX2	EGR1	5076	1958	-2.63602645021497	TRANSFAC UCSC JASPAR	pub19053	pub19053-2	32hr	hela
PAX2	EIF5A	5076	1984	-1.14638379303295	TRANSFAC UCSC JASPAR	pub19053	pub19053-2	32hr	hela
PAX2	ERLIN1	5076	10613	-1.48423172151975	TRANSFAC UCSC JASPAR	pub19053	pub19053-2	32hr	hela
PAX2	FN1	5076	2335	-1.36756096631252	TRANSFAC UCSC JASPAR	pub19053	pub19053-2	32hr	hela
PAX2	FYTTD1	5076	84248	-1.11314772347457	TRANSFAC UCSC JASPAR	pub19053	pub19053-2	32hr	hela
PAX2	GDPD3	5076	79153	1.00599136826041	TRANSFAC UCSC JASPAR	pub19053	pub19053-2	32hr	hela
PAX2	GNA13	5076	10672	-1.68083461408106	TRANSFAC UCSC JASPAR	pub19053	pub19053-2	32hr	hela
PAX2	GPM6A	5076	2823	-1.09672164178025	TRANSFAC UCSC JASPAR	pub19053	pub19053-2	32hr	hela
PAX2	HMOX1	5076	3162	2.47534590140005	TRANSFAC UCSC JASPAR	pub19053	pub19053-2	32hr	hela
PAX2	HOXA7	5076	3204	1.0599670631638	TRANSFAC UCSC JASPAR	pub19053	pub19053-2	32hr	hela
PAX2	HOXA9	5076	3205	1.88223190313155	TRANSFAC UCSC JASPAR	pub19053	pub19053-2	32hr	hela
PAX2	HSP90AB1	5076	3326	-1.63790403805313	TRANSFAC UCSC JASPAR	pub19053	pub19053-2	32hr	hela
PAX2	IGF2R	5076	3482	-1.02265445633803	TRANSFAC UCSC JASPAR	pub19053	pub19053-2	32hr	hela
PAX2	IL7	5076	3574	-1.09877954341104	TRANSFAC UCSC JASPAR	pub19053	pub19053-2	32hr	hela
PAX2	ITGA6	5076	3655	-1.38284647052748	TRANSFAC UCSC JASPAR	pub19053	pub19053-2	32hr	hela
PAX2	LGR5	5076	8549	-1.92004693341393	TRANSFAC UCSC JASPAR	pub19053	pub19053-2	32hr	hela
PAX2	LIFR	5076	3977	-1.08231414385473	TRANSFAC UCSC JASPAR	pub19053	pub19053-2	32hr	hela
PAX2	MAL2	5076	114569	-1.37124219393205	TRANSFAC UCSC JASPAR	pub19053	pub19053-2	32hr	hela
PAX2	NAPA	5076	8775	-1.00937316129695	TRANSFAC UCSC JASPAR	pub19053	pub19053-2	32hr	hela
PAX2	NECAP1	5076	25977	-1.06675380026742	TRANSFAC UCSC JASPAR	pub19053	pub19053-2	32hr	hela
PAX2	PDE1A	5076	5136	1.30858522366436	TRANSFAC UCSC JASPAR	pub19053	pub19053-2	32hr	hela
PAX2	PDP2	5076	57546	-1.07633670922968	TRANSFAC UCSC JASPAR	pub19053	pub19053-2	32hr	hela
PAX2	PICALM	5076	8301	-2.80199728142677	TRANSFAC UCSC JASPAR	pub19053	pub19053-2	32hr	hela
PAX2	PKIB	5076	5570	-2.09775966168919	TRANSFAC UCSC JASPAR	pub19053	pub19053-2	32hr	hela
PAX2	PLCD3	5076	113026	-1.14194332855254	TRANSFAC UCSC JASPAR	pub19053	pub19053-2	32hr	hela
PAX2	PLEC1	5076	5339	-1.85585704446734	TRANSFAC UCSC JASPAR	pub19053	pub19053-2	32hr	hela
PAX2	PRPF4	5076	9128	-1.04196442061905	TRANSFAC UCSC JASPAR	pub19053	pub19053-2	32hr	hela
PAX2	PSENEN	5076	55851	-1.70443478199349	TRANSFAC UCSC JASPAR	pub19053	pub19053-2	32hr	hela
PAX2	RHOA	5076	387	-1.11710851208306	TRANSFAC UCSC JASPAR	pub19053	pub19053-2	32hr	hela
PAX2	SCAMP1	5076	9522	-1.15519348648157	TRANSFAC UCSC JASPAR	pub19053	pub19053-2	32hr	hela
PAX2	SEMA3C	5076	10512	-2.15138724106827	TRANSFAC UCSC JASPAR	pub19053	pub19053-2	32hr	hela
PAX2	SLC12A7	5076	10723	1.17382851906684	TRANSFAC UCSC JASPAR	pub19053	pub19053-2	32hr	hela
PAX2	SV2A	5076	9900	1.08322423313373	TRANSFAC UCSC JASPAR	pub19053	pub19053-2	32hr	hela
PAX2	TGFBR2	5076	7048	-1.27794931337311	TRANSFAC UCSC JASPAR	pub19053	pub19053-2	32hr	hela
PAX2	THBS1	5076	7057	-2.28555026117144	TRANSFAC UCSC JASPAR	pub19053	pub19053-2	32hr	hela
PAX2	THOC4	5076	10189	-1.01823037214769	TRANSFAC UCSC JASPAR	pub19053	pub19053-2	32hr	hela
PAX2	TMEM156	5076	80008	-1.00868118033942	TRANSFAC UCSC JASPAR	pub19053	pub19053-2	32hr	hela
PAX2	TP53	5076	7157	-1.0102639590309	TRANSFAC UCSC JASPAR	pub19053	pub19053-2	32hr	hela
PAX2	TUBA1A	5076	7846	1.7321805107447	TRANSFAC UCSC JASPAR	pub19053	pub19053-2	32hr	hela
PAX2	UBQLN1	5076	29979	-1.06982453971622	TRANSFAC UCSC JASPAR	pub19053	pub19053-2	32hr	hela
PAX2	UHMK1	5076	127933	-1.08355352426222	TRANSFAC UCSC JASPAR	pub19053	pub19053-2	32hr	hela
PAX2	YWHAZ	5076	7534	-1.46066913366341	TRANSFAC UCSC JASPAR	pub19053	pub19053-2	32hr	hela
PAX2	ZEB1	5076	6935	-1.03579976789401	TRANSFAC UCSC JASPAR	pub19053	pub19053-2	32hr	hela
PAX2	ZNF711	5076	7552	1.97792912306822	TRANSFAC UCSC JASPAR	pub19053	pub19053-2	32hr	hela
PAX5	ACTB	5079	60	-1.0605009502821	JASPAR UCSC TRANSFAC	pub19053	pub19053-2	32hr	hela
PAX5	ADD3	5079	120	-1.79131900092495	JASPAR UCSC TRANSFAC	pub19053	pub19053-2	32hr	hela
PAX5	AKIRIN1	5079	79647	-1.10394991287312	JASPAR UCSC TRANSFAC	pub19053	pub19053-2	32hr	hela
PAX5	ASPH	5079	444	-1.42026418420035	JASPAR UCSC TRANSFAC	pub19053	pub19053-2	32hr	hela
PAX5	AZI1	5079	22994	1.16155102836641	JASPAR UCSC TRANSFAC	pub19053	pub19053-2	32hr	hela
PAX5	BHLHB2	5079	8553	-1.34878052470667	JASPAR UCSC TRANSFAC	pub19053	pub19053-2	32hr	hela
PAX5	C20orf108	5079	116151	-1.0604969404688	JASPAR UCSC TRANSFAC	pub19053	pub19053-2	32hr	hela
PAX5	CACNA2D1	5079	781	-1.12054678332935	JASPAR UCSC TRANSFAC	pub19053	pub19053-2	32hr	hela
PAX5	CACNB4	5079	785	-1.13582414149135	JASPAR UCSC TRANSFAC	pub19053	pub19053-2	32hr	hela
PAX5	CDK2	5079	1017	-1.07909758864233	JASPAR UCSC TRANSFAC	pub19053	pub19053-2	32hr	hela
PAX5	CDK6	5079	1021	-1.08064201819906	JASPAR UCSC TRANSFAC	pub19053	pub19053-2	32hr	hela
PAX5	CLIC3	5079	9022	-1.53821231229183	JASPAR UCSC TRANSFAC	pub19053	pub19053-2	32hr	hela
PAX5	CREB1	5079	1385	-1.06481424194046	JASPAR UCSC TRANSFAC	pub19053	pub19053-2	32hr	hela
PAX5	EDIL3	5079	10085	-1.24214733303276	JASPAR UCSC TRANSFAC	pub19053	pub19053-2	32hr	hela
PAX5	ERLIN1	5079	10613	-1.48423172151975	JASPAR UCSC TRANSFAC	pub19053	pub19053-2	32hr	hela
PAX5	FN1	5079	2335	-1.36756096631252	JASPAR UCSC TRANSFAC	pub19053	pub19053-2	32hr	hela
PAX5	FOXO3	5079	2309	-1.03876604527235	JASPAR UCSC TRANSFAC	pub19053	pub19053-2	32hr	hela
PAX5	HS6ST3	5079	266722	1.65744530653062	JASPAR UCSC TRANSFAC	pub19053	pub19053-2	32hr	hela
PAX5	NOG	5079	9241	-1.37927992269934	JASPAR UCSC TRANSFAC	pub19053	pub19053-2	32hr	hela
PAX5	NPR3	5079	4883	-1.12587785931856	JASPAR UCSC TRANSFAC	pub19053	pub19053-2	32hr	hela
PAX5	PALM2-AKAP2	5079	445815	-1.36747221646662	JASPAR UCSC TRANSFAC	pub19053	pub19053-2	32hr	hela
PAX5	PCYOX1L	5079	78991	1.70357045356714	JASPAR UCSC TRANSFAC	pub19053	pub19053-2	32hr	hela
PAX5	PICALM	5079	8301	-2.80199728142677	JASPAR UCSC TRANSFAC	pub19053	pub19053-2	32hr	hela
PAX5	PKIB	5079	5570	-2.09775966168919	JASPAR UCSC TRANSFAC	pub19053	pub19053-2	32hr	hela
PAX5	PODXL	5079	5420	-1.23436502402895	JASPAR UCSC TRANSFAC	pub19053	pub19053-2	32hr	hela
PAX5	PRUNE2	5079	158471	-1.60178999600803	JASPAR UCSC TRANSFAC	pub19053	pub19053-2	32hr	hela
PAX5	PTRF	5079	284119	-1.29147192207463	JASPAR UCSC TRANSFAC	pub19053	pub19053-2	32hr	hela
PAX5	RANGAP1	5079	5905	-1.12814993612462	JASPAR UCSC TRANSFAC	pub19053	pub19053-2	32hr	hela
PAX5	RHOA	5079	387	-1.11710851208306	JASPAR UCSC TRANSFAC	pub19053	pub19053-2	32hr	hela
PAX5	STX16	5079	8675	-1.31452501291688	JASPAR UCSC TRANSFAC	pub19053	pub19053-2	32hr	hela
PAX5	TIAM1	5079	7074	-1.28984313341206	JASPAR UCSC TRANSFAC	pub19053	pub19053-2	32hr	hela
PAX5	TMTC2	5079	160335	-1.90469729736979	JASPAR UCSC TRANSFAC	pub19053	pub19053-2	32hr	hela
PAX5	TP53	5079	7157	-1.0102639590309	JASPAR UCSC TRANSFAC	pub19053	pub19053-2	32hr	hela
PAX5	UHMK1	5079	127933	-1.08355352426222	JASPAR UCSC TRANSFAC	pub19053	pub19053-2	32hr	hela
PAX5	XPO7	5079	23039	-1.60877649411803	JASPAR UCSC TRANSFAC	pub19053	pub19053-2	32hr	hela
PLAU	CGA	5328	1081	1.2117748642232	TRANSFAC	pub19053	pub19053-2	32hr	hela
PLAU	FOS	5328	2353	-1.99174139377997	TRANSFAC	pub19053	pub19053-2	32hr	hela
PLAU	VIP	5328	7432	1.29992278050366	TRANSFAC	pub19053	pub19053-2	32hr	hela
SOX17	ADRB2	64321	154	-1.32153926038787	JASPAR	pub19053	pub19053-2	32hr	hela
SOX17	ALMS1	64321	7840	1.11532752057181	JASPAR	pub19053	pub19053-2	32hr	hela
SOX17	ANK3	64321	288	1.52139237249697	JASPAR	pub19053	pub19053-2	32hr	hela
SOX17	AZI1	64321	22994	1.16155102836641	JASPAR	pub19053	pub19053-2	32hr	hela
SOX17	BNC2	64321	54796	-1.03455013745391	JASPAR	pub19053	pub19053-2	32hr	hela
SOX17	CA2	64321	760	-1.20598158595905	JASPAR	pub19053	pub19053-2	32hr	hela
SOX17	CCNE2	64321	9134	-1.30711905960559	JASPAR	pub19053	pub19053-2	32hr	hela
SOX17	CDV3	64321	55573	-1.19039762267309	JASPAR	pub19053	pub19053-2	32hr	hela
SOX17	CFL2	64321	1073	-1.91503494222862	JASPAR	pub19053	pub19053-2	32hr	hela
SOX17	CRK	64321	1398	-1.07760031349078	JASPAR	pub19053	pub19053-2	32hr	hela
SOX17	EDEM3	64321	80267	-1.60755281994914	JASPAR	pub19053	pub19053-2	32hr	hela
SOX17	EDIL3	64321	10085	-1.24214733303276	JASPAR	pub19053	pub19053-2	32hr	hela
SOX17	EDN1	64321	1906	-1.53209227809433	JASPAR	pub19053	pub19053-2	32hr	hela
SOX17	EHHADH	64321	1962	1.14244643819488	JASPAR	pub19053	pub19053-2	32hr	hela
SOX17	FAP	64321	2191	-1.95550874240574	JASPAR	pub19053	pub19053-2	32hr	hela
SOX17	FAR1	64321	84188	-1.83722359167574	JASPAR	pub19053	pub19053-2	32hr	hela
SOX17	FLNC	64321	2318	1.27386747259828	JASPAR	pub19053	pub19053-2	32hr	hela
SOX17	GDPD3	64321	79153	1.00599136826041	JASPAR	pub19053	pub19053-2	32hr	hela
SOX17	GPM6A	64321	2823	-1.09672164178025	JASPAR	pub19053	pub19053-2	32hr	hela
SOX17	HOXA5	64321	3202	1.17521313027247	JASPAR	pub19053	pub19053-2	32hr	hela
SOX17	HOXA9	64321	3205	1.88223190313155	JASPAR	pub19053	pub19053-2	32hr	hela
SOX17	HSPB3	64321	8988	1.22441271645164	JASPAR	pub19053	pub19053-2	32hr	hela
SOX17	KCNK2	64321	3776	-1.27801189994885	JASPAR	pub19053	pub19053-2	32hr	hela
SOX17	KIAA0774	64321	23281	1.54658509476844	JASPAR	pub19053	pub19053-2	32hr	hela
SOX17	KIF21A	64321	55605	1.38757739602542	JASPAR	pub19053	pub19053-2	32hr	hela
SOX17	KRT14	64321	3861	-1.85121890086092	JASPAR	pub19053	pub19053-2	32hr	hela
SOX17	LPL	64321	4023	-1.03123266257657	JASPAR	pub19053	pub19053-2	32hr	hela
SOX17	MARCKS	64321	4082	-1.04381080034087	JASPAR	pub19053	pub19053-2	32hr	hela
SOX17	MEX3B	64321	84206	-1.07176723449616	JASPAR	pub19053	pub19053-2	32hr	hela
SOX17	NONO	64321	4841	-1.20566754908966	JASPAR	pub19053	pub19053-2	32hr	hela
SOX17	PALM2	64321	114299	-1.04818258123183	JASPAR	pub19053	pub19053-2	32hr	hela
SOX17	PCDHAC2	64321	56134	-2.0537165090469	JASPAR	pub19053	pub19053-2	32hr	hela
SOX17	PCYOX1L	64321	78991	1.70357045356714	JASPAR	pub19053	pub19053-2	32hr	hela
SOX17	PDP2	64321	57546	-1.07633670922968	JASPAR	pub19053	pub19053-2	32hr	hela
SOX17	PLEC1	64321	5339	-1.85585704446734	JASPAR	pub19053	pub19053-2	32hr	hela
SOX17	PODXL	64321	5420	-1.23436502402895	JASPAR	pub19053	pub19053-2	32hr	hela
SOX17	PRKAR2B	64321	5577	1.27114376299128	JASPAR	pub19053	pub19053-2	32hr	hela
SOX17	PRR5	64321	55615	1.09802615729826	JASPAR	pub19053	pub19053-2	32hr	hela
SOX17	PSENEN	64321	55851	-1.70443478199349	JASPAR	pub19053	pub19053-2	32hr	hela
SOX17	RHOA	64321	387	-1.11710851208306	JASPAR	pub19053	pub19053-2	32hr	hela
SOX17	RUNX3	64321	864	1.33179711079002	JASPAR	pub19053	pub19053-2	32hr	hela
SOX17	SHC4	64321	399694	1.24148853138988	JASPAR	pub19053	pub19053-2	32hr	hela
SOX17	SLC39A6	64321	25800	-1.01399861685254	JASPAR	pub19053	pub19053-2	32hr	hela
SOX17	SPG3A	64321	51062	1.20001940025169	JASPAR	pub19053	pub19053-2	32hr	hela
SOX17	TEK	64321	7010	-2.23943708527314	JASPAR	pub19053	pub19053-2	32hr	hela
SOX17	TIAM1	64321	7074	-1.28984313341206	JASPAR	pub19053	pub19053-2	32hr	hela
SOX17	TOP1	64321	7150	1.01952690381286	JASPAR	pub19053	pub19053-2	32hr	hela
SOX17	TRIM23	64321	373	-1.21246844137511	JASPAR	pub19053	pub19053-2	32hr	hela
SOX17	TRIM59	64321	286827	1.34094204730457	JASPAR	pub19053	pub19053-2	32hr	hela
SOX17	TXNDC12	64321	51060	-1.19118058734048	JASPAR	pub19053	pub19053-2	32hr	hela
SOX17	UBE2C	64321	11065	-1.1466873009055	JASPAR	pub19053	pub19053-2	32hr	hela
SOX17	VIP	64321	7432	1.29992278050366	JASPAR	pub19053	pub19053-2	32hr	hela
SOX17	WNT7B	64321	7477	-1.04985351953563	JASPAR	pub19053	pub19053-2	32hr	hela
SOX17	YWHAZ	64321	7534	-1.46066913366341	JASPAR	pub19053	pub19053-2	32hr	hela
SOX9	ABL1	6662	25	-1.22117667063019	TRANSFAC UCSC JASPAR	pub19053	pub19053-2	32hr	hela
SOX9	ADRB2	6662	154	-1.32153926038787	TRANSFAC UCSC JASPAR	pub19053	pub19053-2	32hr	hela
SOX9	ANK3	6662	288	1.52139237249697	TRANSFAC UCSC JASPAR	pub19053	pub19053-2	32hr	hela
SOX9	BNC2	6662	54796	-1.03455013745391	TRANSFAC UCSC JASPAR	pub19053	pub19053-2	32hr	hela
SOX9	BRIP1	6662	83990	-3.4188712772118	TRANSFAC UCSC JASPAR	pub19053	pub19053-2	32hr	hela
SOX9	CA2	6662	760	-1.20598158595905	TRANSFAC UCSC JASPAR	pub19053	pub19053-2	32hr	hela
SOX9	CALU	6662	813	-1.38993389578361	TRANSFAC UCSC JASPAR	pub19053	pub19053-2	32hr	hela
SOX9	CCNE2	6662	9134	-1.30711905960559	TRANSFAC UCSC JASPAR	pub19053	pub19053-2	32hr	hela
SOX9	CDK2	6662	1017	-1.07909758864233	TRANSFAC UCSC JASPAR	pub19053	pub19053-2	32hr	hela
SOX9	CFL1	6662	1072	-1.2670194975507	TRANSFAC UCSC JASPAR	pub19053	pub19053-2	32hr	hela
SOX9	CFL2	6662	1073	-1.91503494222862	TRANSFAC UCSC JASPAR	pub19053	pub19053-2	32hr	hela
SOX9	CITED2	6662	10370	-1.18660956051486	TRANSFAC UCSC JASPAR	pub19053	pub19053-2	32hr	hela
SOX9	CNN3	6662	1266	-1.23548246425672	TRANSFAC UCSC JASPAR	pub19053	pub19053-2	32hr	hela
SOX9	CRIP2	6662	1397	-1.28481333767516	TRANSFAC UCSC JASPAR	pub19053	pub19053-2	32hr	hela
SOX9	DISP1	6662	84976	1.01546827693309	TRANSFAC UCSC JASPAR	pub19053	pub19053-2	32hr	hela
SOX9	EDEM3	6662	80267	-1.60755281994914	TRANSFAC UCSC JASPAR	pub19053	pub19053-2	32hr	hela
SOX9	EDIL3	6662	10085	-1.24214733303276	TRANSFAC UCSC JASPAR	pub19053	pub19053-2	32hr	hela
SOX9	EPHA7	6662	2045	-2.45299949445298	TRANSFAC UCSC JASPAR	pub19053	pub19053-2	32hr	hela
SOX9	EXOC5	6662	10640	-1.09835396657475	TRANSFAC UCSC JASPAR	pub19053	pub19053-2	32hr	hela
SOX9	FAM69A	6662	388650	-2.35525539867942	TRANSFAC UCSC JASPAR	pub19053	pub19053-2	32hr	hela
SOX9	FAP	6662	2191	-1.95550874240574	TRANSFAC UCSC JASPAR	pub19053	pub19053-2	32hr	hela
SOX9	FAR1	6662	84188	-1.83722359167574	TRANSFAC UCSC JASPAR	pub19053	pub19053-2	32hr	hela
SOX9	FLNC	6662	2318	1.27386747259828	TRANSFAC UCSC JASPAR	pub19053	pub19053-2	32hr	hela
SOX9	FN1	6662	2335	-1.36756096631252	TRANSFAC UCSC JASPAR	pub19053	pub19053-2	32hr	hela
SOX9	HOXA10	6662	3206	1.24883887661162	TRANSFAC UCSC JASPAR	pub19053	pub19053-2	32hr	hela
SOX9	HOXA9	6662	3205	1.88223190313155	TRANSFAC UCSC JASPAR	pub19053	pub19053-2	32hr	hela
SOX9	ID1	6662	3397	-1.51759669675945	TRANSFAC UCSC JASPAR	pub19053	pub19053-2	32hr	hela
SOX9	IL6ST	6662	3572	-1.50278298743586	TRANSFAC UCSC JASPAR	pub19053	pub19053-2	32hr	hela
SOX9	ITGA6	6662	3655	-1.38284647052748	TRANSFAC UCSC JASPAR	pub19053	pub19053-2	32hr	hela
SOX9	KCNK2	6662	3776	-1.27801189994885	TRANSFAC UCSC JASPAR	pub19053	pub19053-2	32hr	hela
SOX9	KIF21A	6662	55605	1.38757739602542	TRANSFAC UCSC JASPAR	pub19053	pub19053-2	32hr	hela
SOX9	KLHL5	6662	51088	-1.22335125366027	TRANSFAC UCSC JASPAR	pub19053	pub19053-2	32hr	hela
SOX9	KRT14	6662	3861	-1.85121890086092	TRANSFAC UCSC JASPAR	pub19053	pub19053-2	32hr	hela
SOX9	LOX	6662	4015	-1.2391288751418	TRANSFAC UCSC JASPAR	pub19053	pub19053-2	32hr	hela
SOX9	MARCKS	6662	4082	-1.04381080034087	TRANSFAC UCSC JASPAR	pub19053	pub19053-2	32hr	hela
SOX9	MAT2A	6662	4144	-1.06089060088169	TRANSFAC UCSC JASPAR	pub19053	pub19053-2	32hr	hela
SOX9	MRPS10	6662	55173	-1.04789282213631	TRANSFAC UCSC JASPAR	pub19053	pub19053-2	32hr	hela
SOX9	NEXN	6662	91624	-1.02463453042902	TRANSFAC UCSC JASPAR	pub19053	pub19053-2	32hr	hela
SOX9	NONO	6662	4841	-1.20566754908966	TRANSFAC UCSC JASPAR	pub19053	pub19053-2	32hr	hela
SOX9	NPR3	6662	4883	-1.12587785931856	TRANSFAC UCSC JASPAR	pub19053	pub19053-2	32hr	hela
SOX9	PALM2	6662	114299	-1.04818258123183	TRANSFAC UCSC JASPAR	pub19053	pub19053-2	32hr	hela
SOX9	PAQR4	6662	124222	1.01862206059744	TRANSFAC UCSC JASPAR	pub19053	pub19053-2	32hr	hela
SOX9	PDP2	6662	57546	-1.07633670922968	TRANSFAC UCSC JASPAR	pub19053	pub19053-2	32hr	hela
SOX9	PODXL	6662	5420	-1.23436502402895	TRANSFAC UCSC JASPAR	pub19053	pub19053-2	32hr	hela
SOX9	PRKAR2B	6662	5577	1.27114376299128	TRANSFAC UCSC JASPAR	pub19053	pub19053-2	32hr	hela
SOX9	PRR5	6662	55615	1.09802615729826	TRANSFAC UCSC JASPAR	pub19053	pub19053-2	32hr	hela
SOX9	PRUNE2	6662	158471	-1.60178999600803	TRANSFAC UCSC JASPAR	pub19053	pub19053-2	32hr	hela
SOX9	PSAT1	6662	29968	-1.72820838914047	TRANSFAC UCSC JASPAR	pub19053	pub19053-2	32hr	hela
SOX9	PSENEN	6662	55851	-1.70443478199349	TRANSFAC UCSC JASPAR	pub19053	pub19053-2	32hr	hela
SOX9	RBM4B	6662	83759	-1.07296930791875	TRANSFAC UCSC JASPAR	pub19053	pub19053-2	32hr	hela
SOX9	RHOA	6662	387	-1.11710851208306	TRANSFAC UCSC JASPAR	pub19053	pub19053-2	32hr	hela
SOX9	RSPO3	6662	84870	1.08215886568861	TRANSFAC UCSC JASPAR	pub19053	pub19053-2	32hr	hela
SOX9	SEMA3C	6662	10512	-2.15138724106827	TRANSFAC UCSC JASPAR	pub19053	pub19053-2	32hr	hela
SOX9	SHC4	6662	399694	1.24148853138988	TRANSFAC UCSC JASPAR	pub19053	pub19053-2	32hr	hela
SOX9	SLC12A8	6662	84561	1.33086688836132	TRANSFAC UCSC JASPAR	pub19053	pub19053-2	32hr	hela
SOX9	SLC6A9	6662	6536	-1.50209107423295	TRANSFAC UCSC JASPAR	pub19053	pub19053-2	32hr	hela
SOX9	SOX9	6662	6662	-1.27965627723555	TRANSFAC UCSC JASPAR	pub19053	pub19053-2	32hr	hela
SOX9	TEK	6662	7010	-2.23943708527314	TRANSFAC UCSC JASPAR	pub19053	pub19053-2	32hr	hela
SOX9	TIAM1	6662	7074	-1.28984313341206	TRANSFAC UCSC JASPAR	pub19053	pub19053-2	32hr	hela
SOX9	TOB1	6662	10140	-1.65928199133862	TRANSFAC UCSC JASPAR	pub19053	pub19053-2	32hr	hela
SOX9	TOP1	6662	7150	1.01952690381286	TRANSFAC UCSC JASPAR	pub19053	pub19053-2	32hr	hela
SOX9	TXNDC12	6662	51060	-1.19118058734048	TRANSFAC UCSC JASPAR	pub19053	pub19053-2	32hr	hela
SOX9	YWHAZ	6662	7534	-1.46066913366341	TRANSFAC UCSC JASPAR	pub19053	pub19053-2	32hr	hela
SP1	ADD3	6667	120	-1.79131900092495	UCSC TRANSFAC JASPAR	pub19053	pub19053-2	32hr	hela
SP1	ANLN	6667	54443	-1.61325854611657	UCSC TRANSFAC JASPAR	pub19053	pub19053-2	32hr	hela
SP1	ARHGDIA	6667	396	-1.90800314615218	UCSC TRANSFAC JASPAR	pub19053	pub19053-2	32hr	hela
SP1	ARL2BP	6667	23568	-1.26898288478878	UCSC TRANSFAC JASPAR	pub19053	pub19053-2	32hr	hela
SP1	ARPC4	6667	10093	-1.3112577415111	UCSC TRANSFAC JASPAR	pub19053	pub19053-2	32hr	hela
SP1	BHLHB2	6667	8553	-1.34878052470667	UCSC TRANSFAC JASPAR	pub19053	pub19053-2	32hr	hela
SP1	CDCA7L	6667	55536	1.13197456308411	UCSC TRANSFAC JASPAR	pub19053	pub19053-2	32hr	hela
SP1	CDV3	6667	55573	-1.19039762267309	UCSC TRANSFAC JASPAR	pub19053	pub19053-2	32hr	hela
SP1	CHRNA5	6667	1138	-1.39056115306235	UCSC TRANSFAC JASPAR	pub19053	pub19053-2	32hr	hela
SP1	CITED2	6667	10370	-1.18660956051486	UCSC TRANSFAC JASPAR	pub19053	pub19053-2	32hr	hela
SP1	CREB1	6667	1385	-1.06481424194046	UCSC TRANSFAC JASPAR	pub19053	pub19053-2	32hr	hela
SP1	CRIP2	6667	1397	-1.28481333767516	UCSC TRANSFAC JASPAR	pub19053	pub19053-2	32hr	hela
SP1	CTXN1	6667	404217	-1.05208711949971	UCSC TRANSFAC JASPAR	pub19053	pub19053-2	32hr	hela
SP1	DGKA	6667	1606	-1.21325889239899	UCSC TRANSFAC JASPAR	pub19053	pub19053-2	32hr	hela
SP1	EDN1	6667	1906	-1.53209227809433	UCSC TRANSFAC JASPAR	pub19053	pub19053-2	32hr	hela
SP1	EGR1	6667	1958	-2.63602645021497	UCSC TRANSFAC JASPAR	pub19053	pub19053-2	32hr	hela
SP1	EIF5A	6667	1984	-1.14638379303295	UCSC TRANSFAC JASPAR	pub19053	pub19053-2	32hr	hela
SP1	EPHA7	6667	2045	-2.45299949445298	UCSC TRANSFAC JASPAR	pub19053	pub19053-2	32hr	hela
SP1	ERLIN1	6667	10613	-1.48423172151975	UCSC TRANSFAC JASPAR	pub19053	pub19053-2	32hr	hela
SP1	ERRFI1	6667	54206	-1.26257268317959	UCSC TRANSFAC JASPAR	pub19053	pub19053-2	32hr	hela
SP1	FOS	6667	2353	-1.99174139377997	UCSC TRANSFAC JASPAR	pub19053	pub19053-2	32hr	hela
SP1	FOXO3	6667	2309	-1.03876604527235	UCSC TRANSFAC JASPAR	pub19053	pub19053-2	32hr	hela
SP1	GDI2	6667	2665	-1.0885103987619	UCSC TRANSFAC JASPAR	pub19053	pub19053-2	32hr	hela
SP1	GNL3L	6667	54552	-1.01817073632229	UCSC TRANSFAC JASPAR	pub19053	pub19053-2	32hr	hela
SP1	HOXA10	6667	3206	1.24883887661162	UCSC TRANSFAC JASPAR	pub19053	pub19053-2	32hr	hela
SP1	HOXA5	6667	3202	1.17521313027247	UCSC TRANSFAC JASPAR	pub19053	pub19053-2	32hr	hela
SP1	HSP90AB1	6667	3326	-1.63790403805313	UCSC TRANSFAC JASPAR	pub19053	pub19053-2	32hr	hela
SP1	LMAN1	6667	3998	-1.68062445322262	UCSC TRANSFAC JASPAR	pub19053	pub19053-2	32hr	hela
SP1	MAP3K7	6667	6885	-1.14063266572682	UCSC TRANSFAC JASPAR	pub19053	pub19053-2	32hr	hela
SP1	MARCKS	6667	4082	-1.04381080034087	UCSC TRANSFAC JASPAR	pub19053	pub19053-2	32hr	hela
SP1	NOG	6667	9241	-1.37927992269934	UCSC TRANSFAC JASPAR	pub19053	pub19053-2	32hr	hela
SP1	NOL55	6667	10609	1.43570885091711	UCSC TRANSFAC JASPAR	pub19053	pub19053-2	32hr	hela
SP1	OPRS1	6667	10280	-1.3319263888382	UCSC TRANSFAC JASPAR	pub19053	pub19053-2	32hr	hela
SP1	PHF23	6667	79142	-1.0898894601348	UCSC TRANSFAC JASPAR	pub19053	pub19053-2	32hr	hela
SP1	PLEC1	6667	5339	-1.85585704446734	UCSC TRANSFAC JASPAR	pub19053	pub19053-2	32hr	hela
SP1	PLEKHA3	6667	65977	-1.0155073790825	UCSC TRANSFAC JASPAR	pub19053	pub19053-2	32hr	hela
SP1	PRRT3	6667	285368	1.55681993477755	UCSC TRANSFAC JASPAR	pub19053	pub19053-2	32hr	hela
SP1	PTPN12	6667	5782	-1.4470244310733	UCSC TRANSFAC JASPAR	pub19053	pub19053-2	32hr	hela
SP1	PTRF	6667	284119	-1.29147192207463	UCSC TRANSFAC JASPAR	pub19053	pub19053-2	32hr	hela
SP1	RAB11FIP2	6667	22841	-1.18791809188358	UCSC TRANSFAC JASPAR	pub19053	pub19053-2	32hr	hela
SP1	RAB3B	6667	5865	-1.14010648407732	UCSC TRANSFAC JASPAR	pub19053	pub19053-2	32hr	hela
SP1	RAB5C	6667	5878	-1.04283879466547	UCSC TRANSFAC JASPAR	pub19053	pub19053-2	32hr	hela
SP1	RBM4B	6667	83759	-1.07296930791875	UCSC TRANSFAC JASPAR	pub19053	pub19053-2	32hr	hela
SP1	RUNX3	6667	864	1.33179711079002	UCSC TRANSFAC JASPAR	pub19053	pub19053-2	32hr	hela
SP1	SELM	6667	140606	1.01688295253994	UCSC TRANSFAC JASPAR	pub19053	pub19053-2	32hr	hela
SP1	Serine/threonine-pro	6667	51765	-1.7147337883008	UCSC TRANSFAC JASPAR	pub19053	pub19053-2	32hr	hela
SP1	SLC39A10	6667	57181	-1.21155790722452	UCSC TRANSFAC JASPAR	pub19053	pub19053-2	32hr	hela
SP1	SLC6A9	6667	6536	-1.50209107423295	UCSC TRANSFAC JASPAR	pub19053	pub19053-2	32hr	hela
SP1	TAGLN2	6667	8407	-1.22006087826187	UCSC TRANSFAC JASPAR	pub19053	pub19053-2	32hr	hela
SP1	TRIP13	6667	9319	-1.07213961826565	UCSC TRANSFAC JASPAR	pub19053	pub19053-2	32hr	hela
SP1	TXNDC12	6667	51060	-1.19118058734048	UCSC TRANSFAC JASPAR	pub19053	pub19053-2	32hr	hela
SP1	WNT7B	6667	7477	-1.04985351953563	UCSC TRANSFAC JASPAR	pub19053	pub19053-2	32hr	hela
SP1	ZYX	6667	7791	-1.32975217173805	UCSC TRANSFAC JASPAR	pub19053	pub19053-2	32hr	hela
SPI1	ADIPOR1	6688	51094	-1.00221478302988	TRANSFAC JASPAR	pub19053	pub19053-2	32hr	hela
SPI1	ANK3	6688	288	1.52139237249697	TRANSFAC JASPAR	pub19053	pub19053-2	32hr	hela
SPI1	ARFIP1	6688	27236	-1.52610423129424	TRANSFAC JASPAR	pub19053	pub19053-2	32hr	hela
SPI1	ARHGDIA	6688	396	-1.90800314615218	TRANSFAC JASPAR	pub19053	pub19053-2	32hr	hela
SPI1	BHLHB2	6688	8553	-1.34878052470667	TRANSFAC JASPAR	pub19053	pub19053-2	32hr	hela
SPI1	BNC2	6688	54796	-1.03455013745391	TRANSFAC JASPAR	pub19053	pub19053-2	32hr	hela
SPI1	C1orf103	6688	55791	-1.17322478338121	TRANSFAC JASPAR	pub19053	pub19053-2	32hr	hela
SPI1	CABLES2	6688	81928	1.18920244622496	TRANSFAC JASPAR	pub19053	pub19053-2	32hr	hela
SPI1	CACNB4	6688	785	-1.13582414149135	TRANSFAC JASPAR	pub19053	pub19053-2	32hr	hela
SPI1	CALU	6688	813	-1.38993389578361	TRANSFAC JASPAR	pub19053	pub19053-2	32hr	hela
SPI1	CCNYL1	6688	151195	-1.00383431003924	TRANSFAC JASPAR	pub19053	pub19053-2	32hr	hela
SPI1	CHRNA9	6688	55584	1.69046979770494	TRANSFAC JASPAR	pub19053	pub19053-2	32hr	hela
SPI1	CLINT1	6688	9685	-1.20725864713517	TRANSFAC JASPAR	pub19053	pub19053-2	32hr	hela
SPI1	CREB1	6688	1385	-1.06481424194046	TRANSFAC JASPAR	pub19053	pub19053-2	32hr	hela
SPI1	CRK	6688	1398	-1.07760031349078	TRANSFAC JASPAR	pub19053	pub19053-2	32hr	hela
SPI1	CTNND1	6688	1500	-1.16384470769975	TRANSFAC JASPAR	pub19053	pub19053-2	32hr	hela
SPI1	DCBLD2	6688	131566	-1.00121496772621	TRANSFAC JASPAR	pub19053	pub19053-2	32hr	hela
SPI1	DET1	6688	55070	-1.19897832606038	TRANSFAC JASPAR	pub19053	pub19053-2	32hr	hela
SPI1	DGKA	6688	1606	-1.21325889239899	TRANSFAC JASPAR	pub19053	pub19053-2	32hr	hela
SPI1	DMBT1	6688	1755	1.06418745610645	TRANSFAC JASPAR	pub19053	pub19053-2	32hr	hela
SPI1	DNAJB1	6688	3337	-1.26524680988949	TRANSFAC JASPAR	pub19053	pub19053-2	32hr	hela
SPI1	DNAJB6	6688	10049	-1.12752753431343	TRANSFAC JASPAR	pub19053	pub19053-2	32hr	hela
SPI1	DNTTIP1	6688	116092	-1.11045642122502	TRANSFAC JASPAR	pub19053	pub19053-2	32hr	hela
SPI1	EDEM3	6688	80267	-1.60755281994914	TRANSFAC JASPAR	pub19053	pub19053-2	32hr	hela
SPI1	EDN1	6688	1906	-1.53209227809433	TRANSFAC JASPAR	pub19053	pub19053-2	32hr	hela
SPI1	EGR1	6688	1958	-2.63602645021497	TRANSFAC JASPAR	pub19053	pub19053-2	32hr	hela
SPI1	EIF5A	6688	1984	-1.14638379303295	TRANSFAC JASPAR	pub19053	pub19053-2	32hr	hela
SPI1	ENO1	6688	2023	-1.72682639950905	TRANSFAC JASPAR	pub19053	pub19053-2	32hr	hela
SPI1	EXOC5	6688	10640	-1.09835396657475	TRANSFAC JASPAR	pub19053	pub19053-2	32hr	hela
SPI1	FKBP1A	6688	2280	-1.57997575469726	TRANSFAC JASPAR	pub19053	pub19053-2	32hr	hela
SPI1	FLNC	6688	2318	1.27386747259828	TRANSFAC JASPAR	pub19053	pub19053-2	32hr	hela
SPI1	FOXO3	6688	2309	-1.03876604527235	TRANSFAC JASPAR	pub19053	pub19053-2	32hr	hela
SPI1	FYTTD1	6688	84248	-1.11314772347457	TRANSFAC JASPAR	pub19053	pub19053-2	32hr	hela
SPI1	FZD10	6688	11211	1.97133559316703	TRANSFAC JASPAR	pub19053	pub19053-2	32hr	hela
SPI1	GBA2	6688	57704	-1.34448231342028	TRANSFAC JASPAR	pub19053	pub19053-2	32hr	hela
SPI1	GDI2	6688	2665	-1.0885103987619	TRANSFAC JASPAR	pub19053	pub19053-2	32hr	hela
SPI1	GMPPA	6688	29926	1.06516423819044	TRANSFAC JASPAR	pub19053	pub19053-2	32hr	hela
SPI1	GNL3L	6688	54552	-1.01817073632229	TRANSFAC JASPAR	pub19053	pub19053-2	32hr	hela
SPI1	HOXA10	6688	3206	1.24883887661162	TRANSFAC JASPAR	pub19053	pub19053-2	32hr	hela
SPI1	HOXA5	6688	3202	1.17521313027247	TRANSFAC JASPAR	pub19053	pub19053-2	32hr	hela
SPI1	HS6ST3	6688	266722	1.65744530653062	TRANSFAC JASPAR	pub19053	pub19053-2	32hr	hela
SPI1	HSF1	6688	3297	-1.01696550211583	TRANSFAC JASPAR	pub19053	pub19053-2	32hr	hela
SPI1	HSP90AB1	6688	3326	-1.63790403805313	TRANSFAC JASPAR	pub19053	pub19053-2	32hr	hela
SPI1	IL6ST	6688	3572	-1.50278298743586	TRANSFAC JASPAR	pub19053	pub19053-2	32hr	hela
SPI1	IRAK1	6688	3654	-1.16819975166831	TRANSFAC JASPAR	pub19053	pub19053-2	32hr	hela
SPI1	JAK2	6688	3717	-1.13870322883163	TRANSFAC JASPAR	pub19053	pub19053-2	32hr	hela
SPI1	KCNK2	6688	3776	-1.27801189994885	TRANSFAC JASPAR	pub19053	pub19053-2	32hr	hela
SPI1	KCTD5	6688	54442	-1.15491422236387	TRANSFAC JASPAR	pub19053	pub19053-2	32hr	hela
SPI1	LENG8	6688	114823	-1.02187040981079	TRANSFAC JASPAR	pub19053	pub19053-2	32hr	hela
SPI1	LOX	6688	4015	-1.2391288751418	TRANSFAC JASPAR	pub19053	pub19053-2	32hr	hela
SPI1	LXN	6688	56925	1.11766647029436	TRANSFAC JASPAR	pub19053	pub19053-2	32hr	hela
SPI1	MAP3K7IP2	6688	23118	-1.63895619940092	TRANSFAC JASPAR	pub19053	pub19053-2	32hr	hela
SPI1	MOCS3	6688	27304	-1.22918587307834	TRANSFAC JASPAR	pub19053	pub19053-2	32hr	hela
SPI1	MRPL18	6688	29074	-1.2611878502524	TRANSFAC JASPAR	pub19053	pub19053-2	32hr	hela
SPI1	MRPS10	6688	55173	-1.04789282213631	TRANSFAC JASPAR	pub19053	pub19053-2	32hr	hela
SPI1	MTA2	6688	9219	-1.10288366631223	TRANSFAC JASPAR	pub19053	pub19053-2	32hr	hela
SPI1	NCBP1	6688	4686	-1.02022824343228	TRANSFAC JASPAR	pub19053	pub19053-2	32hr	hela
SPI1	NECAP1	6688	25977	-1.06675380026742	TRANSFAC JASPAR	pub19053	pub19053-2	32hr	hela
SPI1	NEXN	6688	91624	-1.02463453042902	TRANSFAC JASPAR	pub19053	pub19053-2	32hr	hela
SPI1	NOG	6688	9241	-1.37927992269934	TRANSFAC JASPAR	pub19053	pub19053-2	32hr	hela
SPI1	NOL55	6688	10609	1.43570885091711	TRANSFAC JASPAR	pub19053	pub19053-2	32hr	hela
SPI1	NPTX1	6688	4884	1.16004870479436	TRANSFAC JASPAR	pub19053	pub19053-2	32hr	hela
SPI1	NUDT6	6688	11162	1.56409122654095	TRANSFAC JASPAR	pub19053	pub19053-2	32hr	hela
SPI1	PALM2	6688	114299	-1.04818258123183	TRANSFAC JASPAR	pub19053	pub19053-2	32hr	hela
SPI1	PCDH7	6688	5099	-1.27711611067136	TRANSFAC JASPAR	pub19053	pub19053-2	32hr	hela
SPI1	PHF23	6688	79142	-1.0898894601348	TRANSFAC JASPAR	pub19053	pub19053-2	32hr	hela
SPI1	PICALM	6688	8301	-2.80199728142677	TRANSFAC JASPAR	pub19053	pub19053-2	32hr	hela
SPI1	PKIB	6688	5570	-2.09775966168919	TRANSFAC JASPAR	pub19053	pub19053-2	32hr	hela
SPI1	PLAG1	6688	5324	1.66000440699118	TRANSFAC JASPAR	pub19053	pub19053-2	32hr	hela
SPI1	PRPF4	6688	9128	-1.04196442061905	TRANSFAC JASPAR	pub19053	pub19053-2	32hr	hela
SPI1	PSENEN	6688	55851	-1.70443478199349	TRANSFAC JASPAR	pub19053	pub19053-2	32hr	hela
SPI1	PTPN12	6688	5782	-1.4470244310733	TRANSFAC JASPAR	pub19053	pub19053-2	32hr	hela
SPI1	RAB11FIP2	6688	22841	-1.18791809188358	TRANSFAC JASPAR	pub19053	pub19053-2	32hr	hela
SPI1	RAB34	6688	83871	-1.21369908256783	TRANSFAC JASPAR	pub19053	pub19053-2	32hr	hela
SPI1	RAB5C	6688	5878	-1.04283879466547	TRANSFAC JASPAR	pub19053	pub19053-2	32hr	hela
SPI1	RANGAP1	6688	5905	-1.12814993612462	TRANSFAC JASPAR	pub19053	pub19053-2	32hr	hela
SPI1	RAP2A	6688	5911	-1.17318656850908	TRANSFAC JASPAR	pub19053	pub19053-2	32hr	hela
SPI1	RHOA	6688	387	-1.11710851208306	TRANSFAC JASPAR	pub19053	pub19053-2	32hr	hela
SPI1	RSPO3	6688	84870	1.08215886568861	TRANSFAC JASPAR	pub19053	pub19053-2	32hr	hela
SPI1	RUNX3	6688	864	1.33179711079002	TRANSFAC JASPAR	pub19053	pub19053-2	32hr	hela
SPI1	SCAMP1	6688	9522	-1.15519348648157	TRANSFAC JASPAR	pub19053	pub19053-2	32hr	hela
SPI1	SEC61A1	6688	29927	-1.00721852883356	TRANSFAC JASPAR	pub19053	pub19053-2	32hr	hela
SPI1	SEC62	6688	7095	1.0344947490247	TRANSFAC JASPAR	pub19053	pub19053-2	32hr	hela
SPI1	SFRS4	6688	6429	-1.08022417686858	TRANSFAC JASPAR	pub19053	pub19053-2	32hr	hela
SPI1	SHISA2	6688	387914	-1.01446968097469	TRANSFAC JASPAR	pub19053	pub19053-2	32hr	hela
SPI1	SKP2	6688	6502	-2.30510122971236	TRANSFAC JASPAR	pub19053	pub19053-2	32hr	hela
SPI1	SLC12A8	6688	84561	1.33086688836132	TRANSFAC JASPAR	pub19053	pub19053-2	32hr	hela
SPI1	SLC39A6	6688	25800	-1.01399861685254	TRANSFAC JASPAR	pub19053	pub19053-2	32hr	hela
SPI1	THEX1	6688	90459	-1.52756843176794	TRANSFAC JASPAR	pub19053	pub19053-2	32hr	hela
SPI1	TLN1	6688	7094	-1.28583046937906	TRANSFAC JASPAR	pub19053	pub19053-2	32hr	hela
SPI1	TP53	6688	7157	-1.0102639590309	TRANSFAC JASPAR	pub19053	pub19053-2	32hr	hela
SPI1	TPM1	6688	7168	-1.0488901800928	TRANSFAC JASPAR	pub19053	pub19053-2	32hr	hela
SPI1	UHMK1	6688	127933	-1.08355352426222	TRANSFAC JASPAR	pub19053	pub19053-2	32hr	hela
SPI1	WDR25	6688	79446	1.4099932543901	TRANSFAC JASPAR	pub19053	pub19053-2	32hr	hela
SPI1	WNT7B	6688	7477	-1.04985351953563	TRANSFAC JASPAR	pub19053	pub19053-2	32hr	hela
SPI1	XPO7	6688	23039	-1.60877649411803	TRANSFAC JASPAR	pub19053	pub19053-2	32hr	hela
SPI1	XRN2	6688	22803	-1.33580938961991	TRANSFAC JASPAR	pub19053	pub19053-2	32hr	hela
SPI1	YTHDF3	6688	253943	-1.00682741214029	TRANSFAC JASPAR	pub19053	pub19053-2	32hr	hela
SPI1	YWHAE	6688	7531	-1.46997714388076	TRANSFAC JASPAR	pub19053	pub19053-2	32hr	hela
SPI1	ZBTB6	6688	10773	-1.72105344565056	TRANSFAC JASPAR	pub19053	pub19053-2	32hr	hela
SPI1	ZEB1	6688	6935	-1.03579976789401	TRANSFAC JASPAR	pub19053	pub19053-2	32hr	hela
SPI1	ZNF148	6688	7707	-1.11153842137345	TRANSFAC JASPAR	pub19053	pub19053-2	32hr	hela
SPI1	ZNF711	6688	7552	1.97792912306822	TRANSFAC JASPAR	pub19053	pub19053-2	32hr	hela
TP53	S100A2	7157	6273	2.12964951150655	TRANSFAC UCSC JASPAR	pub19053	pub19053-2	32hr	hela
TP53	TP53	7157	7157	-1.0102639590309	TRANSFAC UCSC JASPAR	pub19053	pub19053-2	32hr	hela
USF1	ACLY	7391	47	-1.07746940163186	TRANSFAC UCSC JASPAR	pub19053	pub19053-2	32hr	hela
USF1	AGTRAP	7391	57085	-1.93856568135026	TRANSFAC UCSC JASPAR	pub19053	pub19053-2	32hr	hela
USF1	ANLN	7391	54443	-1.61325854611657	TRANSFAC UCSC JASPAR	pub19053	pub19053-2	32hr	hela
USF1	ARHGDIA	7391	396	-1.90800314615218	TRANSFAC UCSC JASPAR	pub19053	pub19053-2	32hr	hela
USF1	ASPH	7391	444	-1.42026418420035	TRANSFAC UCSC JASPAR	pub19053	pub19053-2	32hr	hela
USF1	BHLHB2	7391	8553	-1.34878052470667	TRANSFAC UCSC JASPAR	pub19053	pub19053-2	32hr	hela
USF1	BSG	7391	682	-1.40949215766272	TRANSFAC UCSC JASPAR	pub19053	pub19053-2	32hr	hela
USF1	CADPS2	7391	93664	1.79295822259348	TRANSFAC UCSC JASPAR	pub19053	pub19053-2	32hr	hela
USF1	CCNE2	7391	9134	-1.30711905960559	TRANSFAC UCSC JASPAR	pub19053	pub19053-2	32hr	hela
USF1	CCNYL1	7391	151195	-1.00383431003924	TRANSFAC UCSC JASPAR	pub19053	pub19053-2	32hr	hela
USF1	CDV3	7391	55573	-1.19039762267309	TRANSFAC UCSC JASPAR	pub19053	pub19053-2	32hr	hela
USF1	CITED2	7391	10370	-1.18660956051486	TRANSFAC UCSC JASPAR	pub19053	pub19053-2	32hr	hela
USF1	CYR61	7391	3491	-1.98842626956458	TRANSFAC UCSC JASPAR	pub19053	pub19053-2	32hr	hela
USF1	DHX40	7391	79665	-1.23819666952941	TRANSFAC UCSC JASPAR	pub19053	pub19053-2	32hr	hela
USF1	DNAJB6	7391	10049	-1.12752753431343	TRANSFAC UCSC JASPAR	pub19053	pub19053-2	32hr	hela
USF1	ENC1	7391	8507	-1.10927233887567	TRANSFAC UCSC JASPAR	pub19053	pub19053-2	32hr	hela
USF1	ERLIN1	7391	10613	-1.48423172151975	TRANSFAC UCSC JASPAR	pub19053	pub19053-2	32hr	hela
USF1	FN1	7391	2335	-1.36756096631252	TRANSFAC UCSC JASPAR	pub19053	pub19053-2	32hr	hela
USF1	GNA13	7391	10672	-1.68083461408106	TRANSFAC UCSC JASPAR	pub19053	pub19053-2	32hr	hela
USF1	GNL3L	7391	54552	-1.01817073632229	TRANSFAC UCSC JASPAR	pub19053	pub19053-2	32hr	hela
USF1	HMOX1	7391	3162	2.47534590140005	TRANSFAC UCSC JASPAR	pub19053	pub19053-2	32hr	hela
USF1	HOXA5	7391	3202	1.17521313027247	TRANSFAC UCSC JASPAR	pub19053	pub19053-2	32hr	hela
USF1	HOXA7	7391	3204	1.0599670631638	TRANSFAC UCSC JASPAR	pub19053	pub19053-2	32hr	hela
USF1	HOXA9	7391	3205	1.88223190313155	TRANSFAC UCSC JASPAR	pub19053	pub19053-2	32hr	hela
USF1	IGF2R	7391	3482	-1.02265445633803	TRANSFAC UCSC JASPAR	pub19053	pub19053-2	32hr	hela
USF1	LIPG	7391	9388	-1.45901650907036	TRANSFAC UCSC JASPAR	pub19053	pub19053-2	32hr	hela
USF1	MAL2	7391	114569	-1.37124219393205	TRANSFAC UCSC JASPAR	pub19053	pub19053-2	32hr	hela
USF1	MAT2A	7391	4144	-1.06089060088169	TRANSFAC UCSC JASPAR	pub19053	pub19053-2	32hr	hela
USF1	MTA2	7391	9219	-1.10288366631223	TRANSFAC UCSC JASPAR	pub19053	pub19053-2	32hr	hela
USF1	NAPA	7391	8775	-1.00937316129695	TRANSFAC UCSC JASPAR	pub19053	pub19053-2	32hr	hela
USF1	NOG	7391	9241	-1.37927992269934	TRANSFAC UCSC JASPAR	pub19053	pub19053-2	32hr	hela
USF1	NOL55	7391	10609	1.43570885091711	TRANSFAC UCSC JASPAR	pub19053	pub19053-2	32hr	hela
USF1	NPR3	7391	4883	-1.12587785931856	TRANSFAC UCSC JASPAR	pub19053	pub19053-2	32hr	hela
USF1	PALM2-AKAP2	7391	445815	-1.36747221646662	TRANSFAC UCSC JASPAR	pub19053	pub19053-2	32hr	hela
USF1	PCDHA4	7391	56144	-2.12479236031581	TRANSFAC UCSC JASPAR	pub19053	pub19053-2	32hr	hela
USF1	PDE1A	7391	5136	1.30858522366436	TRANSFAC UCSC JASPAR	pub19053	pub19053-2	32hr	hela
USF1	PDP2	7391	57546	-1.07633670922968	TRANSFAC UCSC JASPAR	pub19053	pub19053-2	32hr	hela
USF1	PICALM	7391	8301	-2.80199728142677	TRANSFAC UCSC JASPAR	pub19053	pub19053-2	32hr	hela
USF1	PIP5K1A	7391	8394	-1.33245908920573	TRANSFAC UCSC JASPAR	pub19053	pub19053-2	32hr	hela
USF1	PPAPDC1A	7391	196051	-1.36623636197541	TRANSFAC UCSC JASPAR	pub19053	pub19053-2	32hr	hela
USF1	PSENEN	7391	55851	-1.70443478199349	TRANSFAC UCSC JASPAR	pub19053	pub19053-2	32hr	hela
USF1	PTGS2	7391	5743	1.3470820305893	TRANSFAC UCSC JASPAR	pub19053	pub19053-2	32hr	hela
USF1	RHOBTB3	7391	22836	-1.13839429448821	TRANSFAC UCSC JASPAR	pub19053	pub19053-2	32hr	hela
USF1	SGPP1	7391	81537	-1.26747793269298	TRANSFAC UCSC JASPAR	pub19053	pub19053-2	32hr	hela
USF1	SLC12A8	7391	84561	1.33086688836132	TRANSFAC UCSC JASPAR	pub19053	pub19053-2	32hr	hela
USF1	SLC6A9	7391	6536	-1.50209107423295	TRANSFAC UCSC JASPAR	pub19053	pub19053-2	32hr	hela
USF1	TLE1	7391	7088	-1.21195192704321	TRANSFAC UCSC JASPAR	pub19053	pub19053-2	32hr	hela
USF1	TLN1	7391	7094	-1.28583046937906	TRANSFAC UCSC JASPAR	pub19053	pub19053-2	32hr	hela
USF1	TMTC2	7391	160335	-1.90469729736979	TRANSFAC UCSC JASPAR	pub19053	pub19053-2	32hr	hela
USF1	TOP1	7391	7150	1.01952690381286	TRANSFAC UCSC JASPAR	pub19053	pub19053-2	32hr	hela
USF1	TXNDC12	7391	51060	-1.19118058734048	TRANSFAC UCSC JASPAR	pub19053	pub19053-2	32hr	hela
USF1	UBE2C	7391	11065	-1.1466873009055	TRANSFAC UCSC JASPAR	pub19053	pub19053-2	32hr	hela
USF1	VLDLR	7391	7436	-1.34538693094967	TRANSFAC UCSC JASPAR	pub19053	pub19053-2	32hr	hela
USF1	YWHAE	7391	7531	-1.46997714388076	TRANSFAC UCSC JASPAR	pub19053	pub19053-2	32hr	hela
USF1	YWHAZ	7391	7534	-1.46066913366341	TRANSFAC UCSC JASPAR	pub19053	pub19053-2	32hr	hela
ZEB1	RWDD3	6935	25950	1.03860810817221	TRANSFAC UCSC	pub19053	pub19053-2	32hr	hela
ZNF143	BET1	7702	10282	-1.68914375166269	JASPAR	pub19053	pub19053-2	32hr	hela
ZNF143	BHLHB2	7702	8553	-1.34878052470667	JASPAR	pub19053	pub19053-2	32hr	hela
ZNF143	CFL2	7702	1073	-1.91503494222862	JASPAR	pub19053	pub19053-2	32hr	hela
ZNF143	DGKA	7702	1606	-1.21325889239899	JASPAR	pub19053	pub19053-2	32hr	hela
ZNF143	DNM1	7702	1759	1.5813501711379	JASPAR	pub19053	pub19053-2	32hr	hela
ZNF143	DTX2	7702	113878	-1.12657626232583	JASPAR	pub19053	pub19053-2	32hr	hela
ZNF143	EDEM3	7702	80267	-1.60755281994914	JASPAR	pub19053	pub19053-2	32hr	hela
ZNF143	EGR1	7702	1958	-2.63602645021497	JASPAR	pub19053	pub19053-2	32hr	hela
ZNF143	FAM29A	7702	54801	-1.66641603341218	JASPAR	pub19053	pub19053-2	32hr	hela
ZNF143	FOS	7702	2353	-1.99174139377997	JASPAR	pub19053	pub19053-2	32hr	hela
ZNF143	GMPPA	7702	29926	1.06516423819044	JASPAR	pub19053	pub19053-2	32hr	hela
ZNF143	KBTBD7	7702	84078	1.07840151499444	JASPAR	pub19053	pub19053-2	32hr	hela
ZNF143	PAQR4	7702	124222	1.01862206059744	JASPAR	pub19053	pub19053-2	32hr	hela
ZNF143	PHF23	7702	79142	-1.0898894601348	JASPAR	pub19053	pub19053-2	32hr	hela
ZNF143	PRKCI	7702	5584	-1.29096920463372	JASPAR	pub19053	pub19053-2	32hr	hela
ZNF143	PRPF4	7702	9128	-1.04196442061905	JASPAR	pub19053	pub19053-2	32hr	hela
ZNF143	PRUNE2	7702	158471	-1.60178999600803	JASPAR	pub19053	pub19053-2	32hr	hela
ZNF143	PTRF	7702	284119	-1.29147192207463	JASPAR	pub19053	pub19053-2	32hr	hela
ZNF143	RAB11FIP2	7702	22841	-1.18791809188358	JASPAR	pub19053	pub19053-2	32hr	hela
ZNF143	RAB5C	7702	5878	-1.04283879466547	JASPAR	pub19053	pub19053-2	32hr	hela
ZNF143	RANGAP1	7702	5905	-1.12814993612462	JASPAR	pub19053	pub19053-2	32hr	hela
ZNF143	SEC61A1	7702	29927	-1.00721852883356	JASPAR	pub19053	pub19053-2	32hr	hela
ZNF143	SELM	7702	140606	1.01688295253994	JASPAR	pub19053	pub19053-2	32hr	hela
ZNF143	TLN1	7702	7094	-1.28583046937906	JASPAR	pub19053	pub19053-2	32hr	hela
ZNF143	TXNDC12	7702	51060	-1.19118058734048	JASPAR	pub19053	pub19053-2	32hr	hela
ZNF143	UBQLN1	7702	29979	-1.06982453971622	JASPAR	pub19053	pub19053-2	32hr	hela
ZNF143	XRN2	7702	22803	-1.33580938961991	JASPAR	pub19053	pub19053-2	32hr	hela
ZNF143	ZNF148	7702	7707	-1.11153842137345	JASPAR	pub19053	pub19053-2	32hr	hela
ZNF423	CADPS2	23090	93664	1.79295822259348	JASPAR	pub19053	pub19053-2	32hr	hela
ZNF423	CBLN2	23090	147381	-2.37438211380176	JASPAR	pub19053	pub19053-2	32hr	hela
ZNF423	CREB1	23090	1385	-1.06481424194046	JASPAR	pub19053	pub19053-2	32hr	hela
ZNF423	EGR1	23090	1958	-2.63602645021497	JASPAR	pub19053	pub19053-2	32hr	hela
ZNF423	FOXO3	23090	2309	-1.03876604527235	JASPAR	pub19053	pub19053-2	32hr	hela
ZNF423	HOXA10	23090	3206	1.24883887661162	JASPAR	pub19053	pub19053-2	32hr	hela
ZNF423	KLHL5	23090	51088	-1.22335125366027	JASPAR	pub19053	pub19053-2	32hr	hela
ZNF423	LIN7C	23090	55327	-1.09445085183035	JASPAR	pub19053	pub19053-2	32hr	hela
ZNF423	LOXL1	23090	4016	-1.91506860854457	JASPAR	pub19053	pub19053-2	32hr	hela
ZNF423	PALM2-AKAP2	23090	445815	-1.36747221646662	JASPAR	pub19053	pub19053-2	32hr	hela
ZNF423	PCDHAC1	23090	56135	-1.08626985412345	JASPAR	pub19053	pub19053-2	32hr	hela
ZNF423	PLEC1	23090	5339	-1.85585704446734	JASPAR	pub19053	pub19053-2	32hr	hela
ZNF423	PPAP2B	23090	8613	-1.27693844803152	JASPAR	pub19053	pub19053-2	32hr	hela
ZNF423	RND3	23090	390	-1.0455467465657	JASPAR	pub19053	pub19053-2	32hr	hela
ZNF423	RSPO3	23090	84870	1.08215886568861	JASPAR	pub19053	pub19053-2	32hr	hela
ZNF423	SLC6A9	23090	6536	-1.50209107423295	JASPAR	pub19053	pub19053-2	32hr	hela
ZNF423	THBS1	23090	7057	-2.28555026117144	JASPAR	pub19053	pub19053-2	32hr	hela
ZNF423	TIAM1	23090	7074	-1.28984313341206	JASPAR	pub19053	pub19053-2	32hr	hela
ZNF423	TPD52L1	23090	7164	-1.80862982682205	JASPAR	pub19053	pub19053-2	32hr	hela
ZNF423	VARS2	23090	57176	1.00694347330722	JASPAR	pub19053	pub19053-2	32hr	hela
ZNF423	WNT7B	23090	7477	-1.04985351953563	JASPAR	pub19053	pub19053-2	32hr	hela
ATF3	ATF3	467	467	-1.182751614469	TRANSFAC	pub19053	pub19053-3	8hr	hela
CREB1	ADRB2	1385	154	-1.4760481399246	TRANSFAC JASPAR UCSC	pub19053	pub19053-3	8hr	hela
CREB1	ATF3	1385	467	-1.182751614469	TRANSFAC JASPAR UCSC	pub19053	pub19053-3	8hr	hela
CREB1	BHLHB2	1385	8553	-1.6301671287276	TRANSFAC JASPAR UCSC	pub19053	pub19053-3	8hr	hela
CREB1	CFL2	1385	1073	-1.00804850001792	TRANSFAC JASPAR UCSC	pub19053	pub19053-3	8hr	hela
CREB1	CGA	1385	1081	1.22937906116814	TRANSFAC JASPAR UCSC	pub19053	pub19053-3	8hr	hela
CREB1	CSDC2	1385	27254	1.0107748152755	TRANSFAC JASPAR UCSC	pub19053	pub19053-3	8hr	hela
CREB1	DNAJB6	1385	10049	-1.05335834425417	TRANSFAC JASPAR UCSC	pub19053	pub19053-3	8hr	hela
CREB1	DPYSL3	1385	1809	-1.25720831553109	TRANSFAC JASPAR UCSC	pub19053	pub19053-3	8hr	hela
CREB1	DUSP5	1385	1847	-1.16322619918895	TRANSFAC JASPAR UCSC	pub19053	pub19053-3	8hr	hela
CREB1	EDEM1	1385	9695	-1.14935424126	TRANSFAC JASPAR UCSC	pub19053	pub19053-3	8hr	hela
CREB1	ERLIN1	1385	10613	-1.45166187127899	TRANSFAC JASPAR UCSC	pub19053	pub19053-3	8hr	hela
CREB1	FOS	1385	2353	-1.29641568313245	TRANSFAC JASPAR UCSC	pub19053	pub19053-3	8hr	hela
CREB1	FZD10	1385	11211	1.35919833982169	TRANSFAC JASPAR UCSC	pub19053	pub19053-3	8hr	hela
CREB1	HOXA9	1385	3205	1.6525235187686	TRANSFAC JASPAR UCSC	pub19053	pub19053-3	8hr	hela
CREB1	HOXC9	1385	3225	1.1502472433863	TRANSFAC JASPAR UCSC	pub19053	pub19053-3	8hr	hela
CREB1	HSP90AB1	1385	3326	-1.21541337314201	TRANSFAC JASPAR UCSC	pub19053	pub19053-3	8hr	hela
CREB1	INSIG1	1385	3638	1.01403510876136	TRANSFAC JASPAR UCSC	pub19053	pub19053-3	8hr	hela
CREB1	ISG20	1385	3669	-1.00425150776307	TRANSFAC JASPAR UCSC	pub19053	pub19053-3	8hr	hela
CREB1	KIF18A	1385	81930	-1.04453413900772	TRANSFAC JASPAR UCSC	pub19053	pub19053-3	8hr	hela
CREB1	KLF4	1385	9314	-1.5842153639823	TRANSFAC JASPAR UCSC	pub19053	pub19053-3	8hr	hela
CREB1	KLHL4	1385	56062	-1.09253849907916	TRANSFAC JASPAR UCSC	pub19053	pub19053-3	8hr	hela
CREB1	LGR5	1385	8549	-1.18523077709688	TRANSFAC JASPAR UCSC	pub19053	pub19053-3	8hr	hela
CREB1	LOX	1385	4015	-1.17541832925436	TRANSFAC JASPAR UCSC	pub19053	pub19053-3	8hr	hela
CREB1	MAFB	1385	9935	1.11034026679015	TRANSFAC JASPAR UCSC	pub19053	pub19053-3	8hr	hela
CREB1	MAP2K1	1385	5604	-1.04660012107132	TRANSFAC JASPAR UCSC	pub19053	pub19053-3	8hr	hela
CREB1	MAPRE1	1385	22919	-1.05579546039882	TRANSFAC JASPAR UCSC	pub19053	pub19053-3	8hr	hela
CREB1	NAB1	1385	4664	-1.05404878231824	TRANSFAC JASPAR UCSC	pub19053	pub19053-3	8hr	hela
CREB1	NPTX1	1385	4884	1.675441431058	TRANSFAC JASPAR UCSC	pub19053	pub19053-3	8hr	hela
CREB1	PLAG1	1385	5324	1.27032887335426	TRANSFAC JASPAR UCSC	pub19053	pub19053-3	8hr	hela
CREB1	PPM2C	1385	54704	-1.1582845149921	TRANSFAC JASPAR UCSC	pub19053	pub19053-3	8hr	hela
CREB1	PPP1R15A	1385	23645	-1.10052365715657	TRANSFAC JASPAR UCSC	pub19053	pub19053-3	8hr	hela
CREB1	PTPLA	1385	9200	-1.03803476342995	TRANSFAC JASPAR UCSC	pub19053	pub19053-3	8hr	hela
CREB1	SCG5	1385	6447	-1.39811645874129	TRANSFAC JASPAR UCSC	pub19053	pub19053-3	8hr	hela
CREB1	SPRY2	1385	10253	-1.29194572890459	TRANSFAC JASPAR UCSC	pub19053	pub19053-3	8hr	hela
CREB1	TNFRSF21	1385	27242	-1.10739959656718	TRANSFAC JASPAR UCSC	pub19053	pub19053-3	8hr	hela
CREB1	TOP1	1385	7150	1.0015134104356	TRANSFAC JASPAR UCSC	pub19053	pub19053-3	8hr	hela
CREB1	XPO7	1385	23039	-1.04031815912698	TRANSFAC JASPAR UCSC	pub19053	pub19053-3	8hr	hela
CREB1	YWHAH	1385	7533	-1.4892332029059	TRANSFAC JASPAR UCSC	pub19053	pub19053-3	8hr	hela
CREB1	YWHAZ	1385	7534	-1.13534041355299	TRANSFAC JASPAR UCSC	pub19053	pub19053-3	8hr	hela
CREB1	ZNF711	1385	7552	1.99750055063744	TRANSFAC JASPAR UCSC	pub19053	pub19053-3	8hr	hela
E2F1	ATF3	1869	467	-1.182751614469	TRANSFAC UCSC JASPAR	pub19053	pub19053-3	8hr	hela
E2F1	BHLHB2	1869	8553	-1.6301671287276	TRANSFAC UCSC JASPAR	pub19053	pub19053-3	8hr	hela
E2F1	CA2	1869	760	-1.94589514835199	TRANSFAC UCSC JASPAR	pub19053	pub19053-3	8hr	hela
E2F1	CADPS2	1869	93664	1.70356176854532	TRANSFAC UCSC JASPAR	pub19053	pub19053-3	8hr	hela
E2F1	CSRP2	1869	1466	1.917521269672	TRANSFAC UCSC JASPAR	pub19053	pub19053-3	8hr	hela
E2F1	CXCR4	1869	7852	-1.2170648628689	TRANSFAC UCSC JASPAR	pub19053	pub19053-3	8hr	hela
E2F1	CXXC5	1869	51523	1.10390778768353	TRANSFAC UCSC JASPAR	pub19053	pub19053-3	8hr	hela
E2F1	DUSP5	1869	1847	-1.16322619918895	TRANSFAC UCSC JASPAR	pub19053	pub19053-3	8hr	hela
E2F1	EPB41L2	1869	2037	-1.02535856752867	TRANSFAC UCSC JASPAR	pub19053	pub19053-3	8hr	hela
E2F1	FOS	1869	2353	-1.29641568313245	TRANSFAC UCSC JASPAR	pub19053	pub19053-3	8hr	hela
E2F1	FZD10	1869	11211	1.35919833982169	TRANSFAC UCSC JASPAR	pub19053	pub19053-3	8hr	hela
E2F1	HS6ST3	1869	266722	1.61678804319046	TRANSFAC UCSC JASPAR	pub19053	pub19053-3	8hr	hela
E2F1	IRF2	1869	3660	-1.01525051568815	TRANSFAC UCSC JASPAR	pub19053	pub19053-3	8hr	hela
E2F1	KIF18A	1869	81930	-1.04453413900772	TRANSFAC UCSC JASPAR	pub19053	pub19053-3	8hr	hela
E2F1	KRT14	1869	3861	-1.54815843315426	TRANSFAC UCSC JASPAR	pub19053	pub19053-3	8hr	hela
E2F1	LGR5	1869	8549	-1.18523077709688	TRANSFAC UCSC JASPAR	pub19053	pub19053-3	8hr	hela
E2F1	LMAN1	1869	3998	-1.47381246457497	TRANSFAC UCSC JASPAR	pub19053	pub19053-3	8hr	hela
E2F1	LMNB1	1869	4001	1.00775365146913	TRANSFAC UCSC JASPAR	pub19053	pub19053-3	8hr	hela
E2F1	LOX	1869	4015	-1.17541832925436	TRANSFAC UCSC JASPAR	pub19053	pub19053-3	8hr	hela
E2F1	LYPD1	1869	116372	-1.20201457543548	TRANSFAC UCSC JASPAR	pub19053	pub19053-3	8hr	hela
E2F1	NAB1	1869	4664	-1.05404878231824	TRANSFAC UCSC JASPAR	pub19053	pub19053-3	8hr	hela
E2F1	NPR3	1869	4883	-1.36256207065221	TRANSFAC UCSC JASPAR	pub19053	pub19053-3	8hr	hela
E2F1	PCDHA6	1869	56142	-1.29342065388724	TRANSFAC UCSC JASPAR	pub19053	pub19053-3	8hr	hela
E2F1	PDE1A	1869	5136	1.34902519811331	TRANSFAC UCSC JASPAR	pub19053	pub19053-3	8hr	hela
E2F1	PPARG	1869	5468	-1.04166160533248	TRANSFAC UCSC JASPAR	pub19053	pub19053-3	8hr	hela
E2F1	PPM2C	1869	54704	-1.1582845149921	TRANSFAC UCSC JASPAR	pub19053	pub19053-3	8hr	hela
E2F1	PTBP2	1869	58155	-1.26447251370086	TRANSFAC UCSC JASPAR	pub19053	pub19053-3	8hr	hela
E2F1	RAB13	1869	5872	1.0814534987392	TRANSFAC UCSC JASPAR	pub19053	pub19053-3	8hr	hela
E2F1	S100A2	1869	6273	1.3445087521589	TRANSFAC UCSC JASPAR	pub19053	pub19053-3	8hr	hela
E2F1	TIAM1	1869	7074	-1.3271088222035	TRANSFAC UCSC JASPAR	pub19053	pub19053-3	8hr	hela
E2F1	TXNDC16	1869	57544	-1.09904125468661	TRANSFAC UCSC JASPAR	pub19053	pub19053-3	8hr	hela
E2F1	UBE2M	1869	9040	-1.0216944595115	TRANSFAC UCSC JASPAR	pub19053	pub19053-3	8hr	hela
E2F1	XPO7	1869	23039	-1.04031815912698	TRANSFAC UCSC JASPAR	pub19053	pub19053-3	8hr	hela
E2F1	YWHAE	1869	7531	-1.07104627400803	TRANSFAC UCSC JASPAR	pub19053	pub19053-3	8hr	hela
E2F1	YWHAH	1869	7533	-1.4892332029059	TRANSFAC UCSC JASPAR	pub19053	pub19053-3	8hr	hela
E2F1	ZNF711	1869	7552	1.99750055063744	TRANSFAC UCSC JASPAR	pub19053	pub19053-3	8hr	hela
ELK4	ARHGDIA	2005	396	-1.28673557850327	TRANSFAC JASPAR	pub19053	pub19053-3	8hr	hela
ELK4	DCBLD2	2005	131566	-1.05993683254116	TRANSFAC JASPAR	pub19053	pub19053-3	8hr	hela
ELK4	DUSP5	2005	1847	-1.16322619918895	TRANSFAC JASPAR	pub19053	pub19053-3	8hr	hela
ELK4	FKBP1A	2005	2280	-1.42598232571233	TRANSFAC JASPAR	pub19053	pub19053-3	8hr	hela
ELK4	FOS	2005	2353	-1.29641568313245	TRANSFAC JASPAR	pub19053	pub19053-3	8hr	hela
ELK4	FZD10	2005	11211	1.35919833982169	TRANSFAC JASPAR	pub19053	pub19053-3	8hr	hela
ELK4	KIF18A	2005	81930	-1.04453413900772	TRANSFAC JASPAR	pub19053	pub19053-3	8hr	hela
ELK4	KLF4	2005	9314	-1.5842153639823	TRANSFAC JASPAR	pub19053	pub19053-3	8hr	hela
ELK4	LMNB1	2005	4001	1.00775365146913	TRANSFAC JASPAR	pub19053	pub19053-3	8hr	hela
ELK4	LPHN2	2005	23266	-1.03440827246098	TRANSFAC JASPAR	pub19053	pub19053-3	8hr	hela
ELK4	MARS2	2005	92935	-1.36683671076525	TRANSFAC JASPAR	pub19053	pub19053-3	8hr	hela
ELK4	MOCS3	2005	27304	-1.32054813686921	TRANSFAC JASPAR	pub19053	pub19053-3	8hr	hela
ELK4	NASP	2005	4678	1.11623992797346	TRANSFAC JASPAR	pub19053	pub19053-3	8hr	hela
ELK4	PRKAR2B	2005	5577	1.53890651096478	TRANSFAC JASPAR	pub19053	pub19053-3	8hr	hela
ELK4	RHOA	2005	387	-1.12060254107491	TRANSFAC JASPAR	pub19053	pub19053-3	8hr	hela
ELK4	SLC25A20	2005	788	-1.14548723150184	TRANSFAC JASPAR	pub19053	pub19053-3	8hr	hela
ELK4	SLC39A7	2005	7922	1.35743541763577	TRANSFAC JASPAR	pub19053	pub19053-3	8hr	hela
ELK4	SPRY2	2005	10253	-1.29194572890459	TRANSFAC JASPAR	pub19053	pub19053-3	8hr	hela
ELK4	WDR25	2005	79446	1.43501792252696	TRANSFAC JASPAR	pub19053	pub19053-3	8hr	hela
ELK4	XRN2	2005	22803	-1.33430704856505	TRANSFAC JASPAR	pub19053	pub19053-3	8hr	hela
ELK4	YRDC	2005	79693	-1.01675126791306	TRANSFAC JASPAR	pub19053	pub19053-3	8hr	hela
ELK4	YWHAZ	2005	7534	-1.13534041355299	TRANSFAC JASPAR	pub19053	pub19053-3	8hr	hela
ELK4	ZBTB6	2005	10773	-1.20479606964876	TRANSFAC JASPAR	pub19053	pub19053-3	8hr	hela
FOS	ANK3	2353	288	1.10983657544553	UCSC JASPAR TRANSFAC	pub19053	pub19053-3	8hr	hela
FOS	ANXA3	2353	306	-1.3847421522776	UCSC JASPAR TRANSFAC	pub19053	pub19053-3	8hr	hela
FOS	ATF3	2353	467	-1.182751614469	UCSC JASPAR TRANSFAC	pub19053	pub19053-3	8hr	hela
FOS	BHLHB2	2353	8553	-1.6301671287276	UCSC JASPAR TRANSFAC	pub19053	pub19053-3	8hr	hela
FOS	BPGM	2353	669	-1.02272015484988	UCSC JASPAR TRANSFAC	pub19053	pub19053-3	8hr	hela
FOS	CENTA2	2353	55803	1.20609167729204	UCSC JASPAR TRANSFAC	pub19053	pub19053-3	8hr	hela
FOS	CRYAB	2353	1410	-1.74706282615633	UCSC JASPAR TRANSFAC	pub19053	pub19053-3	8hr	hela
FOS	DAPK1	2353	1612	-1.27974045773845	UCSC JASPAR TRANSFAC	pub19053	pub19053-3	8hr	hela
FOS	DNAJB6	2353	10049	-1.05335834425417	UCSC JASPAR TRANSFAC	pub19053	pub19053-3	8hr	hela
FOS	DPYSL3	2353	1809	-1.25720831553109	UCSC JASPAR TRANSFAC	pub19053	pub19053-3	8hr	hela
FOS	DSPP	2353	1834	1.30641638981788	UCSC JASPAR TRANSFAC	pub19053	pub19053-3	8hr	hela
FOS	DUSP5	2353	1847	-1.16322619918895	UCSC JASPAR TRANSFAC	pub19053	pub19053-3	8hr	hela
FOS	EBI2	2353	1880	1.04738497152589	UCSC JASPAR TRANSFAC	pub19053	pub19053-3	8hr	hela
FOS	EDEM1	2353	9695	-1.14935424126	UCSC JASPAR TRANSFAC	pub19053	pub19053-3	8hr	hela
FOS	EDN1	2353	1906	-1.24893245595576	UCSC JASPAR TRANSFAC	pub19053	pub19053-3	8hr	hela
FOS	ERLIN1	2353	10613	-1.45166187127899	UCSC JASPAR TRANSFAC	pub19053	pub19053-3	8hr	hela
FOS	FAM59A	2353	64762	1.13008268448207	UCSC JASPAR TRANSFAC	pub19053	pub19053-3	8hr	hela
FOS	FHL1	2353	2273	-1.01203818870983	UCSC JASPAR TRANSFAC	pub19053	pub19053-3	8hr	hela
FOS	FOSL1	2353	8061	-1.54888658113946	UCSC JASPAR TRANSFAC	pub19053	pub19053-3	8hr	hela
FOS	GLULD1	2353	51557	1.05171470587215	UCSC JASPAR TRANSFAC	pub19053	pub19053-3	8hr	hela
FOS	GPNMB	2353	10457	-2.39123930620107	UCSC JASPAR TRANSFAC	pub19053	pub19053-3	8hr	hela
FOS	HOXA9	2353	3205	1.6525235187686	UCSC JASPAR TRANSFAC	pub19053	pub19053-3	8hr	hela
FOS	IL6	2353	3569	-2.35053950231844	UCSC JASPAR TRANSFAC	pub19053	pub19053-3	8hr	hela
FOS	JAK2	2353	3717	-1.22088547462455	UCSC JASPAR TRANSFAC	pub19053	pub19053-3	8hr	hela
FOS	KLF4	2353	9314	-1.5842153639823	UCSC JASPAR TRANSFAC	pub19053	pub19053-3	8hr	hela
FOS	KLRC1	2353	3821	1.15310922697938	UCSC JASPAR TRANSFAC	pub19053	pub19053-3	8hr	hela
FOS	KRT14	2353	3861	-1.54815843315426	UCSC JASPAR TRANSFAC	pub19053	pub19053-3	8hr	hela
FOS	LOC57228	2353	57228	-1.44779385113886	UCSC JASPAR TRANSFAC	pub19053	pub19053-3	8hr	hela
FOS	LOX	2353	4015	-1.17541832925436	UCSC JASPAR TRANSFAC	pub19053	pub19053-3	8hr	hela
FOS	MARVELD2	2353	153562	1.25739802560122	UCSC JASPAR TRANSFAC	pub19053	pub19053-3	8hr	hela
FOS	MFAP5	2353	8076	-2.22976199930874	UCSC JASPAR TRANSFAC	pub19053	pub19053-3	8hr	hela
FOS	NAB1	2353	4664	-1.05404878231824	UCSC JASPAR TRANSFAC	pub19053	pub19053-3	8hr	hela
FOS	NOG	2353	9241	-1.76808510847539	UCSC JASPAR TRANSFAC	pub19053	pub19053-3	8hr	hela
FOS	OSMR	2353	9180	-2.59408324867956	UCSC JASPAR TRANSFAC	pub19053	pub19053-3	8hr	hela
FOS	PCDHA6	2353	56142	-1.29342065388724	UCSC JASPAR TRANSFAC	pub19053	pub19053-3	8hr	hela
FOS	PICALM	2353	8301	-1.4869854988112	UCSC JASPAR TRANSFAC	pub19053	pub19053-3	8hr	hela
FOS	PLAG1	2353	5324	1.27032887335426	UCSC JASPAR TRANSFAC	pub19053	pub19053-3	8hr	hela
FOS	PLEC1	2353	5339	-1.21563901995363	UCSC JASPAR TRANSFAC	pub19053	pub19053-3	8hr	hela
FOS	PPARG	2353	5468	-1.04166160533248	UCSC JASPAR TRANSFAC	pub19053	pub19053-3	8hr	hela
FOS	S100A2	2353	6273	1.3445087521589	UCSC JASPAR TRANSFAC	pub19053	pub19053-3	8hr	hela
FOS	SCG5	2353	6447	-1.39811645874129	UCSC JASPAR TRANSFAC	pub19053	pub19053-3	8hr	hela
FOS	SEMA3C	2353	10512	-1.19474363868944	UCSC JASPAR TRANSFAC	pub19053	pub19053-3	8hr	hela
FOS	SLC39A10	2353	57181	-1.21882397924534	UCSC JASPAR TRANSFAC	pub19053	pub19053-3	8hr	hela
FOS	SLITRK4	2353	139065	-1.11457133975927	UCSC JASPAR TRANSFAC	pub19053	pub19053-3	8hr	hela
FOS	TUBA1A	2353	7846	1.3230691331202	UCSC JASPAR TRANSFAC	pub19053	pub19053-3	8hr	hela
FOS	YWHAZ	2353	7534	-1.13534041355299	UCSC JASPAR TRANSFAC	pub19053	pub19053-3	8hr	hela
FOS	ZNF669	2353	79862	1.26608180052525	UCSC JASPAR TRANSFAC	pub19053	pub19053-3	8hr	hela
IRF2	IRF2	3660	3660	-1.01525051568815	JASPAR	pub19053	pub19053-3	8hr	hela
IRF2	PDE1A	3660	5136	1.34902519811331	JASPAR	pub19053	pub19053-3	8hr	hela
KLF4	ADAMTS1	9314	9510	-1.65152938589429	JASPAR	pub19053	pub19053-3	8hr	hela
KLF4	ANK3	9314	288	1.10983657544553	JASPAR	pub19053	pub19053-3	8hr	hela
KLF4	ATF3	9314	467	-1.182751614469	JASPAR	pub19053	pub19053-3	8hr	hela
KLF4	BHLHB2	9314	8553	-1.6301671287276	JASPAR	pub19053	pub19053-3	8hr	hela
KLF4	CA2	9314	760	-1.94589514835199	JASPAR	pub19053	pub19053-3	8hr	hela
KLF4	CFD	9314	1675	1.03762463986433	JASPAR	pub19053	pub19053-3	8hr	hela
KLF4	CRYAB	9314	1410	-1.74706282615633	JASPAR	pub19053	pub19053-3	8hr	hela
KLF4	CYP24A1	9314	1591	-1.47137220458901	JASPAR	pub19053	pub19053-3	8hr	hela
KLF4	DPYSL3	9314	1809	-1.25720831553109	JASPAR	pub19053	pub19053-3	8hr	hela
KLF4	EPHA7	9314	2045	-2.21777998767974	JASPAR	pub19053	pub19053-3	8hr	hela
KLF4	FGFBP1	9314	9982	1.42392213648055	JASPAR	pub19053	pub19053-3	8hr	hela
KLF4	FOS	9314	2353	-1.29641568313245	JASPAR	pub19053	pub19053-3	8hr	hela
KLF4	FRMD5	9314	84978	-1.86367060946781	JASPAR	pub19053	pub19053-3	8hr	hela
KLF4	FZD10	9314	11211	1.35919833982169	JASPAR	pub19053	pub19053-3	8hr	hela
KLF4	GLS	9314	2744	-1.04630011351481	JASPAR	pub19053	pub19053-3	8hr	hela
KLF4	HOXA7	9314	3204	1.0078334151675	JASPAR	pub19053	pub19053-3	8hr	hela
KLF4	HOXC9	9314	3225	1.1502472433863	JASPAR	pub19053	pub19053-3	8hr	hela
KLF4	ISG20	9314	3669	-1.00425150776307	JASPAR	pub19053	pub19053-3	8hr	hela
KLF4	ITGA2	9314	3673	-1.33304344904098	JASPAR	pub19053	pub19053-3	8hr	hela
KLF4	KLF4	9314	9314	-1.5842153639823	JASPAR	pub19053	pub19053-3	8hr	hela
KLF4	KLHL4	9314	56062	-1.09253849907916	JASPAR	pub19053	pub19053-3	8hr	hela
[truncated: 11,791 more rows]
